# Supplementary material for: Structural and functional brain scans from the cross-sectional Southwest University adult lifespan dataset
Source: Sci Data. 2018 Jul 17;5:180134. doi: 10.1038/sdata.2018.134 (PMC6049036; doi:10.1038/sdata.2018.134)
Supplement: Supplementary file 1 [file sdata2018134-isa1.zip]

Archive with 4 entries (4 files):
- i_Investigation.txt
- s_study_Qiu.txt
- a_assay_restingstate.txt
- a_assay_t1w.txt
