# Supplementary material for: Structural and functional brain scans from the cross-sectional Southwest University adult lifespan dataset
Source: Sci Data. 2018 Jul 17;5:180134. doi: 10.1038/sdata.2018.134 (PMC6049036; doi:10.1038/sdata.2018.134)
Supplement: Supplementary file 1 [file sdata2018134-isa1.zip › i_Investigation.txt]

# Investigation File generated for Scientific Data with Investigation File Authoring Tool version 0.1.0 on 06/06/2018 - This metadata file is CC0
ONTOLOGY SOURCE REFERENCE
Term Source Name	NCBITAXON	UBERON	UO	OBI	OAE	ERO
Term Source File	http://data.bioontology.org/ontologies/NCBITAXON	http://data.bioontology.org/ontologies/UBERON	http://data.bioontology.org/ontologies/UO	http://data.bioontology.org/ontologies/OBI	http://data.bioontology.org/ontologies/OAE	http://data.bioontology.org/ontologies/ERO
Term Source Version	2016AB	releases/2014-06-15	unknown	2014-08-18	Vision Release; 1.1.355	2013-08-02
Term Source Description	National Center for Biotechnology Information (NCBI) Organismal Classification	Uber Anatomy Ontology	Units of Measurement Ontology	Ontology for Biomedical Investigations	Ontology of Adverse Events	Eagle-I Research Resource Ontology
INVESTIGATION
Investigation Identifier
Investigation Title
Investigation Description
Investigation Submission Date
Investigation Public Release Date
INVESTIGATION PUBLICATIONS
Investigation PubMed ID
Investigation Publication DOI
Investigation Publication Author List
Investigation Publication Title
Investigation Publication Status
Investigation Publication Status Term Accession Number
Investigation Publication Status Term Source REF
INVESTIGATION CONTACTS
Investigation Person Last Name
Investigation Person Mid Initials
Investigation Person First Name
Investigation Person Address
Investigation Person Phone
Investigation Person Fax
Investigation Person Email
Investigation Person Affiliation
Investigation Person Roles
Investigation Person Roles Term Accession Number
Investigation Person Roles Term Source REF
STUDY
Study Identifier	10.1038/sdata.2018.134
Study Title	Structural and functional brain scans from the cross-sectional Southwest University adult lifespan dataset
Study Submission Date	17/07/2017
Study Public Release Date	17/07/2018
Study Description	http://www.nature.com/articles/sdata2018134#abstract
Study File Name	s_study_Qiu.txt
Comment[Subject Keywords]	//;/
Comment[Manuscript Licence]	CC BY-4.0
Comment[Experimental Metadata Licence]	CC0
Comment[Supplementary Information File Name]	
Comment[Supplementary Information File Type]	x-zip-compressed
Comment[Supplementary Information File URL]	http://www.nature.com/articles/sdata2018134#supplementary-information
Comment[Data Repository]	Functional Connectomes Project International Neuroimaging Data-Sharing Initiative
Comment[Data Record Accession]	doi:10.15387/fcp_indi.sald
Comment[Data Record URI]	https://doi.org/10.15387/fcp_indi.sald
STUDY DESIGN DESCRIPTORS
Study Design Type	observation design	organism development design
Study Design Type Term Accession Number	OBI:0300311	OBI:0001328
Study Design Type Term Source REF	OBI	OBI
STUDY PUBLICATIONS
Study PubMed ID
Study Publication DOI
Study Publication Author List
Study Publication Title
Study Publication Status
Study Publication Status Term Accession Number
Study Publication Status Term Source REF
STUDY FACTORS
Study Factor Name	life cycle stage
Study Factor Type	life cycle stage
Study Factor Type Term Accession Number	UBERON:0000105
Study Factor Type Term Source REF	OAE
STUDY ASSAYS
Study Assay Measurement Type	functional magnetic resonance imaging	nuclear magnetic resonance 3D structure determination assay
Study Assay Measurement Type Term Accession Number	ERO:0002178	OBI:0000182
Study Assay Measurement Type Term Source REF	ERO	OBI
Study Assay Technology Type	MRI Scanner	MRI Scanner
Study Assay Technology Type Term Accession Number	ERO:MRI_Scanner	ERO:MRI_Scanner
Study Assay Technology Type Term Source REF	ERO	ERO
Study Assay Technology Platform	""	""
Study Assay File Name	a_assay_restingstate.txt	a_assay_t1w.txt
STUDY PROTOCOLS
Study Protocol Name	Participants	Image Acquisitions	Resting-state fMRI 	3D structural MRI
Study Protocol Type	selection	protocol	magnetic resonance imaging	magnetic resonance imaging
Study Protocol Type Term Accession Number	OBI:0001928	OBI:0000272	ERO:0001235	ERO:0001235
Study Protocol Type Term Source REF	OBI	OBI	ERO	ERO
Study Protocol Description				
Study Protocol URI	""	""	""	""
Study Protocol Version				
Study Protocol Parameters Name	""	""	coil type; echo time; flip angle value; instrument; magnetic field strength; manufacturer; matrix size; MRI assay; number of coils; repetition time; voxel resolution;	coil type; echo time; flip angle value; instrument; inversion time; magnetic field strength; manufacturer; matrix size; MRI assay; number of coils; repetition time; voxel resolution;
Study Protocol Parameters Name Term Accession Number	""	""	""	""
Study Protocol Parameters Name Term Source REF	""	""	""	""
Study Protocol Components Name	""	""	""	""
Study Protocol Components Type	""	""	""	""
Study Protocol Components Type Term Accession Number	""	""	""	""
Study Protocol Components Type Term Source REF	""	""	""	""
STUDY CONTACTS
Study Person Last Name	Wei	Zhuang	Ai	Chen	Yang	Liu	Wang	Sun	Qiu
Study Person First Name	Dongtao	Kaixiang	Lei	Qunlin	Wenjing	Wei	Kangcheng	Jiangzhou	Jiang
Study Person Mid Initials									
Study Person Email	""	""	""	""	""	""	""	""	qiuj318@swu.edu.cn
Study Person Phone									
Study Person Fax									
Study Person Address									
Study Person Affiliation	Key Laboratory of Cognition and Personality, Ministry of Education, Chongqing 400715, China	Key Laboratory of Cognition and Personality, Ministry of Education, Chongqing 400715, China	Center for the Developing Brain, Child Mind Institute, New York, NY 10022, USA	Key Laboratory of Cognition and Personality, Ministry of Education, Chongqing 400715, China	Key Laboratory of Cognition and Personality, Ministry of Education, Chongqing 400715, China	Donders Institute for Brain, Cognition, and Behaviour, Radboud University Medical Centre, Nijmegen 6525 EZ, The Netherlands	Key Laboratory of Cognition and Personality, Ministry of Education, Chongqing 400715, China	Key Laboratory of Cognition and Personality, Ministry of Education, Chongqing 400715, China	Key Laboratory of Cognition and Personality, Ministry of Education, Chongqing 400715, China
Study Person Roles									
Study Person Roles Term Accession Number									
Study Person Roles Term Source REF									
Comment[Study Person ORCID]									
Comment[Funder]									
Comment[FundRef ID]									
Comment[Funder Term Source REF]									
Comment[Grant Identifier]									
