# Supplementary material for: Structural and functional brain scans from the cross-sectional Southwest University adult lifespan dataset
Source: Sci Data. 2018 Jul 17;5:180134. doi: 10.1038/sdata.2018.134 (PMC6049036; doi:10.1038/sdata.2018.134)
Supplement: Supplementary file 1 [file sdata2018134-isa1.zip › s_study_Qiu.txt]

Source Name	Characteristics[organism]	Term Source REF	Term Accession Number	Characteristics[organism part]	Term Source REF	Term Accession Number	Characteristics[development stage]	Term Source REF	Term Accession Number	Characteristics[age]	Unit	Term Source REF	Term Accession Number	Protocol REF	Sample Name	Factor Value[life cycle stage]
Southwest University, Chonqing student	Homo sapiens	NCBITAXON	NCBITaxon:9606	brain	UBERON	UBERON:0000955	fully formed stage	UBERON	UBERON:0000066	19	year	UO	UO:0000036	Participants	sub-031543	fully formed stage
Southwest University, Chonqing student	Homo sapiens	NCBITAXON	NCBITaxon:9606	brain	UBERON	UBERON:0000955	fully formed stage	UBERON	UBERON:0000066	19	year	UO	UO:0000036	Participants	sub-031566	fully formed stage
Southwest University, Chonqing student	Homo sapiens	NCBITAXON	NCBITaxon:9606	brain	UBERON	UBERON:0000955	fully formed stage	UBERON	UBERON:0000066	19	year	UO	UO:0000036	Participants	sub-031593	fully formed stage
Southwest University, Chonqing student	Homo sapiens	NCBITAXON	NCBITaxon:9606	brain	UBERON	UBERON:0000955	fully formed stage	UBERON	UBERON:0000066	19	year	UO	UO:0000036	Participants	sub-031611	fully formed stage
Southwest University, Chonqing student	Homo sapiens	NCBITAXON	NCBITaxon:9606	brain	UBERON	UBERON:0000955	fully formed stage	UBERON	UBERON:0000066	20	year	UO	UO:0000036	Participants	sub-031473	fully formed stage
Southwest University, Chonqing student	Homo sapiens	NCBITAXON	NCBITaxon:9606	brain	UBERON	UBERON:0000955	fully formed stage	UBERON	UBERON:0000066	20	year	UO	UO:0000036	Participants	sub-031570	fully formed stage
Southwest University, Chonqing student	Homo sapiens	NCBITAXON	NCBITaxon:9606	brain	UBERON	UBERON:0000955	fully formed stage	UBERON	UBERON:0000066	20	year	UO	UO:0000036	Participants	sub-031572	fully formed stage
Southwest University, Chonqing student	Homo sapiens	NCBITAXON	NCBITaxon:9606	brain	UBERON	UBERON:0000955	fully formed stage	UBERON	UBERON:0000066	20	year	UO	UO:0000036	Participants	sub-031579	fully formed stage
Southwest University, Chonqing student	Homo sapiens	NCBITAXON	NCBITaxon:9606	brain	UBERON	UBERON:0000955	fully formed stage	UBERON	UBERON:0000066	20	year	UO	UO:0000036	Participants	sub-031588	fully formed stage
Southwest University, Chonqing student	Homo sapiens	NCBITAXON	NCBITaxon:9606	brain	UBERON	UBERON:0000955	fully formed stage	UBERON	UBERON:0000066	20	year	UO	UO:0000036	Participants	sub-031592	fully formed stage
Southwest University, Chonqing student	Homo sapiens	NCBITAXON	NCBITaxon:9606	brain	UBERON	UBERON:0000955	fully formed stage	UBERON	UBERON:0000066	20	year	UO	UO:0000036	Participants	sub-031594	fully formed stage
Southwest University, Chonqing student	Homo sapiens	NCBITAXON	NCBITaxon:9606	brain	UBERON	UBERON:0000955	fully formed stage	UBERON	UBERON:0000066	21	year	UO	UO:0000036	Participants	sub-031475	fully formed stage
Southwest University, Chonqing student	Homo sapiens	NCBITAXON	NCBITaxon:9606	brain	UBERON	UBERON:0000955	fully formed stage	UBERON	UBERON:0000066	21	year	UO	UO:0000036	Participants	sub-031481	fully formed stage
Southwest University, Chonqing student	Homo sapiens	NCBITAXON	NCBITaxon:9606	brain	UBERON	UBERON:0000955	fully formed stage	UBERON	UBERON:0000066	21	year	UO	UO:0000036	Participants	sub-031562	fully formed stage
Southwest University, Chonqing student	Homo sapiens	NCBITAXON	NCBITaxon:9606	brain	UBERON	UBERON:0000955	fully formed stage	UBERON	UBERON:0000066	21	year	UO	UO:0000036	Participants	sub-031563	fully formed stage
Southwest University, Chonqing student	Homo sapiens	NCBITAXON	NCBITaxon:9606	brain	UBERON	UBERON:0000955	fully formed stage	UBERON	UBERON:0000066	21	year	UO	UO:0000036	Participants	sub-031568	fully formed stage
Southwest University, Chonqing student	Homo sapiens	NCBITAXON	NCBITaxon:9606	brain	UBERON	UBERON:0000955	fully formed stage	UBERON	UBERON:0000066	21	year	UO	UO:0000036	Participants	sub-031575	fully formed stage
Southwest University, Chonqing student	Homo sapiens	NCBITAXON	NCBITaxon:9606	brain	UBERON	UBERON:0000955	fully formed stage	UBERON	UBERON:0000066	21	year	UO	UO:0000036	Participants	sub-031576	fully formed stage
Southwest University, Chonqing student	Homo sapiens	NCBITAXON	NCBITaxon:9606	brain	UBERON	UBERON:0000955	fully formed stage	UBERON	UBERON:0000066	21	year	UO	UO:0000036	Participants	sub-031582	fully formed stage
Southwest University, Chonqing student	Homo sapiens	NCBITAXON	NCBITaxon:9606	brain	UBERON	UBERON:0000955	fully formed stage	UBERON	UBERON:0000066	21	year	UO	UO:0000036	Participants	sub-031589	fully formed stage
Southwest University, Chonqing student	Homo sapiens	NCBITAXON	NCBITaxon:9606	brain	UBERON	UBERON:0000955	fully formed stage	UBERON	UBERON:0000066	21	year	UO	UO:0000036	Participants	sub-031591	fully formed stage
Southwest University, Chonqing student	Homo sapiens	NCBITAXON	NCBITaxon:9606	brain	UBERON	UBERON:0000955	fully formed stage	UBERON	UBERON:0000066	21	year	UO	UO:0000036	Participants	sub-031595	fully formed stage
Southwest University, Chonqing student	Homo sapiens	NCBITAXON	NCBITaxon:9606	brain	UBERON	UBERON:0000955	fully formed stage	UBERON	UBERON:0000066	21	year	UO	UO:0000036	Participants	sub-031613	fully formed stage
Southwest University, Chonqing student	Homo sapiens	NCBITAXON	NCBITaxon:9606	brain	UBERON	UBERON:0000955	fully formed stage	UBERON	UBERON:0000066	21	year	UO	UO:0000036	Participants	sub-031629	fully formed stage
Southwest University, Chonqing student	Homo sapiens	NCBITAXON	NCBITaxon:9606	brain	UBERON	UBERON:0000955	fully formed stage	UBERON	UBERON:0000066	22	year	UO	UO:0000036	Participants	sub-031468	fully formed stage
Southwest University, Chonqing student	Homo sapiens	NCBITAXON	NCBITaxon:9606	brain	UBERON	UBERON:0000955	fully formed stage	UBERON	UBERON:0000066	22	year	UO	UO:0000036	Participants	sub-031469	fully formed stage
Southwest University, Chonqing student	Homo sapiens	NCBITAXON	NCBITaxon:9606	brain	UBERON	UBERON:0000955	fully formed stage	UBERON	UBERON:0000066	22	year	UO	UO:0000036	Participants	sub-031470	fully formed stage
Southwest University, Chonqing student	Homo sapiens	NCBITAXON	NCBITaxon:9606	brain	UBERON	UBERON:0000955	fully formed stage	UBERON	UBERON:0000066	22	year	UO	UO:0000036	Participants	sub-031478	fully formed stage
Southwest University, Chonqing student	Homo sapiens	NCBITAXON	NCBITaxon:9606	brain	UBERON	UBERON:0000955	fully formed stage	UBERON	UBERON:0000066	22	year	UO	UO:0000036	Participants	sub-031553	fully formed stage
Southwest University, Chonqing student	Homo sapiens	NCBITAXON	NCBITaxon:9606	brain	UBERON	UBERON:0000955	fully formed stage	UBERON	UBERON:0000066	22	year	UO	UO:0000036	Participants	sub-031559	fully formed stage
Southwest University, Chonqing student	Homo sapiens	NCBITAXON	NCBITaxon:9606	brain	UBERON	UBERON:0000955	fully formed stage	UBERON	UBERON:0000066	22	year	UO	UO:0000036	Participants	sub-031569	fully formed stage
Southwest University, Chonqing student	Homo sapiens	NCBITAXON	NCBITaxon:9606	brain	UBERON	UBERON:0000955	fully formed stage	UBERON	UBERON:0000066	22	year	UO	UO:0000036	Participants	sub-031573	fully formed stage
Southwest University, Chonqing student	Homo sapiens	NCBITAXON	NCBITaxon:9606	brain	UBERON	UBERON:0000955	fully formed stage	UBERON	UBERON:0000066	22	year	UO	UO:0000036	Participants	sub-031585	fully formed stage
Southwest University, Chonqing student	Homo sapiens	NCBITAXON	NCBITaxon:9606	brain	UBERON	UBERON:0000955	fully formed stage	UBERON	UBERON:0000066	22	year	UO	UO:0000036	Participants	sub-031587	fully formed stage
Southwest University, Chonqing student	Homo sapiens	NCBITAXON	NCBITaxon:9606	brain	UBERON	UBERON:0000955	fully formed stage	UBERON	UBERON:0000066	22	year	UO	UO:0000036	Participants	sub-031600	fully formed stage
Southwest University, Chonqing student	Homo sapiens	NCBITAXON	NCBITaxon:9606	brain	UBERON	UBERON:0000955	fully formed stage	UBERON	UBERON:0000066	22	year	UO	UO:0000036	Participants	sub-031607	fully formed stage
Southwest University, Chonqing student	Homo sapiens	NCBITAXON	NCBITaxon:9606	brain	UBERON	UBERON:0000955	fully formed stage	UBERON	UBERON:0000066	22	year	UO	UO:0000036	Participants	sub-031608	fully formed stage
Southwest University, Chonqing student	Homo sapiens	NCBITAXON	NCBITaxon:9606	brain	UBERON	UBERON:0000955	fully formed stage	UBERON	UBERON:0000066	22	year	UO	UO:0000036	Participants	sub-031616	fully formed stage
Southwest University, Chonqing student	Homo sapiens	NCBITAXON	NCBITaxon:9606	brain	UBERON	UBERON:0000955	fully formed stage	UBERON	UBERON:0000066	22	year	UO	UO:0000036	Participants	sub-031628	fully formed stage
Southwest University, Chonqing student	Homo sapiens	NCBITAXON	NCBITaxon:9606	brain	UBERON	UBERON:0000955	fully formed stage	UBERON	UBERON:0000066	22	year	UO	UO:0000036	Participants	sub-031761	fully formed stage
Southwest University, Chonqing student	Homo sapiens	NCBITAXON	NCBITaxon:9606	brain	UBERON	UBERON:0000955	fully formed stage	UBERON	UBERON:0000066	23	year	UO	UO:0000036	Participants	sub-031466	fully formed stage
Southwest University, Chonqing student	Homo sapiens	NCBITAXON	NCBITaxon:9606	brain	UBERON	UBERON:0000955	fully formed stage	UBERON	UBERON:0000066	23	year	UO	UO:0000036	Participants	sub-031471	fully formed stage
Southwest University, Chonqing student	Homo sapiens	NCBITAXON	NCBITaxon:9606	brain	UBERON	UBERON:0000955	fully formed stage	UBERON	UBERON:0000066	23	year	UO	UO:0000036	Participants	sub-031472	fully formed stage
Southwest University, Chonqing student	Homo sapiens	NCBITAXON	NCBITaxon:9606	brain	UBERON	UBERON:0000955	fully formed stage	UBERON	UBERON:0000066	23	year	UO	UO:0000036	Participants	sub-031476	fully formed stage
Southwest University, Chonqing student	Homo sapiens	NCBITAXON	NCBITaxon:9606	brain	UBERON	UBERON:0000955	fully formed stage	UBERON	UBERON:0000066	23	year	UO	UO:0000036	Participants	sub-031527	fully formed stage
Southwest University, Chonqing student	Homo sapiens	NCBITAXON	NCBITaxon:9606	brain	UBERON	UBERON:0000955	fully formed stage	UBERON	UBERON:0000066	23	year	UO	UO:0000036	Participants	sub-031551	fully formed stage
Southwest University, Chonqing student	Homo sapiens	NCBITAXON	NCBITaxon:9606	brain	UBERON	UBERON:0000955	fully formed stage	UBERON	UBERON:0000066	23	year	UO	UO:0000036	Participants	sub-031554	fully formed stage
Southwest University, Chonqing student	Homo sapiens	NCBITAXON	NCBITaxon:9606	brain	UBERON	UBERON:0000955	fully formed stage	UBERON	UBERON:0000066	23	year	UO	UO:0000036	Participants	sub-031564	fully formed stage
Southwest University, Chonqing student	Homo sapiens	NCBITAXON	NCBITaxon:9606	brain	UBERON	UBERON:0000955	fully formed stage	UBERON	UBERON:0000066	23	year	UO	UO:0000036	Participants	sub-031567	fully formed stage
Southwest University, Chonqing student	Homo sapiens	NCBITAXON	NCBITaxon:9606	brain	UBERON	UBERON:0000955	fully formed stage	UBERON	UBERON:0000066	23	year	UO	UO:0000036	Participants	sub-031571	fully formed stage
Southwest University, Chonqing student	Homo sapiens	NCBITAXON	NCBITaxon:9606	brain	UBERON	UBERON:0000955	fully formed stage	UBERON	UBERON:0000066	23	year	UO	UO:0000036	Participants	sub-031574	fully formed stage
Southwest University, Chonqing student	Homo sapiens	NCBITAXON	NCBITaxon:9606	brain	UBERON	UBERON:0000955	fully formed stage	UBERON	UBERON:0000066	23	year	UO	UO:0000036	Participants	sub-031580	fully formed stage
Southwest University, Chonqing student	Homo sapiens	NCBITAXON	NCBITaxon:9606	brain	UBERON	UBERON:0000955	fully formed stage	UBERON	UBERON:0000066	23	year	UO	UO:0000036	Participants	sub-031590	fully formed stage
Southwest University, Chonqing student	Homo sapiens	NCBITAXON	NCBITaxon:9606	brain	UBERON	UBERON:0000955	fully formed stage	UBERON	UBERON:0000066	23	year	UO	UO:0000036	Participants	sub-031601	fully formed stage
Southwest University, Chonqing student	Homo sapiens	NCBITAXON	NCBITaxon:9606	brain	UBERON	UBERON:0000955	fully formed stage	UBERON	UBERON:0000066	23	year	UO	UO:0000036	Participants	sub-031602	fully formed stage
Southwest University, Chonqing student	Homo sapiens	NCBITAXON	NCBITaxon:9606	brain	UBERON	UBERON:0000955	fully formed stage	UBERON	UBERON:0000066	23	year	UO	UO:0000036	Participants	sub-031603	fully formed stage
Southwest University, Chonqing student	Homo sapiens	NCBITAXON	NCBITaxon:9606	brain	UBERON	UBERON:0000955	fully formed stage	UBERON	UBERON:0000066	23	year	UO	UO:0000036	Participants	sub-031604	fully formed stage
Southwest University, Chonqing student	Homo sapiens	NCBITAXON	NCBITaxon:9606	brain	UBERON	UBERON:0000955	fully formed stage	UBERON	UBERON:0000066	23	year	UO	UO:0000036	Participants	sub-031605	fully formed stage
Southwest University, Chonqing student	Homo sapiens	NCBITAXON	NCBITaxon:9606	brain	UBERON	UBERON:0000955	fully formed stage	UBERON	UBERON:0000066	23	year	UO	UO:0000036	Participants	sub-031606	fully formed stage
Southwest University, Chonqing student	Homo sapiens	NCBITAXON	NCBITaxon:9606	brain	UBERON	UBERON:0000955	fully formed stage	UBERON	UBERON:0000066	23	year	UO	UO:0000036	Participants	sub-031612	fully formed stage
Southwest University, Chonqing student	Homo sapiens	NCBITAXON	NCBITaxon:9606	brain	UBERON	UBERON:0000955	fully formed stage	UBERON	UBERON:0000066	23	year	UO	UO:0000036	Participants	sub-031615	fully formed stage
Southwest University, Chonqing student	Homo sapiens	NCBITAXON	NCBITaxon:9606	brain	UBERON	UBERON:0000955	fully formed stage	UBERON	UBERON:0000066	23	year	UO	UO:0000036	Participants	sub-031617	fully formed stage
Southwest University, Chonqing student	Homo sapiens	NCBITAXON	NCBITaxon:9606	brain	UBERON	UBERON:0000955	fully formed stage	UBERON	UBERON:0000066	23	year	UO	UO:0000036	Participants	sub-031618	fully formed stage
Southwest University, Chonqing student	Homo sapiens	NCBITAXON	NCBITaxon:9606	brain	UBERON	UBERON:0000955	fully formed stage	UBERON	UBERON:0000066	23	year	UO	UO:0000036	Participants	sub-031619	fully formed stage
Southwest University, Chonqing student	Homo sapiens	NCBITAXON	NCBITaxon:9606	brain	UBERON	UBERON:0000955	fully formed stage	UBERON	UBERON:0000066	23	year	UO	UO:0000036	Participants	sub-031620	fully formed stage
Southwest University, Chonqing student	Homo sapiens	NCBITAXON	NCBITaxon:9606	brain	UBERON	UBERON:0000955	fully formed stage	UBERON	UBERON:0000066	23	year	UO	UO:0000036	Participants	sub-031624	fully formed stage
Southwest University, Chonqing student	Homo sapiens	NCBITAXON	NCBITaxon:9606	brain	UBERON	UBERON:0000955	fully formed stage	UBERON	UBERON:0000066	23	year	UO	UO:0000036	Participants	sub-031630	fully formed stage
Southwest University, Chonqing student	Homo sapiens	NCBITAXON	NCBITaxon:9606	brain	UBERON	UBERON:0000955	fully formed stage	UBERON	UBERON:0000066	23	year	UO	UO:0000036	Participants	sub-031737	fully formed stage
Southwest University, Chonqing student	Homo sapiens	NCBITAXON	NCBITaxon:9606	brain	UBERON	UBERON:0000955	fully formed stage	UBERON	UBERON:0000066	23	year	UO	UO:0000036	Participants	sub-031742	fully formed stage
Southwest University, Chonqing student	Homo sapiens	NCBITAXON	NCBITaxon:9606	brain	UBERON	UBERON:0000955	fully formed stage	UBERON	UBERON:0000066	23	year	UO	UO:0000036	Participants	sub-031748	fully formed stage
Southwest University, Chonqing student	Homo sapiens	NCBITAXON	NCBITaxon:9606	brain	UBERON	UBERON:0000955	fully formed stage	UBERON	UBERON:0000066	23	year	UO	UO:0000036	Participants	sub-031749	fully formed stage
Southwest University, Chonqing student	Homo sapiens	NCBITAXON	NCBITaxon:9606	brain	UBERON	UBERON:0000955	fully formed stage	UBERON	UBERON:0000066	23	year	UO	UO:0000036	Participants	sub-031757	fully formed stage
Southwest University, Chonqing student	Homo sapiens	NCBITAXON	NCBITaxon:9606	brain	UBERON	UBERON:0000955	fully formed stage	UBERON	UBERON:0000066	23	year	UO	UO:0000036	Participants	sub-031760	fully formed stage
Southwest University, Chonqing student	Homo sapiens	NCBITAXON	NCBITaxon:9606	brain	UBERON	UBERON:0000955	fully formed stage	UBERON	UBERON:0000066	23	year	UO	UO:0000036	Participants	sub-031763	fully formed stage
Southwest University, Chonqing student	Homo sapiens	NCBITAXON	NCBITaxon:9606	brain	UBERON	UBERON:0000955	fully formed stage	UBERON	UBERON:0000066	24	year	UO	UO:0000036	Participants	sub-031465	fully formed stage
Southwest University, Chonqing student	Homo sapiens	NCBITAXON	NCBITaxon:9606	brain	UBERON	UBERON:0000955	fully formed stage	UBERON	UBERON:0000066	24	year	UO	UO:0000036	Participants	sub-031467	fully formed stage
Southwest University, Chonqing student	Homo sapiens	NCBITAXON	NCBITaxon:9606	brain	UBERON	UBERON:0000955	fully formed stage	UBERON	UBERON:0000066	24	year	UO	UO:0000036	Participants	sub-031474	fully formed stage
Southwest University, Chonqing student	Homo sapiens	NCBITAXON	NCBITaxon:9606	brain	UBERON	UBERON:0000955	fully formed stage	UBERON	UBERON:0000066	24	year	UO	UO:0000036	Participants	sub-031552	fully formed stage
Southwest University, Chonqing student	Homo sapiens	NCBITAXON	NCBITaxon:9606	brain	UBERON	UBERON:0000955	fully formed stage	UBERON	UBERON:0000066	24	year	UO	UO:0000036	Participants	sub-031596	fully formed stage
Southwest University, Chonqing student	Homo sapiens	NCBITAXON	NCBITaxon:9606	brain	UBERON	UBERON:0000955	fully formed stage	UBERON	UBERON:0000066	24	year	UO	UO:0000036	Participants	sub-031597	fully formed stage
Southwest University, Chonqing student	Homo sapiens	NCBITAXON	NCBITaxon:9606	brain	UBERON	UBERON:0000955	fully formed stage	UBERON	UBERON:0000066	24	year	UO	UO:0000036	Participants	sub-031609	fully formed stage
Southwest University, Chonqing student	Homo sapiens	NCBITAXON	NCBITaxon:9606	brain	UBERON	UBERON:0000955	fully formed stage	UBERON	UBERON:0000066	24	year	UO	UO:0000036	Participants	sub-031610	fully formed stage
Southwest University, Chonqing student	Homo sapiens	NCBITAXON	NCBITaxon:9606	brain	UBERON	UBERON:0000955	fully formed stage	UBERON	UBERON:0000066	24	year	UO	UO:0000036	Participants	sub-031621	fully formed stage
Southwest University, Chonqing student	Homo sapiens	NCBITAXON	NCBITaxon:9606	brain	UBERON	UBERON:0000955	fully formed stage	UBERON	UBERON:0000066	24	year	UO	UO:0000036	Participants	sub-031631	fully formed stage
Southwest University, Chonqing student	Homo sapiens	NCBITAXON	NCBITaxon:9606	brain	UBERON	UBERON:0000955	fully formed stage	UBERON	UBERON:0000066	24	year	UO	UO:0000036	Participants	sub-031632	fully formed stage
Southwest University, Chonqing student	Homo sapiens	NCBITAXON	NCBITaxon:9606	brain	UBERON	UBERON:0000955	fully formed stage	UBERON	UBERON:0000066	24	year	UO	UO:0000036	Participants	sub-031714	fully formed stage
Southwest University, Chonqing student	Homo sapiens	NCBITAXON	NCBITaxon:9606	brain	UBERON	UBERON:0000955	fully formed stage	UBERON	UBERON:0000066	24	year	UO	UO:0000036	Participants	sub-031716	fully formed stage
Southwest University, Chonqing student	Homo sapiens	NCBITAXON	NCBITaxon:9606	brain	UBERON	UBERON:0000955	fully formed stage	UBERON	UBERON:0000066	24	year	UO	UO:0000036	Participants	sub-031717	fully formed stage
Southwest University, Chonqing student	Homo sapiens	NCBITAXON	NCBITaxon:9606	brain	UBERON	UBERON:0000955	fully formed stage	UBERON	UBERON:0000066	24	year	UO	UO:0000036	Participants	sub-031718	fully formed stage
Southwest University, Chonqing student	Homo sapiens	NCBITAXON	NCBITaxon:9606	brain	UBERON	UBERON:0000955	fully formed stage	UBERON	UBERON:0000066	24	year	UO	UO:0000036	Participants	sub-031719	fully formed stage
Southwest University, Chonqing student	Homo sapiens	NCBITAXON	NCBITaxon:9606	brain	UBERON	UBERON:0000955	fully formed stage	UBERON	UBERON:0000066	24	year	UO	UO:0000036	Participants	sub-031721	fully formed stage
Southwest University, Chonqing student	Homo sapiens	NCBITAXON	NCBITaxon:9606	brain	UBERON	UBERON:0000955	fully formed stage	UBERON	UBERON:0000066	24	year	UO	UO:0000036	Participants	sub-031722	fully formed stage
Southwest University, Chonqing student	Homo sapiens	NCBITAXON	NCBITaxon:9606	brain	UBERON	UBERON:0000955	fully formed stage	UBERON	UBERON:0000066	24	year	UO	UO:0000036	Participants	sub-031724	fully formed stage
Southwest University, Chonqing student	Homo sapiens	NCBITAXON	NCBITaxon:9606	brain	UBERON	UBERON:0000955	fully formed stage	UBERON	UBERON:0000066	24	year	UO	UO:0000036	Participants	sub-031725	fully formed stage
Southwest University, Chonqing student	Homo sapiens	NCBITAXON	NCBITaxon:9606	brain	UBERON	UBERON:0000955	fully formed stage	UBERON	UBERON:0000066	24	year	UO	UO:0000036	Participants	sub-031727	fully formed stage
Southwest University, Chonqing student	Homo sapiens	NCBITAXON	NCBITaxon:9606	brain	UBERON	UBERON:0000955	fully formed stage	UBERON	UBERON:0000066	24	year	UO	UO:0000036	Participants	sub-031731	fully formed stage
Southwest University, Chonqing student	Homo sapiens	NCBITAXON	NCBITaxon:9606	brain	UBERON	UBERON:0000955	fully formed stage	UBERON	UBERON:0000066	24	year	UO	UO:0000036	Participants	sub-031732	fully formed stage
Southwest University, Chonqing student	Homo sapiens	NCBITAXON	NCBITaxon:9606	brain	UBERON	UBERON:0000955	fully formed stage	UBERON	UBERON:0000066	24	year	UO	UO:0000036	Participants	sub-031735	fully formed stage
Southwest University, Chonqing student	Homo sapiens	NCBITAXON	NCBITaxon:9606	brain	UBERON	UBERON:0000955	fully formed stage	UBERON	UBERON:0000066	24	year	UO	UO:0000036	Participants	sub-031736	fully formed stage
Southwest University, Chonqing student	Homo sapiens	NCBITAXON	NCBITaxon:9606	brain	UBERON	UBERON:0000955	fully formed stage	UBERON	UBERON:0000066	24	year	UO	UO:0000036	Participants	sub-031738	fully formed stage
Southwest University, Chonqing student	Homo sapiens	NCBITAXON	NCBITaxon:9606	brain	UBERON	UBERON:0000955	fully formed stage	UBERON	UBERON:0000066	24	year	UO	UO:0000036	Participants	sub-031739	fully formed stage
Southwest University, Chonqing student	Homo sapiens	NCBITAXON	NCBITaxon:9606	brain	UBERON	UBERON:0000955	fully formed stage	UBERON	UBERON:0000066	24	year	UO	UO:0000036	Participants	sub-031756	fully formed stage
Southwest University, Chonqing student	Homo sapiens	NCBITAXON	NCBITaxon:9606	brain	UBERON	UBERON:0000955	fully formed stage	UBERON	UBERON:0000066	24	year	UO	UO:0000036	Participants	sub-031758	fully formed stage
Southwest University, Chonqing student	Homo sapiens	NCBITAXON	NCBITaxon:9606	brain	UBERON	UBERON:0000955	fully formed stage	UBERON	UBERON:0000066	24	year	UO	UO:0000036	Participants	sub-031762	fully formed stage
Southwest University, Chonqing student	Homo sapiens	NCBITAXON	NCBITaxon:9606	brain	UBERON	UBERON:0000955	fully formed stage	UBERON	UBERON:0000066	24	year	UO	UO:0000036	Participants	sub-031764	fully formed stage
Southwest University, Chonqing student	Homo sapiens	NCBITAXON	NCBITaxon:9606	brain	UBERON	UBERON:0000955	fully formed stage	UBERON	UBERON:0000066	24	year	UO	UO:0000036	Participants	sub-031766	fully formed stage
Southwest University, Chonqing student	Homo sapiens	NCBITAXON	NCBITaxon:9606	brain	UBERON	UBERON:0000955	fully formed stage	UBERON	UBERON:0000066	24	year	UO	UO:0000036	Participants	sub-031767	fully formed stage
Southwest University, Chonqing student	Homo sapiens	NCBITAXON	NCBITaxon:9606	brain	UBERON	UBERON:0000955	fully formed stage	UBERON	UBERON:0000066	25	year	UO	UO:0000036	Participants	sub-031502	fully formed stage
Southwest University, Chonqing student	Homo sapiens	NCBITAXON	NCBITaxon:9606	brain	UBERON	UBERON:0000955	fully formed stage	UBERON	UBERON:0000066	25	year	UO	UO:0000036	Participants	sub-031503	fully formed stage
Southwest University, Chonqing student	Homo sapiens	NCBITAXON	NCBITaxon:9606	brain	UBERON	UBERON:0000955	fully formed stage	UBERON	UBERON:0000066	25	year	UO	UO:0000036	Participants	sub-031515	fully formed stage
Southwest University, Chonqing student	Homo sapiens	NCBITAXON	NCBITaxon:9606	brain	UBERON	UBERON:0000955	fully formed stage	UBERON	UBERON:0000066	25	year	UO	UO:0000036	Participants	sub-031556	fully formed stage
Southwest University, Chonqing student	Homo sapiens	NCBITAXON	NCBITaxon:9606	brain	UBERON	UBERON:0000955	fully formed stage	UBERON	UBERON:0000066	25	year	UO	UO:0000036	Participants	sub-031565	fully formed stage
Southwest University, Chonqing student	Homo sapiens	NCBITAXON	NCBITaxon:9606	brain	UBERON	UBERON:0000955	fully formed stage	UBERON	UBERON:0000066	25	year	UO	UO:0000036	Participants	sub-031581	fully formed stage
Southwest University, Chonqing student	Homo sapiens	NCBITAXON	NCBITaxon:9606	brain	UBERON	UBERON:0000955	fully formed stage	UBERON	UBERON:0000066	25	year	UO	UO:0000036	Participants	sub-031622	fully formed stage
Southwest University, Chonqing student	Homo sapiens	NCBITAXON	NCBITaxon:9606	brain	UBERON	UBERON:0000955	fully formed stage	UBERON	UBERON:0000066	25	year	UO	UO:0000036	Participants	sub-031623	fully formed stage
Southwest University, Chonqing student	Homo sapiens	NCBITAXON	NCBITaxon:9606	brain	UBERON	UBERON:0000955	fully formed stage	UBERON	UBERON:0000066	25	year	UO	UO:0000036	Participants	sub-031715	fully formed stage
Southwest University, Chonqing student	Homo sapiens	NCBITAXON	NCBITaxon:9606	brain	UBERON	UBERON:0000955	fully formed stage	UBERON	UBERON:0000066	25	year	UO	UO:0000036	Participants	sub-031723	fully formed stage
Southwest University, Chonqing student	Homo sapiens	NCBITAXON	NCBITaxon:9606	brain	UBERON	UBERON:0000955	fully formed stage	UBERON	UBERON:0000066	25	year	UO	UO:0000036	Participants	sub-031730	fully formed stage
Southwest University, Chonqing student	Homo sapiens	NCBITAXON	NCBITaxon:9606	brain	UBERON	UBERON:0000955	fully formed stage	UBERON	UBERON:0000066	25	year	UO	UO:0000036	Participants	sub-031733	fully formed stage
Southwest University, Chonqing student	Homo sapiens	NCBITAXON	NCBITaxon:9606	brain	UBERON	UBERON:0000955	fully formed stage	UBERON	UBERON:0000066	25	year	UO	UO:0000036	Participants	sub-031734	fully formed stage
Southwest University, Chonqing student	Homo sapiens	NCBITAXON	NCBITaxon:9606	brain	UBERON	UBERON:0000955	fully formed stage	UBERON	UBERON:0000066	25	year	UO	UO:0000036	Participants	sub-031741	fully formed stage
Southwest University, Chonqing student	Homo sapiens	NCBITAXON	NCBITaxon:9606	brain	UBERON	UBERON:0000955	fully formed stage	UBERON	UBERON:0000066	25	year	UO	UO:0000036	Participants	sub-031744	fully formed stage
Southwest University, Chonqing student	Homo sapiens	NCBITAXON	NCBITaxon:9606	brain	UBERON	UBERON:0000955	fully formed stage	UBERON	UBERON:0000066	25	year	UO	UO:0000036	Participants	sub-031745	fully formed stage
Southwest University, Chonqing student	Homo sapiens	NCBITAXON	NCBITaxon:9606	brain	UBERON	UBERON:0000955	fully formed stage	UBERON	UBERON:0000066	25	year	UO	UO:0000036	Participants	sub-031746	fully formed stage
Southwest University, Chonqing student	Homo sapiens	NCBITAXON	NCBITaxon:9606	brain	UBERON	UBERON:0000955	fully formed stage	UBERON	UBERON:0000066	25	year	UO	UO:0000036	Participants	sub-031747	fully formed stage
Southwest University, Chonqing student	Homo sapiens	NCBITAXON	NCBITaxon:9606	brain	UBERON	UBERON:0000955	fully formed stage	UBERON	UBERON:0000066	25	year	UO	UO:0000036	Participants	sub-031755	fully formed stage
Southwest University, Chonqing student	Homo sapiens	NCBITAXON	NCBITaxon:9606	brain	UBERON	UBERON:0000955	fully formed stage	UBERON	UBERON:0000066	25	year	UO	UO:0000036	Participants	sub-031759	fully formed stage
Southwest University, Chonqing student	Homo sapiens	NCBITAXON	NCBITaxon:9606	brain	UBERON	UBERON:0000955	fully formed stage	UBERON	UBERON:0000066	25	year	UO	UO:0000036	Participants	sub-031765	fully formed stage
Southwest University, Chonqing staff member or resident of surrounding community	Homo sapiens	NCBITAXON	NCBITaxon:9606	brain	UBERON	UBERON:0000955	fully formed stage	UBERON	UBERON:0000066	26	year	UO	UO:0000036	Participants	sub-031501	fully formed stage
Southwest University, Chonqing staff member or resident of surrounding community	Homo sapiens	NCBITAXON	NCBITaxon:9606	brain	UBERON	UBERON:0000955	fully formed stage	UBERON	UBERON:0000066	26	year	UO	UO:0000036	Participants	sub-031509	fully formed stage
Southwest University, Chonqing staff member or resident of surrounding community	Homo sapiens	NCBITAXON	NCBITaxon:9606	brain	UBERON	UBERON:0000955	fully formed stage	UBERON	UBERON:0000066	26	year	UO	UO:0000036	Participants	sub-031540	fully formed stage
Southwest University, Chonqing staff member or resident of surrounding community	Homo sapiens	NCBITAXON	NCBITaxon:9606	brain	UBERON	UBERON:0000955	fully formed stage	UBERON	UBERON:0000066	26	year	UO	UO:0000036	Participants	sub-031614	fully formed stage
Southwest University, Chonqing staff member or resident of surrounding community	Homo sapiens	NCBITAXON	NCBITaxon:9606	brain	UBERON	UBERON:0000955	fully formed stage	UBERON	UBERON:0000066	26	year	UO	UO:0000036	Participants	sub-031626	fully formed stage
Southwest University, Chonqing staff member or resident of surrounding community	Homo sapiens	NCBITAXON	NCBITaxon:9606	brain	UBERON	UBERON:0000955	fully formed stage	UBERON	UBERON:0000066	26	year	UO	UO:0000036	Participants	sub-031720	fully formed stage
Southwest University, Chonqing staff member or resident of surrounding community	Homo sapiens	NCBITAXON	NCBITaxon:9606	brain	UBERON	UBERON:0000955	fully formed stage	UBERON	UBERON:0000066	26	year	UO	UO:0000036	Participants	sub-031728	fully formed stage
Southwest University, Chonqing staff member or resident of surrounding community	Homo sapiens	NCBITAXON	NCBITaxon:9606	brain	UBERON	UBERON:0000955	fully formed stage	UBERON	UBERON:0000066	26	year	UO	UO:0000036	Participants	sub-031740	fully formed stage
Southwest University, Chonqing staff member or resident of surrounding community	Homo sapiens	NCBITAXON	NCBITaxon:9606	brain	UBERON	UBERON:0000955	fully formed stage	UBERON	UBERON:0000066	26	year	UO	UO:0000036	Participants	sub-031750	fully formed stage
Southwest University, Chonqing staff member or resident of surrounding community	Homo sapiens	NCBITAXON	NCBITaxon:9606	brain	UBERON	UBERON:0000955	fully formed stage	UBERON	UBERON:0000066	27	year	UO	UO:0000036	Participants	sub-031477	fully formed stage
Southwest University, Chonqing staff member or resident of surrounding community	Homo sapiens	NCBITAXON	NCBITaxon:9606	brain	UBERON	UBERON:0000955	fully formed stage	UBERON	UBERON:0000066	27	year	UO	UO:0000036	Participants	sub-031487	fully formed stage
Southwest University, Chonqing staff member or resident of surrounding community	Homo sapiens	NCBITAXON	NCBITaxon:9606	brain	UBERON	UBERON:0000955	fully formed stage	UBERON	UBERON:0000066	27	year	UO	UO:0000036	Participants	sub-031490	fully formed stage
Southwest University, Chonqing staff member or resident of surrounding community	Homo sapiens	NCBITAXON	NCBITaxon:9606	brain	UBERON	UBERON:0000955	fully formed stage	UBERON	UBERON:0000066	27	year	UO	UO:0000036	Participants	sub-031506	fully formed stage
Southwest University, Chonqing staff member or resident of surrounding community	Homo sapiens	NCBITAXON	NCBITaxon:9606	brain	UBERON	UBERON:0000955	fully formed stage	UBERON	UBERON:0000066	27	year	UO	UO:0000036	Participants	sub-031510	fully formed stage
Southwest University, Chonqing staff member or resident of surrounding community	Homo sapiens	NCBITAXON	NCBITaxon:9606	brain	UBERON	UBERON:0000955	fully formed stage	UBERON	UBERON:0000066	27	year	UO	UO:0000036	Participants	sub-031523	fully formed stage
Southwest University, Chonqing staff member or resident of surrounding community	Homo sapiens	NCBITAXON	NCBITaxon:9606	brain	UBERON	UBERON:0000955	fully formed stage	UBERON	UBERON:0000066	27	year	UO	UO:0000036	Participants	sub-031524	fully formed stage
Southwest University, Chonqing staff member or resident of surrounding community	Homo sapiens	NCBITAXON	NCBITaxon:9606	brain	UBERON	UBERON:0000955	fully formed stage	UBERON	UBERON:0000066	27	year	UO	UO:0000036	Participants	sub-031743	fully formed stage
Southwest University, Chonqing staff member or resident of surrounding community	Homo sapiens	NCBITAXON	NCBITaxon:9606	brain	UBERON	UBERON:0000955	fully formed stage	UBERON	UBERON:0000066	27	year	UO	UO:0000036	Participants	sub-031751	fully formed stage
Southwest University, Chonqing staff member or resident of surrounding community	Homo sapiens	NCBITAXON	NCBITaxon:9606	brain	UBERON	UBERON:0000955	fully formed stage	UBERON	UBERON:0000066	27	year	UO	UO:0000036	Participants	sub-031754	fully formed stage
Southwest University, Chonqing staff member or resident of surrounding community	Homo sapiens	NCBITAXON	NCBITaxon:9606	brain	UBERON	UBERON:0000955	fully formed stage	UBERON	UBERON:0000066	28	year	UO	UO:0000036	Participants	sub-031726	fully formed stage
Southwest University, Chonqing staff member or resident of surrounding community	Homo sapiens	NCBITAXON	NCBITaxon:9606	brain	UBERON	UBERON:0000955	fully formed stage	UBERON	UBERON:0000066	28	year	UO	UO:0000036	Participants	sub-031753	fully formed stage
Southwest University, Chonqing staff member or resident of surrounding community	Homo sapiens	NCBITAXON	NCBITaxon:9606	brain	UBERON	UBERON:0000955	fully formed stage	UBERON	UBERON:0000066	29	year	UO	UO:0000036	Participants	sub-031516	fully formed stage
Southwest University, Chonqing staff member or resident of surrounding community	Homo sapiens	NCBITAXON	NCBITaxon:9606	brain	UBERON	UBERON:0000955	fully formed stage	UBERON	UBERON:0000066	29	year	UO	UO:0000036	Participants	sub-031521	fully formed stage
Southwest University, Chonqing staff member or resident of surrounding community	Homo sapiens	NCBITAXON	NCBITaxon:9606	brain	UBERON	UBERON:0000955	fully formed stage	UBERON	UBERON:0000066	30	year	UO	UO:0000036	Participants	sub-031437	fully formed stage
Southwest University, Chonqing staff member or resident of surrounding community	Homo sapiens	NCBITAXON	NCBITaxon:9606	brain	UBERON	UBERON:0000955	fully formed stage	UBERON	UBERON:0000066	30	year	UO	UO:0000036	Participants	sub-031485	fully formed stage
Southwest University, Chonqing staff member or resident of surrounding community	Homo sapiens	NCBITAXON	NCBITaxon:9606	brain	UBERON	UBERON:0000955	fully formed stage	UBERON	UBERON:0000066	30	year	UO	UO:0000036	Participants	sub-031518	fully formed stage
Southwest University, Chonqing staff member or resident of surrounding community	Homo sapiens	NCBITAXON	NCBITaxon:9606	brain	UBERON	UBERON:0000955	fully formed stage	UBERON	UBERON:0000066	30	year	UO	UO:0000036	Participants	sub-031519	fully formed stage
Southwest University, Chonqing staff member or resident of surrounding community	Homo sapiens	NCBITAXON	NCBITaxon:9606	brain	UBERON	UBERON:0000955	fully formed stage	UBERON	UBERON:0000066	30	year	UO	UO:0000036	Participants	sub-031520	fully formed stage
Southwest University, Chonqing staff member or resident of surrounding community	Homo sapiens	NCBITAXON	NCBITaxon:9606	brain	UBERON	UBERON:0000955	fully formed stage	UBERON	UBERON:0000066	30	year	UO	UO:0000036	Participants	sub-031529	fully formed stage
Southwest University, Chonqing staff member or resident of surrounding community	Homo sapiens	NCBITAXON	NCBITaxon:9606	brain	UBERON	UBERON:0000955	fully formed stage	UBERON	UBERON:0000066	30	year	UO	UO:0000036	Participants	sub-031533	fully formed stage
Southwest University, Chonqing staff member or resident of surrounding community	Homo sapiens	NCBITAXON	NCBITaxon:9606	brain	UBERON	UBERON:0000955	fully formed stage	UBERON	UBERON:0000066	30	year	UO	UO:0000036	Participants	sub-031729	fully formed stage
Southwest University, Chonqing staff member or resident of surrounding community	Homo sapiens	NCBITAXON	NCBITaxon:9606	brain	UBERON	UBERON:0000955	fully formed stage	UBERON	UBERON:0000066	31	year	UO	UO:0000036	Participants	sub-031517	fully formed stage
Southwest University, Chonqing staff member or resident of surrounding community	Homo sapiens	NCBITAXON	NCBITaxon:9606	brain	UBERON	UBERON:0000955	fully formed stage	UBERON	UBERON:0000066	32	year	UO	UO:0000036	Participants	sub-031534	fully formed stage
Southwest University, Chonqing staff member or resident of surrounding community	Homo sapiens	NCBITAXON	NCBITaxon:9606	brain	UBERON	UBERON:0000955	fully formed stage	UBERON	UBERON:0000066	32	year	UO	UO:0000036	Participants	sub-031694	fully formed stage
Southwest University, Chonqing staff member or resident of surrounding community	Homo sapiens	NCBITAXON	NCBITaxon:9606	brain	UBERON	UBERON:0000955	fully formed stage	UBERON	UBERON:0000066	33	year	UO	UO:0000036	Participants	sub-031498	fully formed stage
Southwest University, Chonqing staff member or resident of surrounding community	Homo sapiens	NCBITAXON	NCBITaxon:9606	brain	UBERON	UBERON:0000955	fully formed stage	UBERON	UBERON:0000066	33	year	UO	UO:0000036	Participants	sub-031508	fully formed stage
Southwest University, Chonqing staff member or resident of surrounding community	Homo sapiens	NCBITAXON	NCBITaxon:9606	brain	UBERON	UBERON:0000955	fully formed stage	UBERON	UBERON:0000066	33	year	UO	UO:0000036	Participants	sub-031676	fully formed stage
Southwest University, Chonqing staff member or resident of surrounding community	Homo sapiens	NCBITAXON	NCBITaxon:9606	brain	UBERON	UBERON:0000955	fully formed stage	UBERON	UBERON:0000066	33	year	UO	UO:0000036	Participants	sub-031680	fully formed stage
Southwest University, Chonqing staff member or resident of surrounding community	Homo sapiens	NCBITAXON	NCBITaxon:9606	brain	UBERON	UBERON:0000955	fully formed stage	UBERON	UBERON:0000066	33	year	UO	UO:0000036	Participants	sub-031690	fully formed stage
Southwest University, Chonqing staff member or resident of surrounding community	Homo sapiens	NCBITAXON	NCBITaxon:9606	brain	UBERON	UBERON:0000955	fully formed stage	UBERON	UBERON:0000066	34	year	UO	UO:0000036	Participants	sub-031457	fully formed stage
Southwest University, Chonqing staff member or resident of surrounding community	Homo sapiens	NCBITAXON	NCBITaxon:9606	brain	UBERON	UBERON:0000955	fully formed stage	UBERON	UBERON:0000066	34	year	UO	UO:0000036	Participants	sub-031651	fully formed stage
Southwest University, Chonqing staff member or resident of surrounding community	Homo sapiens	NCBITAXON	NCBITaxon:9606	brain	UBERON	UBERON:0000955	fully formed stage	UBERON	UBERON:0000066	34	year	UO	UO:0000036	Participants	sub-031653	fully formed stage
Southwest University, Chonqing staff member or resident of surrounding community	Homo sapiens	NCBITAXON	NCBITaxon:9606	brain	UBERON	UBERON:0000955	fully formed stage	UBERON	UBERON:0000066	34	year	UO	UO:0000036	Participants	sub-031654	fully formed stage
Southwest University, Chonqing staff member or resident of surrounding community	Homo sapiens	NCBITAXON	NCBITaxon:9606	brain	UBERON	UBERON:0000955	fully formed stage	UBERON	UBERON:0000066	34	year	UO	UO:0000036	Participants	sub-031656	fully formed stage
Southwest University, Chonqing staff member or resident of surrounding community	Homo sapiens	NCBITAXON	NCBITaxon:9606	brain	UBERON	UBERON:0000955	fully formed stage	UBERON	UBERON:0000066	34	year	UO	UO:0000036	Participants	sub-031657	fully formed stage
Southwest University, Chonqing staff member or resident of surrounding community	Homo sapiens	NCBITAXON	NCBITaxon:9606	brain	UBERON	UBERON:0000955	fully formed stage	UBERON	UBERON:0000066	34	year	UO	UO:0000036	Participants	sub-031688	fully formed stage
Southwest University, Chonqing staff member or resident of surrounding community	Homo sapiens	NCBITAXON	NCBITaxon:9606	brain	UBERON	UBERON:0000955	fully formed stage	UBERON	UBERON:0000066	34	year	UO	UO:0000036	Participants	sub-031693	fully formed stage
Southwest University, Chonqing staff member or resident of surrounding community	Homo sapiens	NCBITAXON	NCBITaxon:9606	brain	UBERON	UBERON:0000955	fully formed stage	UBERON	UBERON:0000066	34	year	UO	UO:0000036	Participants	sub-031752	fully formed stage
Southwest University, Chonqing staff member or resident of surrounding community	Homo sapiens	NCBITAXON	NCBITaxon:9606	brain	UBERON	UBERON:0000955	fully formed stage	UBERON	UBERON:0000066	35	year	UO	UO:0000036	Participants	sub-031493	fully formed stage
Southwest University, Chonqing staff member or resident of surrounding community	Homo sapiens	NCBITAXON	NCBITaxon:9606	brain	UBERON	UBERON:0000955	fully formed stage	UBERON	UBERON:0000066	35	year	UO	UO:0000036	Participants	sub-031583	fully formed stage
Southwest University, Chonqing staff member or resident of surrounding community	Homo sapiens	NCBITAXON	NCBITaxon:9606	brain	UBERON	UBERON:0000955	fully formed stage	UBERON	UBERON:0000066	35	year	UO	UO:0000036	Participants	sub-031644	fully formed stage
Southwest University, Chonqing staff member or resident of surrounding community	Homo sapiens	NCBITAXON	NCBITaxon:9606	brain	UBERON	UBERON:0000955	fully formed stage	UBERON	UBERON:0000066	35	year	UO	UO:0000036	Participants	sub-031678	fully formed stage
Southwest University, Chonqing staff member or resident of surrounding community	Homo sapiens	NCBITAXON	NCBITaxon:9606	brain	UBERON	UBERON:0000955	fully formed stage	UBERON	UBERON:0000066	35	year	UO	UO:0000036	Participants	sub-031692	fully formed stage
Southwest University, Chonqing staff member or resident of surrounding community	Homo sapiens	NCBITAXON	NCBITaxon:9606	brain	UBERON	UBERON:0000955	fully formed stage	UBERON	UBERON:0000066	36	year	UO	UO:0000036	Participants	sub-031647	fully formed stage
Southwest University, Chonqing staff member or resident of surrounding community	Homo sapiens	NCBITAXON	NCBITaxon:9606	brain	UBERON	UBERON:0000955	fully formed stage	UBERON	UBERON:0000066	37	year	UO	UO:0000036	Participants	sub-031522	fully formed stage
Southwest University, Chonqing staff member or resident of surrounding community	Homo sapiens	NCBITAXON	NCBITaxon:9606	brain	UBERON	UBERON:0000955	fully formed stage	UBERON	UBERON:0000066	37	year	UO	UO:0000036	Participants	sub-031578	fully formed stage
Southwest University, Chonqing staff member or resident of surrounding community	Homo sapiens	NCBITAXON	NCBITaxon:9606	brain	UBERON	UBERON:0000955	fully formed stage	UBERON	UBERON:0000066	37	year	UO	UO:0000036	Participants	sub-031673	fully formed stage
Southwest University, Chonqing staff member or resident of surrounding community	Homo sapiens	NCBITAXON	NCBITaxon:9606	brain	UBERON	UBERON:0000955	fully formed stage	UBERON	UBERON:0000066	37	year	UO	UO:0000036	Participants	sub-031674	fully formed stage
Southwest University, Chonqing staff member or resident of surrounding community	Homo sapiens	NCBITAXON	NCBITaxon:9606	brain	UBERON	UBERON:0000955	fully formed stage	UBERON	UBERON:0000066	38	year	UO	UO:0000036	Participants	sub-031375	fully formed stage
Southwest University, Chonqing staff member or resident of surrounding community	Homo sapiens	NCBITAXON	NCBITaxon:9606	brain	UBERON	UBERON:0000955	fully formed stage	UBERON	UBERON:0000066	38	year	UO	UO:0000036	Participants	sub-031546	fully formed stage
Southwest University, Chonqing staff member or resident of surrounding community	Homo sapiens	NCBITAXON	NCBITaxon:9606	brain	UBERON	UBERON:0000955	fully formed stage	UBERON	UBERON:0000066	38	year	UO	UO:0000036	Participants	sub-031547	fully formed stage
Southwest University, Chonqing staff member or resident of surrounding community	Homo sapiens	NCBITAXON	NCBITaxon:9606	brain	UBERON	UBERON:0000955	fully formed stage	UBERON	UBERON:0000066	38	year	UO	UO:0000036	Participants	sub-031634	fully formed stage
Southwest University, Chonqing staff member or resident of surrounding community	Homo sapiens	NCBITAXON	NCBITaxon:9606	brain	UBERON	UBERON:0000955	fully formed stage	UBERON	UBERON:0000066	39	year	UO	UO:0000036	Participants	sub-031555	fully formed stage
Southwest University, Chonqing staff member or resident of surrounding community	Homo sapiens	NCBITAXON	NCBITaxon:9606	brain	UBERON	UBERON:0000955	fully formed stage	UBERON	UBERON:0000066	39	year	UO	UO:0000036	Participants	sub-031598	fully formed stage
Southwest University, Chonqing staff member or resident of surrounding community	Homo sapiens	NCBITAXON	NCBITaxon:9606	brain	UBERON	UBERON:0000955	fully formed stage	UBERON	UBERON:0000066	39	year	UO	UO:0000036	Participants	sub-031665	fully formed stage
Southwest University, Chonqing staff member or resident of surrounding community	Homo sapiens	NCBITAXON	NCBITaxon:9606	brain	UBERON	UBERON:0000955	fully formed stage	UBERON	UBERON:0000066	40	year	UO	UO:0000036	Participants	sub-031545	fully formed stage
Southwest University, Chonqing staff member or resident of surrounding community	Homo sapiens	NCBITAXON	NCBITaxon:9606	brain	UBERON	UBERON:0000955	fully formed stage	UBERON	UBERON:0000066	40	year	UO	UO:0000036	Participants	sub-031557	fully formed stage
Southwest University, Chonqing staff member or resident of surrounding community	Homo sapiens	NCBITAXON	NCBITaxon:9606	brain	UBERON	UBERON:0000955	fully formed stage	UBERON	UBERON:0000066	40	year	UO	UO:0000036	Participants	sub-031561	fully formed stage
Southwest University, Chonqing staff member or resident of surrounding community	Homo sapiens	NCBITAXON	NCBITaxon:9606	brain	UBERON	UBERON:0000955	fully formed stage	UBERON	UBERON:0000066	40	year	UO	UO:0000036	Participants	sub-031655	fully formed stage
Southwest University, Chonqing staff member or resident of surrounding community	Homo sapiens	NCBITAXON	NCBITaxon:9606	brain	UBERON	UBERON:0000955	fully formed stage	UBERON	UBERON:0000066	40	year	UO	UO:0000036	Participants	sub-031668	fully formed stage
Southwest University, Chonqing staff member or resident of surrounding community	Homo sapiens	NCBITAXON	NCBITaxon:9606	brain	UBERON	UBERON:0000955	fully formed stage	UBERON	UBERON:0000066	40	year	UO	UO:0000036	Participants	sub-031696	fully formed stage
Southwest University, Chonqing staff member or resident of surrounding community	Homo sapiens	NCBITAXON	NCBITaxon:9606	brain	UBERON	UBERON:0000955	fully formed stage	UBERON	UBERON:0000066	41	year	UO	UO:0000036	Participants	sub-031421	fully formed stage
Southwest University, Chonqing staff member or resident of surrounding community	Homo sapiens	NCBITAXON	NCBITaxon:9606	brain	UBERON	UBERON:0000955	fully formed stage	UBERON	UBERON:0000066	41	year	UO	UO:0000036	Participants	sub-031488	fully formed stage
Southwest University, Chonqing staff member or resident of surrounding community	Homo sapiens	NCBITAXON	NCBITaxon:9606	brain	UBERON	UBERON:0000955	fully formed stage	UBERON	UBERON:0000066	41	year	UO	UO:0000036	Participants	sub-031489	fully formed stage
Southwest University, Chonqing staff member or resident of surrounding community	Homo sapiens	NCBITAXON	NCBITaxon:9606	brain	UBERON	UBERON:0000955	fully formed stage	UBERON	UBERON:0000066	42	year	UO	UO:0000036	Participants	sub-031357	fully formed stage
Southwest University, Chonqing staff member or resident of surrounding community	Homo sapiens	NCBITAXON	NCBITaxon:9606	brain	UBERON	UBERON:0000955	fully formed stage	UBERON	UBERON:0000066	42	year	UO	UO:0000036	Participants	sub-031535	fully formed stage
Southwest University, Chonqing staff member or resident of surrounding community	Homo sapiens	NCBITAXON	NCBITaxon:9606	brain	UBERON	UBERON:0000955	fully formed stage	UBERON	UBERON:0000066	42	year	UO	UO:0000036	Participants	sub-031548	fully formed stage
Southwest University, Chonqing staff member or resident of surrounding community	Homo sapiens	NCBITAXON	NCBITaxon:9606	brain	UBERON	UBERON:0000955	fully formed stage	UBERON	UBERON:0000066	42	year	UO	UO:0000036	Participants	sub-031560	fully formed stage
Southwest University, Chonqing staff member or resident of surrounding community	Homo sapiens	NCBITAXON	NCBITaxon:9606	brain	UBERON	UBERON:0000955	fully formed stage	UBERON	UBERON:0000066	42	year	UO	UO:0000036	Participants	sub-031639	fully formed stage
Southwest University, Chonqing staff member or resident of surrounding community	Homo sapiens	NCBITAXON	NCBITaxon:9606	brain	UBERON	UBERON:0000955	fully formed stage	UBERON	UBERON:0000066	42	year	UO	UO:0000036	Participants	sub-031652	fully formed stage
Southwest University, Chonqing staff member or resident of surrounding community	Homo sapiens	NCBITAXON	NCBITaxon:9606	brain	UBERON	UBERON:0000955	fully formed stage	UBERON	UBERON:0000066	42	year	UO	UO:0000036	Participants	sub-031660	fully formed stage
Southwest University, Chonqing staff member or resident of surrounding community	Homo sapiens	NCBITAXON	NCBITaxon:9606	brain	UBERON	UBERON:0000955	fully formed stage	UBERON	UBERON:0000066	42	year	UO	UO:0000036	Participants	sub-031687	fully formed stage
Southwest University, Chonqing staff member or resident of surrounding community	Homo sapiens	NCBITAXON	NCBITaxon:9606	brain	UBERON	UBERON:0000955	fully formed stage	UBERON	UBERON:0000066	42	year	UO	UO:0000036	Participants	sub-031704	fully formed stage
Southwest University, Chonqing staff member or resident of surrounding community	Homo sapiens	NCBITAXON	NCBITaxon:9606	brain	UBERON	UBERON:0000955	fully formed stage	UBERON	UBERON:0000066	43	year	UO	UO:0000036	Participants	sub-031702	fully formed stage
Southwest University, Chonqing staff member or resident of surrounding community	Homo sapiens	NCBITAXON	NCBITaxon:9606	brain	UBERON	UBERON:0000955	fully formed stage	UBERON	UBERON:0000066	44	year	UO	UO:0000036	Participants	sub-031275	fully formed stage
Southwest University, Chonqing staff member or resident of surrounding community	Homo sapiens	NCBITAXON	NCBITaxon:9606	brain	UBERON	UBERON:0000955	fully formed stage	UBERON	UBERON:0000066	44	year	UO	UO:0000036	Participants	sub-031458	fully formed stage
Southwest University, Chonqing staff member or resident of surrounding community	Homo sapiens	NCBITAXON	NCBITaxon:9606	brain	UBERON	UBERON:0000955	fully formed stage	UBERON	UBERON:0000066	44	year	UO	UO:0000036	Participants	sub-031486	fully formed stage
Southwest University, Chonqing staff member or resident of surrounding community	Homo sapiens	NCBITAXON	NCBITaxon:9606	brain	UBERON	UBERON:0000955	fully formed stage	UBERON	UBERON:0000066	44	year	UO	UO:0000036	Participants	sub-031541	fully formed stage
Southwest University, Chonqing staff member or resident of surrounding community	Homo sapiens	NCBITAXON	NCBITaxon:9606	brain	UBERON	UBERON:0000955	fully formed stage	UBERON	UBERON:0000066	44	year	UO	UO:0000036	Participants	sub-031542	fully formed stage
Southwest University, Chonqing staff member or resident of surrounding community	Homo sapiens	NCBITAXON	NCBITaxon:9606	brain	UBERON	UBERON:0000955	fully formed stage	UBERON	UBERON:0000066	44	year	UO	UO:0000036	Participants	sub-031662	fully formed stage
Southwest University, Chonqing staff member or resident of surrounding community	Homo sapiens	NCBITAXON	NCBITaxon:9606	brain	UBERON	UBERON:0000955	fully formed stage	UBERON	UBERON:0000066	44	year	UO	UO:0000036	Participants	sub-031682	fully formed stage
Southwest University, Chonqing staff member or resident of surrounding community	Homo sapiens	NCBITAXON	NCBITaxon:9606	brain	UBERON	UBERON:0000955	fully formed stage	UBERON	UBERON:0000066	44	year	UO	UO:0000036	Participants	sub-031691	fully formed stage
Southwest University, Chonqing staff member or resident of surrounding community	Homo sapiens	NCBITAXON	NCBITaxon:9606	brain	UBERON	UBERON:0000955	fully formed stage	UBERON	UBERON:0000066	45	year	UO	UO:0000036	Participants	sub-031291	fully formed stage
Southwest University, Chonqing staff member or resident of surrounding community	Homo sapiens	NCBITAXON	NCBITaxon:9606	brain	UBERON	UBERON:0000955	fully formed stage	UBERON	UBERON:0000066	45	year	UO	UO:0000036	Participants	sub-031293	fully formed stage
Southwest University, Chonqing staff member or resident of surrounding community	Homo sapiens	NCBITAXON	NCBITaxon:9606	brain	UBERON	UBERON:0000955	fully formed stage	UBERON	UBERON:0000066	45	year	UO	UO:0000036	Participants	sub-031296	fully formed stage
Southwest University, Chonqing staff member or resident of surrounding community	Homo sapiens	NCBITAXON	NCBITaxon:9606	brain	UBERON	UBERON:0000955	fully formed stage	UBERON	UBERON:0000066	45	year	UO	UO:0000036	Participants	sub-031349	fully formed stage
Southwest University, Chonqing staff member or resident of surrounding community	Homo sapiens	NCBITAXON	NCBITaxon:9606	brain	UBERON	UBERON:0000955	fully formed stage	UBERON	UBERON:0000066	45	year	UO	UO:0000036	Participants	sub-031432	fully formed stage
Southwest University, Chonqing staff member or resident of surrounding community	Homo sapiens	NCBITAXON	NCBITaxon:9606	brain	UBERON	UBERON:0000955	fully formed stage	UBERON	UBERON:0000066	45	year	UO	UO:0000036	Participants	sub-031480	fully formed stage
Southwest University, Chonqing staff member or resident of surrounding community	Homo sapiens	NCBITAXON	NCBITaxon:9606	brain	UBERON	UBERON:0000955	fully formed stage	UBERON	UBERON:0000066	45	year	UO	UO:0000036	Participants	sub-031495	fully formed stage
Southwest University, Chonqing staff member or resident of surrounding community	Homo sapiens	NCBITAXON	NCBITaxon:9606	brain	UBERON	UBERON:0000955	fully formed stage	UBERON	UBERON:0000066	45	year	UO	UO:0000036	Participants	sub-031528	fully formed stage
Southwest University, Chonqing staff member or resident of surrounding community	Homo sapiens	NCBITAXON	NCBITaxon:9606	brain	UBERON	UBERON:0000955	fully formed stage	UBERON	UBERON:0000066	45	year	UO	UO:0000036	Participants	sub-031671	fully formed stage
Southwest University, Chonqing staff member or resident of surrounding community	Homo sapiens	NCBITAXON	NCBITaxon:9606	brain	UBERON	UBERON:0000955	fully formed stage	UBERON	UBERON:0000066	45	year	UO	UO:0000036	Participants	sub-031675	fully formed stage
Southwest University, Chonqing staff member or resident of surrounding community	Homo sapiens	NCBITAXON	NCBITaxon:9606	brain	UBERON	UBERON:0000955	fully formed stage	UBERON	UBERON:0000066	46	year	UO	UO:0000036	Participants	sub-031344	fully formed stage
Southwest University, Chonqing staff member or resident of surrounding community	Homo sapiens	NCBITAXON	NCBITaxon:9606	brain	UBERON	UBERON:0000955	fully formed stage	UBERON	UBERON:0000066	46	year	UO	UO:0000036	Participants	sub-031504	fully formed stage
Southwest University, Chonqing staff member or resident of surrounding community	Homo sapiens	NCBITAXON	NCBITaxon:9606	brain	UBERON	UBERON:0000955	fully formed stage	UBERON	UBERON:0000066	46	year	UO	UO:0000036	Participants	sub-031526	fully formed stage
Southwest University, Chonqing staff member or resident of surrounding community	Homo sapiens	NCBITAXON	NCBITaxon:9606	brain	UBERON	UBERON:0000955	fully formed stage	UBERON	UBERON:0000066	46	year	UO	UO:0000036	Participants	sub-031558	fully formed stage
Southwest University, Chonqing staff member or resident of surrounding community	Homo sapiens	NCBITAXON	NCBITaxon:9606	brain	UBERON	UBERON:0000955	fully formed stage	UBERON	UBERON:0000066	46	year	UO	UO:0000036	Participants	sub-031638	fully formed stage
Southwest University, Chonqing staff member or resident of surrounding community	Homo sapiens	NCBITAXON	NCBITaxon:9606	brain	UBERON	UBERON:0000955	fully formed stage	UBERON	UBERON:0000066	46	year	UO	UO:0000036	Participants	sub-031700	fully formed stage
Southwest University, Chonqing staff member or resident of surrounding community	Homo sapiens	NCBITAXON	NCBITaxon:9606	brain	UBERON	UBERON:0000955	fully formed stage	UBERON	UBERON:0000066	47	year	UO	UO:0000036	Participants	sub-031377	fully formed stage
Southwest University, Chonqing staff member or resident of surrounding community	Homo sapiens	NCBITAXON	NCBITaxon:9606	brain	UBERON	UBERON:0000955	fully formed stage	UBERON	UBERON:0000066	47	year	UO	UO:0000036	Participants	sub-031491	fully formed stage
Southwest University, Chonqing staff member or resident of surrounding community	Homo sapiens	NCBITAXON	NCBITaxon:9606	brain	UBERON	UBERON:0000955	fully formed stage	UBERON	UBERON:0000066	47	year	UO	UO:0000036	Participants	sub-031525	fully formed stage
Southwest University, Chonqing staff member or resident of surrounding community	Homo sapiens	NCBITAXON	NCBITaxon:9606	brain	UBERON	UBERON:0000955	fully formed stage	UBERON	UBERON:0000066	47	year	UO	UO:0000036	Participants	sub-031530	fully formed stage
Southwest University, Chonqing staff member or resident of surrounding community	Homo sapiens	NCBITAXON	NCBITaxon:9606	brain	UBERON	UBERON:0000955	fully formed stage	UBERON	UBERON:0000066	47	year	UO	UO:0000036	Participants	sub-031536	fully formed stage
Southwest University, Chonqing staff member or resident of surrounding community	Homo sapiens	NCBITAXON	NCBITaxon:9606	brain	UBERON	UBERON:0000955	fully formed stage	UBERON	UBERON:0000066	47	year	UO	UO:0000036	Participants	sub-031549	fully formed stage
Southwest University, Chonqing staff member or resident of surrounding community	Homo sapiens	NCBITAXON	NCBITaxon:9606	brain	UBERON	UBERON:0000955	fully formed stage	UBERON	UBERON:0000066	47	year	UO	UO:0000036	Participants	sub-031627	fully formed stage
Southwest University, Chonqing staff member or resident of surrounding community	Homo sapiens	NCBITAXON	NCBITaxon:9606	brain	UBERON	UBERON:0000955	fully formed stage	UBERON	UBERON:0000066	48	year	UO	UO:0000036	Participants	sub-031294	fully formed stage
Southwest University, Chonqing staff member or resident of surrounding community	Homo sapiens	NCBITAXON	NCBITaxon:9606	brain	UBERON	UBERON:0000955	fully formed stage	UBERON	UBERON:0000066	48	year	UO	UO:0000036	Participants	sub-031442	fully formed stage
Southwest University, Chonqing staff member or resident of surrounding community	Homo sapiens	NCBITAXON	NCBITaxon:9606	brain	UBERON	UBERON:0000955	fully formed stage	UBERON	UBERON:0000066	48	year	UO	UO:0000036	Participants	sub-031496	fully formed stage
Southwest University, Chonqing staff member or resident of surrounding community	Homo sapiens	NCBITAXON	NCBITaxon:9606	brain	UBERON	UBERON:0000955	fully formed stage	UBERON	UBERON:0000066	48	year	UO	UO:0000036	Participants	sub-031500	fully formed stage
Southwest University, Chonqing staff member or resident of surrounding community	Homo sapiens	NCBITAXON	NCBITaxon:9606	brain	UBERON	UBERON:0000955	fully formed stage	UBERON	UBERON:0000066	48	year	UO	UO:0000036	Participants	sub-031550	fully formed stage
Southwest University, Chonqing staff member or resident of surrounding community	Homo sapiens	NCBITAXON	NCBITaxon:9606	brain	UBERON	UBERON:0000955	fully formed stage	UBERON	UBERON:0000066	48	year	UO	UO:0000036	Participants	sub-031586	fully formed stage
Southwest University, Chonqing staff member or resident of surrounding community	Homo sapiens	NCBITAXON	NCBITaxon:9606	brain	UBERON	UBERON:0000955	fully formed stage	UBERON	UBERON:0000066	48	year	UO	UO:0000036	Participants	sub-031625	fully formed stage
Southwest University, Chonqing staff member or resident of surrounding community	Homo sapiens	NCBITAXON	NCBITaxon:9606	brain	UBERON	UBERON:0000955	fully formed stage	UBERON	UBERON:0000066	48	year	UO	UO:0000036	Participants	sub-031637	fully formed stage
Southwest University, Chonqing staff member or resident of surrounding community	Homo sapiens	NCBITAXON	NCBITaxon:9606	brain	UBERON	UBERON:0000955	fully formed stage	UBERON	UBERON:0000066	48	year	UO	UO:0000036	Participants	sub-031663	fully formed stage
Southwest University, Chonqing staff member or resident of surrounding community	Homo sapiens	NCBITAXON	NCBITaxon:9606	brain	UBERON	UBERON:0000955	fully formed stage	UBERON	UBERON:0000066	49	year	UO	UO:0000036	Participants	sub-031292	fully formed stage
Southwest University, Chonqing staff member or resident of surrounding community	Homo sapiens	NCBITAXON	NCBITaxon:9606	brain	UBERON	UBERON:0000955	fully formed stage	UBERON	UBERON:0000066	49	year	UO	UO:0000036	Participants	sub-031358	fully formed stage
Southwest University, Chonqing staff member or resident of surrounding community	Homo sapiens	NCBITAXON	NCBITaxon:9606	brain	UBERON	UBERON:0000955	fully formed stage	UBERON	UBERON:0000066	49	year	UO	UO:0000036	Participants	sub-031376	fully formed stage
Southwest University, Chonqing staff member or resident of surrounding community	Homo sapiens	NCBITAXON	NCBITaxon:9606	brain	UBERON	UBERON:0000955	fully formed stage	UBERON	UBERON:0000066	49	year	UO	UO:0000036	Participants	sub-031379	fully formed stage
Southwest University, Chonqing staff member or resident of surrounding community	Homo sapiens	NCBITAXON	NCBITaxon:9606	brain	UBERON	UBERON:0000955	fully formed stage	UBERON	UBERON:0000066	49	year	UO	UO:0000036	Participants	sub-031439	fully formed stage
Southwest University, Chonqing staff member or resident of surrounding community	Homo sapiens	NCBITAXON	NCBITaxon:9606	brain	UBERON	UBERON:0000955	fully formed stage	UBERON	UBERON:0000066	49	year	UO	UO:0000036	Participants	sub-031453	fully formed stage
Southwest University, Chonqing staff member or resident of surrounding community	Homo sapiens	NCBITAXON	NCBITaxon:9606	brain	UBERON	UBERON:0000955	fully formed stage	UBERON	UBERON:0000066	49	year	UO	UO:0000036	Participants	sub-031513	fully formed stage
Southwest University, Chonqing staff member or resident of surrounding community	Homo sapiens	NCBITAXON	NCBITaxon:9606	brain	UBERON	UBERON:0000955	fully formed stage	UBERON	UBERON:0000066	49	year	UO	UO:0000036	Participants	sub-031577	fully formed stage
Southwest University, Chonqing staff member or resident of surrounding community	Homo sapiens	NCBITAXON	NCBITaxon:9606	brain	UBERON	UBERON:0000955	fully formed stage	UBERON	UBERON:0000066	49	year	UO	UO:0000036	Participants	sub-031648	fully formed stage
Southwest University, Chonqing staff member or resident of surrounding community	Homo sapiens	NCBITAXON	NCBITaxon:9606	brain	UBERON	UBERON:0000955	fully formed stage	UBERON	UBERON:0000066	49	year	UO	UO:0000036	Participants	sub-031681	fully formed stage
Southwest University, Chonqing staff member or resident of surrounding community	Homo sapiens	NCBITAXON	NCBITaxon:9606	brain	UBERON	UBERON:0000955	fully formed stage	UBERON	UBERON:0000066	50	year	UO	UO:0000036	Participants	sub-031356	fully formed stage
Southwest University, Chonqing staff member or resident of surrounding community	Homo sapiens	NCBITAXON	NCBITaxon:9606	brain	UBERON	UBERON:0000955	fully formed stage	UBERON	UBERON:0000066	50	year	UO	UO:0000036	Participants	sub-031415	fully formed stage
Southwest University, Chonqing staff member or resident of surrounding community	Homo sapiens	NCBITAXON	NCBITaxon:9606	brain	UBERON	UBERON:0000955	fully formed stage	UBERON	UBERON:0000066	50	year	UO	UO:0000036	Participants	sub-031482	fully formed stage
Southwest University, Chonqing staff member or resident of surrounding community	Homo sapiens	NCBITAXON	NCBITaxon:9606	brain	UBERON	UBERON:0000955	fully formed stage	UBERON	UBERON:0000066	50	year	UO	UO:0000036	Participants	sub-031507	fully formed stage
Southwest University, Chonqing staff member or resident of surrounding community	Homo sapiens	NCBITAXON	NCBITaxon:9606	brain	UBERON	UBERON:0000955	fully formed stage	UBERON	UBERON:0000066	50	year	UO	UO:0000036	Participants	sub-031514	fully formed stage
Southwest University, Chonqing staff member or resident of surrounding community	Homo sapiens	NCBITAXON	NCBITaxon:9606	brain	UBERON	UBERON:0000955	fully formed stage	UBERON	UBERON:0000066	50	year	UO	UO:0000036	Participants	sub-031538	fully formed stage
Southwest University, Chonqing staff member or resident of surrounding community	Homo sapiens	NCBITAXON	NCBITaxon:9606	brain	UBERON	UBERON:0000955	fully formed stage	UBERON	UBERON:0000066	50	year	UO	UO:0000036	Participants	sub-031544	fully formed stage
Southwest University, Chonqing staff member or resident of surrounding community	Homo sapiens	NCBITAXON	NCBITaxon:9606	brain	UBERON	UBERON:0000955	fully formed stage	UBERON	UBERON:0000066	50	year	UO	UO:0000036	Participants	sub-031679	fully formed stage
Southwest University, Chonqing staff member or resident of surrounding community	Homo sapiens	NCBITAXON	NCBITaxon:9606	brain	UBERON	UBERON:0000955	fully formed stage	UBERON	UBERON:0000066	51	year	UO	UO:0000036	Participants	sub-031336	fully formed stage
Southwest University, Chonqing staff member or resident of surrounding community	Homo sapiens	NCBITAXON	NCBITaxon:9606	brain	UBERON	UBERON:0000955	fully formed stage	UBERON	UBERON:0000066	51	year	UO	UO:0000036	Participants	sub-031387	fully formed stage
Southwest University, Chonqing staff member or resident of surrounding community	Homo sapiens	NCBITAXON	NCBITaxon:9606	brain	UBERON	UBERON:0000955	fully formed stage	UBERON	UBERON:0000066	51	year	UO	UO:0000036	Participants	sub-031410	fully formed stage
Southwest University, Chonqing staff member or resident of surrounding community	Homo sapiens	NCBITAXON	NCBITaxon:9606	brain	UBERON	UBERON:0000955	fully formed stage	UBERON	UBERON:0000066	51	year	UO	UO:0000036	Participants	sub-031436	fully formed stage
Southwest University, Chonqing staff member or resident of surrounding community	Homo sapiens	NCBITAXON	NCBITaxon:9606	brain	UBERON	UBERON:0000955	fully formed stage	UBERON	UBERON:0000066	51	year	UO	UO:0000036	Participants	sub-031463	fully formed stage
Southwest University, Chonqing staff member or resident of surrounding community	Homo sapiens	NCBITAXON	NCBITaxon:9606	brain	UBERON	UBERON:0000955	fully formed stage	UBERON	UBERON:0000066	51	year	UO	UO:0000036	Participants	sub-031511	fully formed stage
Southwest University, Chonqing staff member or resident of surrounding community	Homo sapiens	NCBITAXON	NCBITaxon:9606	brain	UBERON	UBERON:0000955	fully formed stage	UBERON	UBERON:0000066	51	year	UO	UO:0000036	Participants	sub-031537	fully formed stage
Southwest University, Chonqing staff member or resident of surrounding community	Homo sapiens	NCBITAXON	NCBITaxon:9606	brain	UBERON	UBERON:0000955	fully formed stage	UBERON	UBERON:0000066	52	year	UO	UO:0000036	Participants	sub-031315	fully formed stage
Southwest University, Chonqing staff member or resident of surrounding community	Homo sapiens	NCBITAXON	NCBITaxon:9606	brain	UBERON	UBERON:0000955	fully formed stage	UBERON	UBERON:0000066	52	year	UO	UO:0000036	Participants	sub-031351	fully formed stage
Southwest University, Chonqing staff member or resident of surrounding community	Homo sapiens	NCBITAXON	NCBITaxon:9606	brain	UBERON	UBERON:0000955	fully formed stage	UBERON	UBERON:0000066	52	year	UO	UO:0000036	Participants	sub-031499	fully formed stage
Southwest University, Chonqing staff member or resident of surrounding community	Homo sapiens	NCBITAXON	NCBITaxon:9606	brain	UBERON	UBERON:0000955	fully formed stage	UBERON	UBERON:0000066	52	year	UO	UO:0000036	Participants	sub-031532	fully formed stage
Southwest University, Chonqing staff member or resident of surrounding community	Homo sapiens	NCBITAXON	NCBITaxon:9606	brain	UBERON	UBERON:0000955	fully formed stage	UBERON	UBERON:0000066	52	year	UO	UO:0000036	Participants	sub-031666	fully formed stage
Southwest University, Chonqing staff member or resident of surrounding community	Homo sapiens	NCBITAXON	NCBITaxon:9606	brain	UBERON	UBERON:0000955	fully formed stage	UBERON	UBERON:0000066	53	year	UO	UO:0000036	Participants	sub-031288	fully formed stage
Southwest University, Chonqing staff member or resident of surrounding community	Homo sapiens	NCBITAXON	NCBITaxon:9606	brain	UBERON	UBERON:0000955	fully formed stage	UBERON	UBERON:0000066	53	year	UO	UO:0000036	Participants	sub-031290	fully formed stage
Southwest University, Chonqing staff member or resident of surrounding community	Homo sapiens	NCBITAXON	NCBITaxon:9606	brain	UBERON	UBERON:0000955	fully formed stage	UBERON	UBERON:0000066	53	year	UO	UO:0000036	Participants	sub-031371	fully formed stage
Southwest University, Chonqing staff member or resident of surrounding community	Homo sapiens	NCBITAXON	NCBITaxon:9606	brain	UBERON	UBERON:0000955	fully formed stage	UBERON	UBERON:0000066	53	year	UO	UO:0000036	Participants	sub-031454	fully formed stage
Southwest University, Chonqing staff member or resident of surrounding community	Homo sapiens	NCBITAXON	NCBITaxon:9606	brain	UBERON	UBERON:0000955	fully formed stage	UBERON	UBERON:0000066	53	year	UO	UO:0000036	Participants	sub-031494	fully formed stage
Southwest University, Chonqing staff member or resident of surrounding community	Homo sapiens	NCBITAXON	NCBITaxon:9606	brain	UBERON	UBERON:0000955	fully formed stage	UBERON	UBERON:0000066	53	year	UO	UO:0000036	Participants	sub-031636	fully formed stage
Southwest University, Chonqing staff member or resident of surrounding community	Homo sapiens	NCBITAXON	NCBITaxon:9606	brain	UBERON	UBERON:0000955	fully formed stage	UBERON	UBERON:0000066	53	year	UO	UO:0000036	Participants	sub-031658	fully formed stage
Southwest University, Chonqing staff member or resident of surrounding community	Homo sapiens	NCBITAXON	NCBITaxon:9606	brain	UBERON	UBERON:0000955	fully formed stage	UBERON	UBERON:0000066	53	year	UO	UO:0000036	Participants	sub-031672	fully formed stage
Southwest University, Chonqing staff member or resident of surrounding community	Homo sapiens	NCBITAXON	NCBITaxon:9606	brain	UBERON	UBERON:0000955	fully formed stage	UBERON	UBERON:0000066	53	year	UO	UO:0000036	Participants	sub-031689	fully formed stage
Southwest University, Chonqing staff member or resident of surrounding community	Homo sapiens	NCBITAXON	NCBITaxon:9606	brain	UBERON	UBERON:0000955	fully formed stage	UBERON	UBERON:0000066	53	year	UO	UO:0000036	Participants	sub-031707	fully formed stage
Southwest University, Chonqing staff member or resident of surrounding community	Homo sapiens	NCBITAXON	NCBITaxon:9606	brain	UBERON	UBERON:0000955	fully formed stage	UBERON	UBERON:0000066	54	year	UO	UO:0000036	Participants	sub-031285	fully formed stage
Southwest University, Chonqing staff member or resident of surrounding community	Homo sapiens	NCBITAXON	NCBITaxon:9606	brain	UBERON	UBERON:0000955	fully formed stage	UBERON	UBERON:0000066	54	year	UO	UO:0000036	Participants	sub-031355	fully formed stage
Southwest University, Chonqing staff member or resident of surrounding community	Homo sapiens	NCBITAXON	NCBITaxon:9606	brain	UBERON	UBERON:0000955	fully formed stage	UBERON	UBERON:0000066	54	year	UO	UO:0000036	Participants	sub-031372	fully formed stage
Southwest University, Chonqing staff member or resident of surrounding community	Homo sapiens	NCBITAXON	NCBITaxon:9606	brain	UBERON	UBERON:0000955	fully formed stage	UBERON	UBERON:0000066	54	year	UO	UO:0000036	Participants	sub-031426	fully formed stage
Southwest University, Chonqing staff member or resident of surrounding community	Homo sapiens	NCBITAXON	NCBITaxon:9606	brain	UBERON	UBERON:0000955	fully formed stage	UBERON	UBERON:0000066	54	year	UO	UO:0000036	Participants	sub-031479	fully formed stage
Southwest University, Chonqing staff member or resident of surrounding community	Homo sapiens	NCBITAXON	NCBITaxon:9606	brain	UBERON	UBERON:0000955	fully formed stage	UBERON	UBERON:0000066	54	year	UO	UO:0000036	Participants	sub-031539	fully formed stage
Southwest University, Chonqing staff member or resident of surrounding community	Homo sapiens	NCBITAXON	NCBITaxon:9606	brain	UBERON	UBERON:0000955	fully formed stage	UBERON	UBERON:0000066	54	year	UO	UO:0000036	Participants	sub-031633	fully formed stage
Southwest University, Chonqing staff member or resident of surrounding community	Homo sapiens	NCBITAXON	NCBITaxon:9606	brain	UBERON	UBERON:0000955	fully formed stage	UBERON	UBERON:0000066	54	year	UO	UO:0000036	Participants	sub-031667	fully formed stage
Southwest University, Chonqing staff member or resident of surrounding community	Homo sapiens	NCBITAXON	NCBITaxon:9606	brain	UBERON	UBERON:0000955	fully formed stage	UBERON	UBERON:0000066	54	year	UO	UO:0000036	Participants	sub-031677	fully formed stage
Southwest University, Chonqing staff member or resident of surrounding community	Homo sapiens	NCBITAXON	NCBITaxon:9606	brain	UBERON	UBERON:0000955	fully formed stage	UBERON	UBERON:0000066	54	year	UO	UO:0000036	Participants	sub-031683	fully formed stage
Southwest University, Chonqing staff member or resident of surrounding community	Homo sapiens	NCBITAXON	NCBITaxon:9606	brain	UBERON	UBERON:0000955	fully formed stage	UBERON	UBERON:0000066	54	year	UO	UO:0000036	Participants	sub-031713	fully formed stage
Southwest University, Chonqing staff member or resident of surrounding community	Homo sapiens	NCBITAXON	NCBITaxon:9606	brain	UBERON	UBERON:0000955	fully formed stage	UBERON	UBERON:0000066	55	year	UO	UO:0000036	Participants	sub-031278	fully formed stage
Southwest University, Chonqing staff member or resident of surrounding community	Homo sapiens	NCBITAXON	NCBITaxon:9606	brain	UBERON	UBERON:0000955	fully formed stage	UBERON	UBERON:0000066	55	year	UO	UO:0000036	Participants	sub-031295	fully formed stage
Southwest University, Chonqing staff member or resident of surrounding community	Homo sapiens	NCBITAXON	NCBITaxon:9606	brain	UBERON	UBERON:0000955	fully formed stage	UBERON	UBERON:0000066	55	year	UO	UO:0000036	Participants	sub-031369	fully formed stage
Southwest University, Chonqing staff member or resident of surrounding community	Homo sapiens	NCBITAXON	NCBITaxon:9606	brain	UBERON	UBERON:0000955	fully formed stage	UBERON	UBERON:0000066	55	year	UO	UO:0000036	Participants	sub-031420	fully formed stage
Southwest University, Chonqing staff member or resident of surrounding community	Homo sapiens	NCBITAXON	NCBITaxon:9606	brain	UBERON	UBERON:0000955	fully formed stage	UBERON	UBERON:0000066	55	year	UO	UO:0000036	Participants	sub-031483	fully formed stage
Southwest University, Chonqing staff member or resident of surrounding community	Homo sapiens	NCBITAXON	NCBITaxon:9606	brain	UBERON	UBERON:0000955	fully formed stage	UBERON	UBERON:0000066	55	year	UO	UO:0000036	Participants	sub-031697	fully formed stage
Southwest University, Chonqing staff member or resident of surrounding community	Homo sapiens	NCBITAXON	NCBITaxon:9606	brain	UBERON	UBERON:0000955	fully formed stage	UBERON	UBERON:0000066	56	year	UO	UO:0000036	Participants	sub-031297	fully formed stage
Southwest University, Chonqing staff member or resident of surrounding community	Homo sapiens	NCBITAXON	NCBITaxon:9606	brain	UBERON	UBERON:0000955	fully formed stage	UBERON	UBERON:0000066	56	year	UO	UO:0000036	Participants	sub-031302	fully formed stage
Southwest University, Chonqing staff member or resident of surrounding community	Homo sapiens	NCBITAXON	NCBITaxon:9606	brain	UBERON	UBERON:0000955	fully formed stage	UBERON	UBERON:0000066	56	year	UO	UO:0000036	Participants	sub-031306	fully formed stage
Southwest University, Chonqing staff member or resident of surrounding community	Homo sapiens	NCBITAXON	NCBITaxon:9606	brain	UBERON	UBERON:0000955	fully formed stage	UBERON	UBERON:0000066	56	year	UO	UO:0000036	Participants	sub-031307	fully formed stage
Southwest University, Chonqing staff member or resident of surrounding community	Homo sapiens	NCBITAXON	NCBITaxon:9606	brain	UBERON	UBERON:0000955	fully formed stage	UBERON	UBERON:0000066	56	year	UO	UO:0000036	Participants	sub-031326	fully formed stage
Southwest University, Chonqing staff member or resident of surrounding community	Homo sapiens	NCBITAXON	NCBITaxon:9606	brain	UBERON	UBERON:0000955	fully formed stage	UBERON	UBERON:0000066	56	year	UO	UO:0000036	Participants	sub-031347	fully formed stage
Southwest University, Chonqing staff member or resident of surrounding community	Homo sapiens	NCBITAXON	NCBITaxon:9606	brain	UBERON	UBERON:0000955	fully formed stage	UBERON	UBERON:0000066	56	year	UO	UO:0000036	Participants	sub-031354	fully formed stage
Southwest University, Chonqing staff member or resident of surrounding community	Homo sapiens	NCBITAXON	NCBITaxon:9606	brain	UBERON	UBERON:0000955	fully formed stage	UBERON	UBERON:0000066	56	year	UO	UO:0000036	Participants	sub-031393	fully formed stage
Southwest University, Chonqing staff member or resident of surrounding community	Homo sapiens	NCBITAXON	NCBITaxon:9606	brain	UBERON	UBERON:0000955	fully formed stage	UBERON	UBERON:0000066	56	year	UO	UO:0000036	Participants	sub-031398	fully formed stage
Southwest University, Chonqing staff member or resident of surrounding community	Homo sapiens	NCBITAXON	NCBITaxon:9606	brain	UBERON	UBERON:0000955	fully formed stage	UBERON	UBERON:0000066	56	year	UO	UO:0000036	Participants	sub-031399	fully formed stage
Southwest University, Chonqing staff member or resident of surrounding community	Homo sapiens	NCBITAXON	NCBITaxon:9606	brain	UBERON	UBERON:0000955	fully formed stage	UBERON	UBERON:0000066	56	year	UO	UO:0000036	Participants	sub-031417	fully formed stage
Southwest University, Chonqing staff member or resident of surrounding community	Homo sapiens	NCBITAXON	NCBITaxon:9606	brain	UBERON	UBERON:0000955	fully formed stage	UBERON	UBERON:0000066	56	year	UO	UO:0000036	Participants	sub-031464	fully formed stage
Southwest University, Chonqing staff member or resident of surrounding community	Homo sapiens	NCBITAXON	NCBITaxon:9606	brain	UBERON	UBERON:0000955	fully formed stage	UBERON	UBERON:0000066	56	year	UO	UO:0000036	Participants	sub-031512	fully formed stage
Southwest University, Chonqing staff member or resident of surrounding community	Homo sapiens	NCBITAXON	NCBITaxon:9606	brain	UBERON	UBERON:0000955	fully formed stage	UBERON	UBERON:0000066	56	year	UO	UO:0000036	Participants	sub-031531	fully formed stage
Southwest University, Chonqing staff member or resident of surrounding community	Homo sapiens	NCBITAXON	NCBITaxon:9606	brain	UBERON	UBERON:0000955	fully formed stage	UBERON	UBERON:0000066	56	year	UO	UO:0000036	Participants	sub-031642	fully formed stage
Southwest University, Chonqing staff member or resident of surrounding community	Homo sapiens	NCBITAXON	NCBITaxon:9606	brain	UBERON	UBERON:0000955	fully formed stage	UBERON	UBERON:0000066	56	year	UO	UO:0000036	Participants	sub-031695	fully formed stage
Southwest University, Chonqing staff member or resident of surrounding community	Homo sapiens	NCBITAXON	NCBITaxon:9606	brain	UBERON	UBERON:0000955	fully formed stage	UBERON	UBERON:0000066	56	year	UO	UO:0000036	Participants	sub-031711	fully formed stage
Southwest University, Chonqing staff member or resident of surrounding community	Homo sapiens	NCBITAXON	NCBITaxon:9606	brain	UBERON	UBERON:0000955	fully formed stage	UBERON	UBERON:0000066	57	year	UO	UO:0000036	Participants	sub-031301	fully formed stage
Southwest University, Chonqing staff member or resident of surrounding community	Homo sapiens	NCBITAXON	NCBITaxon:9606	brain	UBERON	UBERON:0000955	fully formed stage	UBERON	UBERON:0000066	57	year	UO	UO:0000036	Participants	sub-031324	fully formed stage
Southwest University, Chonqing staff member or resident of surrounding community	Homo sapiens	NCBITAXON	NCBITaxon:9606	brain	UBERON	UBERON:0000955	fully formed stage	UBERON	UBERON:0000066	57	year	UO	UO:0000036	Participants	sub-031325	fully formed stage
Southwest University, Chonqing staff member or resident of surrounding community	Homo sapiens	NCBITAXON	NCBITaxon:9606	brain	UBERON	UBERON:0000955	fully formed stage	UBERON	UBERON:0000066	57	year	UO	UO:0000036	Participants	sub-031338	fully formed stage
Southwest University, Chonqing staff member or resident of surrounding community	Homo sapiens	NCBITAXON	NCBITaxon:9606	brain	UBERON	UBERON:0000955	fully formed stage	UBERON	UBERON:0000066	57	year	UO	UO:0000036	Participants	sub-031359	fully formed stage
Southwest University, Chonqing staff member or resident of surrounding community	Homo sapiens	NCBITAXON	NCBITaxon:9606	brain	UBERON	UBERON:0000955	fully formed stage	UBERON	UBERON:0000066	57	year	UO	UO:0000036	Participants	sub-031363	fully formed stage
Southwest University, Chonqing staff member or resident of surrounding community	Homo sapiens	NCBITAXON	NCBITaxon:9606	brain	UBERON	UBERON:0000955	fully formed stage	UBERON	UBERON:0000066	57	year	UO	UO:0000036	Participants	sub-031386	fully formed stage
Southwest University, Chonqing staff member or resident of surrounding community	Homo sapiens	NCBITAXON	NCBITaxon:9606	brain	UBERON	UBERON:0000955	fully formed stage	UBERON	UBERON:0000066	57	year	UO	UO:0000036	Participants	sub-031388	fully formed stage
Southwest University, Chonqing staff member or resident of surrounding community	Homo sapiens	NCBITAXON	NCBITaxon:9606	brain	UBERON	UBERON:0000955	fully formed stage	UBERON	UBERON:0000066	57	year	UO	UO:0000036	Participants	sub-031391	fully formed stage
Southwest University, Chonqing staff member or resident of surrounding community	Homo sapiens	NCBITAXON	NCBITaxon:9606	brain	UBERON	UBERON:0000955	fully formed stage	UBERON	UBERON:0000066	57	year	UO	UO:0000036	Participants	sub-031402	fully formed stage
Southwest University, Chonqing staff member or resident of surrounding community	Homo sapiens	NCBITAXON	NCBITaxon:9606	brain	UBERON	UBERON:0000955	fully formed stage	UBERON	UBERON:0000066	57	year	UO	UO:0000036	Participants	sub-031419	fully formed stage
Southwest University, Chonqing staff member or resident of surrounding community	Homo sapiens	NCBITAXON	NCBITaxon:9606	brain	UBERON	UBERON:0000955	fully formed stage	UBERON	UBERON:0000066	57	year	UO	UO:0000036	Participants	sub-031438	fully formed stage
Southwest University, Chonqing staff member or resident of surrounding community	Homo sapiens	NCBITAXON	NCBITaxon:9606	brain	UBERON	UBERON:0000955	fully formed stage	UBERON	UBERON:0000066	57	year	UO	UO:0000036	Participants	sub-031446	fully formed stage
Southwest University, Chonqing staff member or resident of surrounding community	Homo sapiens	NCBITAXON	NCBITaxon:9606	brain	UBERON	UBERON:0000955	fully formed stage	UBERON	UBERON:0000066	57	year	UO	UO:0000036	Participants	sub-031447	fully formed stage
Southwest University, Chonqing staff member or resident of surrounding community	Homo sapiens	NCBITAXON	NCBITaxon:9606	brain	UBERON	UBERON:0000955	fully formed stage	UBERON	UBERON:0000066	57	year	UO	UO:0000036	Participants	sub-031452	fully formed stage
Southwest University, Chonqing staff member or resident of surrounding community	Homo sapiens	NCBITAXON	NCBITaxon:9606	brain	UBERON	UBERON:0000955	fully formed stage	UBERON	UBERON:0000066	57	year	UO	UO:0000036	Participants	sub-031599	fully formed stage
Southwest University, Chonqing staff member or resident of surrounding community	Homo sapiens	NCBITAXON	NCBITaxon:9606	brain	UBERON	UBERON:0000955	fully formed stage	UBERON	UBERON:0000066	57	year	UO	UO:0000036	Participants	sub-031641	fully formed stage
Southwest University, Chonqing staff member or resident of surrounding community	Homo sapiens	NCBITAXON	NCBITaxon:9606	brain	UBERON	UBERON:0000955	fully formed stage	UBERON	UBERON:0000066	57	year	UO	UO:0000036	Participants	sub-031643	fully formed stage
Southwest University, Chonqing staff member or resident of surrounding community	Homo sapiens	NCBITAXON	NCBITaxon:9606	brain	UBERON	UBERON:0000955	fully formed stage	UBERON	UBERON:0000066	57	year	UO	UO:0000036	Participants	sub-031698	fully formed stage
Southwest University, Chonqing staff member or resident of surrounding community	Homo sapiens	NCBITAXON	NCBITaxon:9606	brain	UBERON	UBERON:0000955	fully formed stage	UBERON	UBERON:0000066	58	year	UO	UO:0000036	Participants	sub-031283	fully formed stage
Southwest University, Chonqing staff member or resident of surrounding community	Homo sapiens	NCBITAXON	NCBITaxon:9606	brain	UBERON	UBERON:0000955	fully formed stage	UBERON	UBERON:0000066	58	year	UO	UO:0000036	Participants	sub-031289	fully formed stage
Southwest University, Chonqing staff member or resident of surrounding community	Homo sapiens	NCBITAXON	NCBITaxon:9606	brain	UBERON	UBERON:0000955	fully formed stage	UBERON	UBERON:0000066	58	year	UO	UO:0000036	Participants	sub-031345	fully formed stage
Southwest University, Chonqing staff member or resident of surrounding community	Homo sapiens	NCBITAXON	NCBITaxon:9606	brain	UBERON	UBERON:0000955	fully formed stage	UBERON	UBERON:0000066	58	year	UO	UO:0000036	Participants	sub-031346	fully formed stage
Southwest University, Chonqing staff member or resident of surrounding community	Homo sapiens	NCBITAXON	NCBITaxon:9606	brain	UBERON	UBERON:0000955	fully formed stage	UBERON	UBERON:0000066	58	year	UO	UO:0000036	Participants	sub-031397	fully formed stage
Southwest University, Chonqing staff member or resident of surrounding community	Homo sapiens	NCBITAXON	NCBITaxon:9606	brain	UBERON	UBERON:0000955	fully formed stage	UBERON	UBERON:0000066	58	year	UO	UO:0000036	Participants	sub-031408	fully formed stage
Southwest University, Chonqing staff member or resident of surrounding community	Homo sapiens	NCBITAXON	NCBITaxon:9606	brain	UBERON	UBERON:0000955	fully formed stage	UBERON	UBERON:0000066	58	year	UO	UO:0000036	Participants	sub-031431	fully formed stage
Southwest University, Chonqing staff member or resident of surrounding community	Homo sapiens	NCBITAXON	NCBITaxon:9606	brain	UBERON	UBERON:0000955	fully formed stage	UBERON	UBERON:0000066	58	year	UO	UO:0000036	Participants	sub-031492	fully formed stage
Southwest University, Chonqing staff member or resident of surrounding community	Homo sapiens	NCBITAXON	NCBITaxon:9606	brain	UBERON	UBERON:0000955	fully formed stage	UBERON	UBERON:0000066	58	year	UO	UO:0000036	Participants	sub-031635	fully formed stage
Southwest University, Chonqing staff member or resident of surrounding community	Homo sapiens	NCBITAXON	NCBITaxon:9606	brain	UBERON	UBERON:0000955	fully formed stage	UBERON	UBERON:0000066	58	year	UO	UO:0000036	Participants	sub-031699	fully formed stage
Southwest University, Chonqing staff member or resident of surrounding community	Homo sapiens	NCBITAXON	NCBITaxon:9606	brain	UBERON	UBERON:0000955	fully formed stage	UBERON	UBERON:0000066	58	year	UO	UO:0000036	Participants	sub-031705	fully formed stage
Southwest University, Chonqing staff member or resident of surrounding community	Homo sapiens	NCBITAXON	NCBITaxon:9606	brain	UBERON	UBERON:0000955	fully formed stage	UBERON	UBERON:0000066	58	year	UO	UO:0000036	Participants	sub-031708	fully formed stage
Southwest University, Chonqing staff member or resident of surrounding community	Homo sapiens	NCBITAXON	NCBITaxon:9606	brain	UBERON	UBERON:0000955	fully formed stage	UBERON	UBERON:0000066	59	year	UO	UO:0000036	Participants	sub-031298	fully formed stage
Southwest University, Chonqing staff member or resident of surrounding community	Homo sapiens	NCBITAXON	NCBITaxon:9606	brain	UBERON	UBERON:0000955	fully formed stage	UBERON	UBERON:0000066	59	year	UO	UO:0000036	Participants	sub-031305	fully formed stage
Southwest University, Chonqing staff member or resident of surrounding community	Homo sapiens	NCBITAXON	NCBITaxon:9606	brain	UBERON	UBERON:0000955	fully formed stage	UBERON	UBERON:0000066	59	year	UO	UO:0000036	Participants	sub-031334	fully formed stage
Southwest University, Chonqing staff member or resident of surrounding community	Homo sapiens	NCBITAXON	NCBITaxon:9606	brain	UBERON	UBERON:0000955	fully formed stage	UBERON	UBERON:0000066	59	year	UO	UO:0000036	Participants	sub-031339	fully formed stage
Southwest University, Chonqing staff member or resident of surrounding community	Homo sapiens	NCBITAXON	NCBITaxon:9606	brain	UBERON	UBERON:0000955	fully formed stage	UBERON	UBERON:0000066	59	year	UO	UO:0000036	Participants	sub-031382	fully formed stage
Southwest University, Chonqing staff member or resident of surrounding community	Homo sapiens	NCBITAXON	NCBITaxon:9606	brain	UBERON	UBERON:0000955	fully formed stage	UBERON	UBERON:0000066	59	year	UO	UO:0000036	Participants	sub-031416	fully formed stage
Southwest University, Chonqing staff member or resident of surrounding community	Homo sapiens	NCBITAXON	NCBITaxon:9606	brain	UBERON	UBERON:0000955	fully formed stage	UBERON	UBERON:0000066	59	year	UO	UO:0000036	Participants	sub-031425	fully formed stage
Southwest University, Chonqing staff member or resident of surrounding community	Homo sapiens	NCBITAXON	NCBITaxon:9606	brain	UBERON	UBERON:0000955	fully formed stage	UBERON	UBERON:0000066	59	year	UO	UO:0000036	Participants	sub-031433	fully formed stage
Southwest University, Chonqing staff member or resident of surrounding community	Homo sapiens	NCBITAXON	NCBITaxon:9606	brain	UBERON	UBERON:0000955	fully formed stage	UBERON	UBERON:0000066	59	year	UO	UO:0000036	Participants	sub-031434	fully formed stage
Southwest University, Chonqing staff member or resident of surrounding community	Homo sapiens	NCBITAXON	NCBITaxon:9606	brain	UBERON	UBERON:0000955	fully formed stage	UBERON	UBERON:0000066	59	year	UO	UO:0000036	Participants	sub-031451	fully formed stage
Southwest University, Chonqing staff member or resident of surrounding community	Homo sapiens	NCBITAXON	NCBITaxon:9606	brain	UBERON	UBERON:0000955	fully formed stage	UBERON	UBERON:0000066	59	year	UO	UO:0000036	Participants	sub-031455	fully formed stage
Southwest University, Chonqing staff member or resident of surrounding community	Homo sapiens	NCBITAXON	NCBITaxon:9606	brain	UBERON	UBERON:0000955	fully formed stage	UBERON	UBERON:0000066	59	year	UO	UO:0000036	Participants	sub-031505	fully formed stage
Southwest University, Chonqing staff member or resident of surrounding community	Homo sapiens	NCBITAXON	NCBITaxon:9606	brain	UBERON	UBERON:0000955	fully formed stage	UBERON	UBERON:0000066	59	year	UO	UO:0000036	Participants	sub-031649	fully formed stage
Southwest University, Chonqing staff member or resident of surrounding community	Homo sapiens	NCBITAXON	NCBITaxon:9606	brain	UBERON	UBERON:0000955	fully formed stage	UBERON	UBERON:0000066	59	year	UO	UO:0000036	Participants	sub-031650	fully formed stage
Southwest University, Chonqing staff member or resident of surrounding community	Homo sapiens	NCBITAXON	NCBITaxon:9606	brain	UBERON	UBERON:0000955	fully formed stage	UBERON	UBERON:0000066	59	year	UO	UO:0000036	Participants	sub-031661	fully formed stage
Southwest University, Chonqing staff member or resident of surrounding community	Homo sapiens	NCBITAXON	NCBITaxon:9606	brain	UBERON	UBERON:0000955	fully formed stage	UBERON	UBERON:0000066	59	year	UO	UO:0000036	Participants	sub-031684	fully formed stage
Southwest University, Chonqing staff member or resident of surrounding community	Homo sapiens	NCBITAXON	NCBITaxon:9606	brain	UBERON	UBERON:0000955	fully formed stage	UBERON	UBERON:0000066	59	year	UO	UO:0000036	Participants	sub-031709	fully formed stage
Southwest University, Chonqing staff member or resident of surrounding community	Homo sapiens	NCBITAXON	NCBITaxon:9606	brain	UBERON	UBERON:0000955	fully formed stage	UBERON	UBERON:0000066	60	year	UO	UO:0000036	Participants	sub-031277	fully formed stage
Southwest University, Chonqing staff member or resident of surrounding community	Homo sapiens	NCBITAXON	NCBITaxon:9606	brain	UBERON	UBERON:0000955	fully formed stage	UBERON	UBERON:0000066	60	year	UO	UO:0000036	Participants	sub-031310	fully formed stage
Southwest University, Chonqing staff member or resident of surrounding community	Homo sapiens	NCBITAXON	NCBITaxon:9606	brain	UBERON	UBERON:0000955	fully formed stage	UBERON	UBERON:0000066	60	year	UO	UO:0000036	Participants	sub-031348	fully formed stage
Southwest University, Chonqing staff member or resident of surrounding community	Homo sapiens	NCBITAXON	NCBITaxon:9606	brain	UBERON	UBERON:0000955	fully formed stage	UBERON	UBERON:0000066	60	year	UO	UO:0000036	Participants	sub-031353	fully formed stage
Southwest University, Chonqing staff member or resident of surrounding community	Homo sapiens	NCBITAXON	NCBITaxon:9606	brain	UBERON	UBERON:0000955	fully formed stage	UBERON	UBERON:0000066	60	year	UO	UO:0000036	Participants	sub-031367	fully formed stage
Southwest University, Chonqing staff member or resident of surrounding community	Homo sapiens	NCBITAXON	NCBITaxon:9606	brain	UBERON	UBERON:0000955	fully formed stage	UBERON	UBERON:0000066	60	year	UO	UO:0000036	Participants	sub-031381	fully formed stage
Southwest University, Chonqing staff member or resident of surrounding community	Homo sapiens	NCBITAXON	NCBITaxon:9606	brain	UBERON	UBERON:0000955	fully formed stage	UBERON	UBERON:0000066	60	year	UO	UO:0000036	Participants	sub-031384	fully formed stage
Southwest University, Chonqing staff member or resident of surrounding community	Homo sapiens	NCBITAXON	NCBITaxon:9606	brain	UBERON	UBERON:0000955	fully formed stage	UBERON	UBERON:0000066	60	year	UO	UO:0000036	Participants	sub-031406	fully formed stage
Southwest University, Chonqing staff member or resident of surrounding community	Homo sapiens	NCBITAXON	NCBITaxon:9606	brain	UBERON	UBERON:0000955	fully formed stage	UBERON	UBERON:0000066	60	year	UO	UO:0000036	Participants	sub-031448	fully formed stage
Southwest University, Chonqing staff member or resident of surrounding community	Homo sapiens	NCBITAXON	NCBITaxon:9606	brain	UBERON	UBERON:0000955	fully formed stage	UBERON	UBERON:0000066	60	year	UO	UO:0000036	Participants	sub-031456	fully formed stage
Southwest University, Chonqing staff member or resident of surrounding community	Homo sapiens	NCBITAXON	NCBITaxon:9606	brain	UBERON	UBERON:0000955	fully formed stage	UBERON	UBERON:0000066	60	year	UO	UO:0000036	Participants	sub-031640	fully formed stage
Southwest University, Chonqing staff member or resident of surrounding community	Homo sapiens	NCBITAXON	NCBITaxon:9606	brain	UBERON	UBERON:0000955	fully formed stage	UBERON	UBERON:0000066	60	year	UO	UO:0000036	Participants	sub-031670	fully formed stage
Southwest University, Chonqing staff member or resident of surrounding community	Homo sapiens	NCBITAXON	NCBITaxon:9606	brain	UBERON	UBERON:0000955	fully formed stage	UBERON	UBERON:0000066	60	year	UO	UO:0000036	Participants	sub-031685	fully formed stage
Southwest University, Chonqing staff member or resident of surrounding community	Homo sapiens	NCBITAXON	NCBITaxon:9606	brain	UBERON	UBERON:0000955	fully formed stage	UBERON	UBERON:0000066	60	year	UO	UO:0000036	Participants	sub-031686	fully formed stage
Southwest University, Chonqing staff member or resident of surrounding community	Homo sapiens	NCBITAXON	NCBITaxon:9606	brain	UBERON	UBERON:0000955	fully formed stage	UBERON	UBERON:0000066	60	year	UO	UO:0000036	Participants	sub-031701	fully formed stage
Southwest University, Chonqing staff member or resident of surrounding community	Homo sapiens	NCBITAXON	NCBITaxon:9606	brain	UBERON	UBERON:0000955	fully formed stage	UBERON	UBERON:0000066	60	year	UO	UO:0000036	Participants	sub-031703	fully formed stage
Southwest University, Chonqing staff member or resident of surrounding community	Homo sapiens	NCBITAXON	NCBITaxon:9606	brain	UBERON	UBERON:0000955	fully formed stage	UBERON	UBERON:0000066	60	year	UO	UO:0000036	Participants	sub-031706	fully formed stage
Southwest University, Chonqing staff member or resident of surrounding community	Homo sapiens	NCBITAXON	NCBITaxon:9606	brain	UBERON	UBERON:0000955	fully formed stage	UBERON	UBERON:0000066	60	year	UO	UO:0000036	Participants	sub-031710	fully formed stage
Southwest University, Chonqing staff member or resident of surrounding community	Homo sapiens	NCBITAXON	NCBITaxon:9606	brain	UBERON	UBERON:0000955	fully formed stage	UBERON	UBERON:0000066	60	year	UO	UO:0000036	Participants	sub-031712	fully formed stage
Southwest University, Chonqing staff member or resident of surrounding community	Homo sapiens	NCBITAXON	NCBITaxon:9606	brain	UBERON	UBERON:0000955	fully formed stage	UBERON	UBERON:0000066	61	year	UO	UO:0000036	Participants	sub-031282	fully formed stage
Southwest University, Chonqing staff member or resident of surrounding community	Homo sapiens	NCBITAXON	NCBITaxon:9606	brain	UBERON	UBERON:0000955	fully formed stage	UBERON	UBERON:0000066	61	year	UO	UO:0000036	Participants	sub-031299	fully formed stage
Southwest University, Chonqing staff member or resident of surrounding community	Homo sapiens	NCBITAXON	NCBITaxon:9606	brain	UBERON	UBERON:0000955	fully formed stage	UBERON	UBERON:0000066	61	year	UO	UO:0000036	Participants	sub-031300	fully formed stage
Southwest University, Chonqing staff member or resident of surrounding community	Homo sapiens	NCBITAXON	NCBITaxon:9606	brain	UBERON	UBERON:0000955	fully formed stage	UBERON	UBERON:0000066	61	year	UO	UO:0000036	Participants	sub-031308	fully formed stage
Southwest University, Chonqing staff member or resident of surrounding community	Homo sapiens	NCBITAXON	NCBITaxon:9606	brain	UBERON	UBERON:0000955	fully formed stage	UBERON	UBERON:0000066	61	year	UO	UO:0000036	Participants	sub-031314	fully formed stage
Southwest University, Chonqing staff member or resident of surrounding community	Homo sapiens	NCBITAXON	NCBITaxon:9606	brain	UBERON	UBERON:0000955	fully formed stage	UBERON	UBERON:0000066	61	year	UO	UO:0000036	Participants	sub-031337	fully formed stage
Southwest University, Chonqing staff member or resident of surrounding community	Homo sapiens	NCBITAXON	NCBITaxon:9606	brain	UBERON	UBERON:0000955	fully formed stage	UBERON	UBERON:0000066	61	year	UO	UO:0000036	Participants	sub-031360	fully formed stage
Southwest University, Chonqing staff member or resident of surrounding community	Homo sapiens	NCBITAXON	NCBITaxon:9606	brain	UBERON	UBERON:0000955	fully formed stage	UBERON	UBERON:0000066	61	year	UO	UO:0000036	Participants	sub-031361	fully formed stage
Southwest University, Chonqing staff member or resident of surrounding community	Homo sapiens	NCBITAXON	NCBITaxon:9606	brain	UBERON	UBERON:0000955	fully formed stage	UBERON	UBERON:0000066	61	year	UO	UO:0000036	Participants	sub-031395	fully formed stage
Southwest University, Chonqing staff member or resident of surrounding community	Homo sapiens	NCBITAXON	NCBITaxon:9606	brain	UBERON	UBERON:0000955	fully formed stage	UBERON	UBERON:0000066	61	year	UO	UO:0000036	Participants	sub-031440	fully formed stage
Southwest University, Chonqing staff member or resident of surrounding community	Homo sapiens	NCBITAXON	NCBITaxon:9606	brain	UBERON	UBERON:0000955	fully formed stage	UBERON	UBERON:0000066	61	year	UO	UO:0000036	Participants	sub-031484	fully formed stage
Southwest University, Chonqing staff member or resident of surrounding community	Homo sapiens	NCBITAXON	NCBITaxon:9606	brain	UBERON	UBERON:0000955	fully formed stage	UBERON	UBERON:0000066	61	year	UO	UO:0000036	Participants	sub-031497	fully formed stage
Southwest University, Chonqing staff member or resident of surrounding community	Homo sapiens	NCBITAXON	NCBITaxon:9606	brain	UBERON	UBERON:0000955	fully formed stage	UBERON	UBERON:0000066	61	year	UO	UO:0000036	Participants	sub-031646	fully formed stage
Southwest University, Chonqing staff member or resident of surrounding community	Homo sapiens	NCBITAXON	NCBITaxon:9606	brain	UBERON	UBERON:0000955	fully formed stage	UBERON	UBERON:0000066	61	year	UO	UO:0000036	Participants	sub-031664	fully formed stage
Southwest University, Chonqing staff member or resident of surrounding community	Homo sapiens	NCBITAXON	NCBITaxon:9606	brain	UBERON	UBERON:0000955	fully formed stage	UBERON	UBERON:0000066	61	year	UO	UO:0000036	Participants	sub-031669	fully formed stage
Southwest University, Chonqing staff member or resident of surrounding community	Homo sapiens	NCBITAXON	NCBITaxon:9606	brain	UBERON	UBERON:0000955	fully formed stage	UBERON	UBERON:0000066	62	year	UO	UO:0000036	Participants	sub-031279	fully formed stage
Southwest University, Chonqing staff member or resident of surrounding community	Homo sapiens	NCBITAXON	NCBITaxon:9606	brain	UBERON	UBERON:0000955	fully formed stage	UBERON	UBERON:0000066	62	year	UO	UO:0000036	Participants	sub-031309	fully formed stage
Southwest University, Chonqing staff member or resident of surrounding community	Homo sapiens	NCBITAXON	NCBITaxon:9606	brain	UBERON	UBERON:0000955	fully formed stage	UBERON	UBERON:0000066	62	year	UO	UO:0000036	Participants	sub-031362	fully formed stage
Southwest University, Chonqing staff member or resident of surrounding community	Homo sapiens	NCBITAXON	NCBITaxon:9606	brain	UBERON	UBERON:0000955	fully formed stage	UBERON	UBERON:0000066	62	year	UO	UO:0000036	Participants	sub-031378	fully formed stage
Southwest University, Chonqing staff member or resident of surrounding community	Homo sapiens	NCBITAXON	NCBITaxon:9606	brain	UBERON	UBERON:0000955	fully formed stage	UBERON	UBERON:0000066	62	year	UO	UO:0000036	Participants	sub-031385	fully formed stage
Southwest University, Chonqing staff member or resident of surrounding community	Homo sapiens	NCBITAXON	NCBITaxon:9606	brain	UBERON	UBERON:0000955	fully formed stage	UBERON	UBERON:0000066	62	year	UO	UO:0000036	Participants	sub-031392	fully formed stage
Southwest University, Chonqing staff member or resident of surrounding community	Homo sapiens	NCBITAXON	NCBITaxon:9606	brain	UBERON	UBERON:0000955	fully formed stage	UBERON	UBERON:0000066	62	year	UO	UO:0000036	Participants	sub-031400	fully formed stage
Southwest University, Chonqing staff member or resident of surrounding community	Homo sapiens	NCBITAXON	NCBITaxon:9606	brain	UBERON	UBERON:0000955	fully formed stage	UBERON	UBERON:0000066	62	year	UO	UO:0000036	Participants	sub-031407	fully formed stage
Southwest University, Chonqing staff member or resident of surrounding community	Homo sapiens	NCBITAXON	NCBITaxon:9606	brain	UBERON	UBERON:0000955	fully formed stage	UBERON	UBERON:0000066	62	year	UO	UO:0000036	Participants	sub-031411	fully formed stage
Southwest University, Chonqing staff member or resident of surrounding community	Homo sapiens	NCBITAXON	NCBITaxon:9606	brain	UBERON	UBERON:0000955	fully formed stage	UBERON	UBERON:0000066	62	year	UO	UO:0000036	Participants	sub-031449	fully formed stage
Southwest University, Chonqing staff member or resident of surrounding community	Homo sapiens	NCBITAXON	NCBITaxon:9606	brain	UBERON	UBERON:0000955	fully formed stage	UBERON	UBERON:0000066	62	year	UO	UO:0000036	Participants	sub-031461	fully formed stage
Southwest University, Chonqing staff member or resident of surrounding community	Homo sapiens	NCBITAXON	NCBITaxon:9606	brain	UBERON	UBERON:0000955	fully formed stage	UBERON	UBERON:0000066	63	year	UO	UO:0000036	Participants	sub-031311	fully formed stage
Southwest University, Chonqing staff member or resident of surrounding community	Homo sapiens	NCBITAXON	NCBITaxon:9606	brain	UBERON	UBERON:0000955	fully formed stage	UBERON	UBERON:0000066	63	year	UO	UO:0000036	Participants	sub-031327	fully formed stage
Southwest University, Chonqing staff member or resident of surrounding community	Homo sapiens	NCBITAXON	NCBITaxon:9606	brain	UBERON	UBERON:0000955	fully formed stage	UBERON	UBERON:0000066	63	year	UO	UO:0000036	Participants	sub-031331	fully formed stage
Southwest University, Chonqing staff member or resident of surrounding community	Homo sapiens	NCBITAXON	NCBITaxon:9606	brain	UBERON	UBERON:0000955	fully formed stage	UBERON	UBERON:0000066	63	year	UO	UO:0000036	Participants	sub-031335	fully formed stage
Southwest University, Chonqing staff member or resident of surrounding community	Homo sapiens	NCBITAXON	NCBITaxon:9606	brain	UBERON	UBERON:0000955	fully formed stage	UBERON	UBERON:0000066	63	year	UO	UO:0000036	Participants	sub-031373	fully formed stage
Southwest University, Chonqing staff member or resident of surrounding community	Homo sapiens	NCBITAXON	NCBITaxon:9606	brain	UBERON	UBERON:0000955	fully formed stage	UBERON	UBERON:0000066	63	year	UO	UO:0000036	Participants	sub-031374	fully formed stage
Southwest University, Chonqing staff member or resident of surrounding community	Homo sapiens	NCBITAXON	NCBITaxon:9606	brain	UBERON	UBERON:0000955	fully formed stage	UBERON	UBERON:0000066	63	year	UO	UO:0000036	Participants	sub-031383	fully formed stage
Southwest University, Chonqing staff member or resident of surrounding community	Homo sapiens	NCBITAXON	NCBITaxon:9606	brain	UBERON	UBERON:0000955	fully formed stage	UBERON	UBERON:0000066	63	year	UO	UO:0000036	Participants	sub-031389	fully formed stage
Southwest University, Chonqing staff member or resident of surrounding community	Homo sapiens	NCBITAXON	NCBITaxon:9606	brain	UBERON	UBERON:0000955	fully formed stage	UBERON	UBERON:0000066	63	year	UO	UO:0000036	Participants	sub-031412	fully formed stage
Southwest University, Chonqing staff member or resident of surrounding community	Homo sapiens	NCBITAXON	NCBITaxon:9606	brain	UBERON	UBERON:0000955	fully formed stage	UBERON	UBERON:0000066	63	year	UO	UO:0000036	Participants	sub-031414	fully formed stage
Southwest University, Chonqing staff member or resident of surrounding community	Homo sapiens	NCBITAXON	NCBITaxon:9606	brain	UBERON	UBERON:0000955	fully formed stage	UBERON	UBERON:0000066	64	year	UO	UO:0000036	Participants	sub-031390	fully formed stage
Southwest University, Chonqing staff member or resident of surrounding community	Homo sapiens	NCBITAXON	NCBITaxon:9606	brain	UBERON	UBERON:0000955	fully formed stage	UBERON	UBERON:0000066	64	year	UO	UO:0000036	Participants	sub-031396	fully formed stage
Southwest University, Chonqing staff member or resident of surrounding community	Homo sapiens	NCBITAXON	NCBITaxon:9606	brain	UBERON	UBERON:0000955	fully formed stage	UBERON	UBERON:0000066	64	year	UO	UO:0000036	Participants	sub-031413	fully formed stage
Southwest University, Chonqing staff member or resident of surrounding community	Homo sapiens	NCBITAXON	NCBITaxon:9606	brain	UBERON	UBERON:0000955	fully formed stage	UBERON	UBERON:0000066	64	year	UO	UO:0000036	Participants	sub-031645	fully formed stage
Southwest University, Chonqing staff member or resident of surrounding community	Homo sapiens	NCBITAXON	NCBITaxon:9606	brain	UBERON	UBERON:0000955	late adult stage	UBERON	UBERON:0007222	65	year	UO	UO:0000036	Participants	sub-031280	late adult stage
Southwest University, Chonqing staff member or resident of surrounding community	Homo sapiens	NCBITAXON	NCBITaxon:9606	brain	UBERON	UBERON:0000955	late adult stage	UBERON	UBERON:0007222	65	year	UO	UO:0000036	Participants	sub-031281	late adult stage
Southwest University, Chonqing staff member or resident of surrounding community	Homo sapiens	NCBITAXON	NCBITaxon:9606	brain	UBERON	UBERON:0000955	late adult stage	UBERON	UBERON:0007222	65	year	UO	UO:0000036	Participants	sub-031350	late adult stage
Southwest University, Chonqing staff member or resident of surrounding community	Homo sapiens	NCBITAXON	NCBITaxon:9606	brain	UBERON	UBERON:0000955	late adult stage	UBERON	UBERON:0007222	65	year	UO	UO:0000036	Participants	sub-031409	late adult stage
Southwest University, Chonqing staff member or resident of surrounding community	Homo sapiens	NCBITAXON	NCBITaxon:9606	brain	UBERON	UBERON:0000955	late adult stage	UBERON	UBERON:0007222	65	year	UO	UO:0000036	Participants	sub-031659	late adult stage
Southwest University, Chonqing staff member or resident of surrounding community	Homo sapiens	NCBITAXON	NCBITaxon:9606	brain	UBERON	UBERON:0000955	late adult stage	UBERON	UBERON:0007222	66	year	UO	UO:0000036	Participants	sub-031364	late adult stage
Southwest University, Chonqing staff member or resident of surrounding community	Homo sapiens	NCBITAXON	NCBITaxon:9606	brain	UBERON	UBERON:0000955	late adult stage	UBERON	UBERON:0007222	66	year	UO	UO:0000036	Participants	sub-031435	late adult stage
Southwest University, Chonqing staff member or resident of surrounding community	Homo sapiens	NCBITAXON	NCBITaxon:9606	brain	UBERON	UBERON:0000955	late adult stage	UBERON	UBERON:0007222	66	year	UO	UO:0000036	Participants	sub-031450	late adult stage
Southwest University, Chonqing staff member or resident of surrounding community	Homo sapiens	NCBITAXON	NCBITaxon:9606	brain	UBERON	UBERON:0000955	late adult stage	UBERON	UBERON:0007222	66	year	UO	UO:0000036	Participants	sub-031459	late adult stage
Southwest University, Chonqing staff member or resident of surrounding community	Homo sapiens	NCBITAXON	NCBITaxon:9606	brain	UBERON	UBERON:0000955	late adult stage	UBERON	UBERON:0007222	66	year	UO	UO:0000036	Participants	sub-031584	late adult stage
Southwest University, Chonqing staff member or resident of surrounding community	Homo sapiens	NCBITAXON	NCBITaxon:9606	brain	UBERON	UBERON:0000955	late adult stage	UBERON	UBERON:0007222	68	year	UO	UO:0000036	Participants	sub-031328	late adult stage
Southwest University, Chonqing staff member or resident of surrounding community	Homo sapiens	NCBITAXON	NCBITaxon:9606	brain	UBERON	UBERON:0000955	late adult stage	UBERON	UBERON:0007222	68	year	UO	UO:0000036	Participants	sub-031330	late adult stage
Southwest University, Chonqing staff member or resident of surrounding community	Homo sapiens	NCBITAXON	NCBITaxon:9606	brain	UBERON	UBERON:0000955	late adult stage	UBERON	UBERON:0007222	68	year	UO	UO:0000036	Participants	sub-031352	late adult stage
Southwest University, Chonqing staff member or resident of surrounding community	Homo sapiens	NCBITAXON	NCBITaxon:9606	brain	UBERON	UBERON:0000955	late adult stage	UBERON	UBERON:0007222	68	year	UO	UO:0000036	Participants	sub-031394	late adult stage
Southwest University, Chonqing staff member or resident of surrounding community	Homo sapiens	NCBITAXON	NCBITaxon:9606	brain	UBERON	UBERON:0000955	late adult stage	UBERON	UBERON:0007222	68	year	UO	UO:0000036	Participants	sub-031445	late adult stage
Southwest University, Chonqing staff member or resident of surrounding community	Homo sapiens	NCBITAXON	NCBITaxon:9606	brain	UBERON	UBERON:0000955	late adult stage	UBERON	UBERON:0007222	69	year	UO	UO:0000036	Participants	sub-031329	late adult stage
Southwest University, Chonqing staff member or resident of surrounding community	Homo sapiens	NCBITAXON	NCBITaxon:9606	brain	UBERON	UBERON:0000955	late adult stage	UBERON	UBERON:0007222	69	year	UO	UO:0000036	Participants	sub-031405	late adult stage
Southwest University, Chonqing staff member or resident of surrounding community	Homo sapiens	NCBITAXON	NCBITaxon:9606	brain	UBERON	UBERON:0000955	late adult stage	UBERON	UBERON:0007222	69	year	UO	UO:0000036	Participants	sub-031422	late adult stage
Southwest University, Chonqing staff member or resident of surrounding community	Homo sapiens	NCBITAXON	NCBITaxon:9606	brain	UBERON	UBERON:0000955	late adult stage	UBERON	UBERON:0007222	69	year	UO	UO:0000036	Participants	sub-031462	late adult stage
Southwest University, Chonqing staff member or resident of surrounding community	Homo sapiens	NCBITAXON	NCBITaxon:9606	brain	UBERON	UBERON:0000955	late adult stage	UBERON	UBERON:0007222	70	year	UO	UO:0000036	Participants	sub-031343	late adult stage
Southwest University, Chonqing staff member or resident of surrounding community	Homo sapiens	NCBITAXON	NCBITaxon:9606	brain	UBERON	UBERON:0000955	late adult stage	UBERON	UBERON:0007222	70	year	UO	UO:0000036	Participants	sub-031423	late adult stage
Southwest University, Chonqing staff member or resident of surrounding community	Homo sapiens	NCBITAXON	NCBITaxon:9606	brain	UBERON	UBERON:0000955	late adult stage	UBERON	UBERON:0007222	71	year	UO	UO:0000036	Participants	sub-031304	late adult stage
Southwest University, Chonqing staff member or resident of surrounding community	Homo sapiens	NCBITAXON	NCBITaxon:9606	brain	UBERON	UBERON:0000955	late adult stage	UBERON	UBERON:0007222	71	year	UO	UO:0000036	Participants	sub-031366	late adult stage
Southwest University, Chonqing staff member or resident of surrounding community	Homo sapiens	NCBITAXON	NCBITaxon:9606	brain	UBERON	UBERON:0000955	late adult stage	UBERON	UBERON:0007222	71	year	UO	UO:0000036	Participants	sub-031418	late adult stage
Southwest University, Chonqing staff member or resident of surrounding community	Homo sapiens	NCBITAXON	NCBITaxon:9606	brain	UBERON	UBERON:0000955	late adult stage	UBERON	UBERON:0007222	72	year	UO	UO:0000036	Participants	sub-031274	late adult stage
Southwest University, Chonqing staff member or resident of surrounding community	Homo sapiens	NCBITAXON	NCBITaxon:9606	brain	UBERON	UBERON:0000955	late adult stage	UBERON	UBERON:0007222	72	year	UO	UO:0000036	Participants	sub-031287	late adult stage
Southwest University, Chonqing staff member or resident of surrounding community	Homo sapiens	NCBITAXON	NCBITaxon:9606	brain	UBERON	UBERON:0000955	late adult stage	UBERON	UBERON:0007222	72	year	UO	UO:0000036	Participants	sub-031365	late adult stage
Southwest University, Chonqing staff member or resident of surrounding community	Homo sapiens	NCBITAXON	NCBITaxon:9606	brain	UBERON	UBERON:0000955	late adult stage	UBERON	UBERON:0007222	72	year	UO	UO:0000036	Participants	sub-031443	late adult stage
Southwest University, Chonqing staff member or resident of surrounding community	Homo sapiens	NCBITAXON	NCBITaxon:9606	brain	UBERON	UBERON:0000955	late adult stage	UBERON	UBERON:0007222	73	year	UO	UO:0000036	Participants	sub-031284	late adult stage
Southwest University, Chonqing staff member or resident of surrounding community	Homo sapiens	NCBITAXON	NCBITaxon:9606	brain	UBERON	UBERON:0000955	late adult stage	UBERON	UBERON:0007222	73	year	UO	UO:0000036	Participants	sub-031313	late adult stage
Southwest University, Chonqing staff member or resident of surrounding community	Homo sapiens	NCBITAXON	NCBITaxon:9606	brain	UBERON	UBERON:0000955	late adult stage	UBERON	UBERON:0007222	73	year	UO	UO:0000036	Participants	sub-031332	late adult stage
Southwest University, Chonqing staff member or resident of surrounding community	Homo sapiens	NCBITAXON	NCBITaxon:9606	brain	UBERON	UBERON:0000955	late adult stage	UBERON	UBERON:0007222	73	year	UO	UO:0000036	Participants	sub-031380	late adult stage
Southwest University, Chonqing staff member or resident of surrounding community	Homo sapiens	NCBITAXON	NCBITaxon:9606	brain	UBERON	UBERON:0000955	late adult stage	UBERON	UBERON:0007222	73	year	UO	UO:0000036	Participants	sub-031401	late adult stage
Southwest University, Chonqing staff member or resident of surrounding community	Homo sapiens	NCBITAXON	NCBITaxon:9606	brain	UBERON	UBERON:0000955	late adult stage	UBERON	UBERON:0007222	73	year	UO	UO:0000036	Participants	sub-031428	late adult stage
Southwest University, Chonqing staff member or resident of surrounding community	Homo sapiens	NCBITAXON	NCBITaxon:9606	brain	UBERON	UBERON:0000955	late adult stage	UBERON	UBERON:0007222	74	year	UO	UO:0000036	Participants	sub-031276	late adult stage
Southwest University, Chonqing staff member or resident of surrounding community	Homo sapiens	NCBITAXON	NCBITaxon:9606	brain	UBERON	UBERON:0000955	late adult stage	UBERON	UBERON:0007222	74	year	UO	UO:0000036	Participants	sub-031312	late adult stage
Southwest University, Chonqing staff member or resident of surrounding community	Homo sapiens	NCBITAXON	NCBITaxon:9606	brain	UBERON	UBERON:0000955	late adult stage	UBERON	UBERON:0007222	74	year	UO	UO:0000036	Participants	sub-031316	late adult stage
Southwest University, Chonqing staff member or resident of surrounding community	Homo sapiens	NCBITAXON	NCBITaxon:9606	brain	UBERON	UBERON:0000955	late adult stage	UBERON	UBERON:0007222	74	year	UO	UO:0000036	Participants	sub-031320	late adult stage
Southwest University, Chonqing staff member or resident of surrounding community	Homo sapiens	NCBITAXON	NCBITaxon:9606	brain	UBERON	UBERON:0000955	late adult stage	UBERON	UBERON:0007222	74	year	UO	UO:0000036	Participants	sub-031321	late adult stage
Southwest University, Chonqing staff member or resident of surrounding community	Homo sapiens	NCBITAXON	NCBITaxon:9606	brain	UBERON	UBERON:0000955	late adult stage	UBERON	UBERON:0007222	74	year	UO	UO:0000036	Participants	sub-031340	late adult stage
Southwest University, Chonqing staff member or resident of surrounding community	Homo sapiens	NCBITAXON	NCBITaxon:9606	brain	UBERON	UBERON:0000955	late adult stage	UBERON	UBERON:0007222	74	year	UO	UO:0000036	Participants	sub-031341	late adult stage
Southwest University, Chonqing staff member or resident of surrounding community	Homo sapiens	NCBITAXON	NCBITaxon:9606	brain	UBERON	UBERON:0000955	late adult stage	UBERON	UBERON:0007222	74	year	UO	UO:0000036	Participants	sub-031342	late adult stage
Southwest University, Chonqing staff member or resident of surrounding community	Homo sapiens	NCBITAXON	NCBITaxon:9606	brain	UBERON	UBERON:0000955	late adult stage	UBERON	UBERON:0007222	74	year	UO	UO:0000036	Participants	sub-031424	late adult stage
Southwest University, Chonqing staff member or resident of surrounding community	Homo sapiens	NCBITAXON	NCBITaxon:9606	brain	UBERON	UBERON:0000955	late adult stage	UBERON	UBERON:0007222	75	year	UO	UO:0000036	Participants	sub-031303	late adult stage
Southwest University, Chonqing staff member or resident of surrounding community	Homo sapiens	NCBITAXON	NCBITaxon:9606	brain	UBERON	UBERON:0000955	late adult stage	UBERON	UBERON:0007222	75	year	UO	UO:0000036	Participants	sub-031333	late adult stage
Southwest University, Chonqing staff member or resident of surrounding community	Homo sapiens	NCBITAXON	NCBITaxon:9606	brain	UBERON	UBERON:0000955	late adult stage	UBERON	UBERON:0007222	75	year	UO	UO:0000036	Participants	sub-031368	late adult stage
Southwest University, Chonqing staff member or resident of surrounding community	Homo sapiens	NCBITAXON	NCBITaxon:9606	brain	UBERON	UBERON:0000955	late adult stage	UBERON	UBERON:0007222	75	year	UO	UO:0000036	Participants	sub-031370	late adult stage
Southwest University, Chonqing staff member or resident of surrounding community	Homo sapiens	NCBITAXON	NCBITaxon:9606	brain	UBERON	UBERON:0000955	late adult stage	UBERON	UBERON:0007222	75	year	UO	UO:0000036	Participants	sub-031403	late adult stage
Southwest University, Chonqing staff member or resident of surrounding community	Homo sapiens	NCBITAXON	NCBITaxon:9606	brain	UBERON	UBERON:0000955	late adult stage	UBERON	UBERON:0007222	75	year	UO	UO:0000036	Participants	sub-031404	late adult stage
Southwest University, Chonqing staff member or resident of surrounding community	Homo sapiens	NCBITAXON	NCBITaxon:9606	brain	UBERON	UBERON:0000955	late adult stage	UBERON	UBERON:0007222	75	year	UO	UO:0000036	Participants	sub-031441	late adult stage
Southwest University, Chonqing staff member or resident of surrounding community	Homo sapiens	NCBITAXON	NCBITaxon:9606	brain	UBERON	UBERON:0000955	late adult stage	UBERON	UBERON:0007222	75	year	UO	UO:0000036	Participants	sub-031444	late adult stage
Southwest University, Chonqing staff member or resident of surrounding community	Homo sapiens	NCBITAXON	NCBITaxon:9606	brain	UBERON	UBERON:0000955	late adult stage	UBERON	UBERON:0007222	76	year	UO	UO:0000036	Participants	sub-031286	late adult stage
Southwest University, Chonqing staff member or resident of surrounding community	Homo sapiens	NCBITAXON	NCBITaxon:9606	brain	UBERON	UBERON:0000955	late adult stage	UBERON	UBERON:0007222	76	year	UO	UO:0000036	Participants	sub-031318	late adult stage
Southwest University, Chonqing staff member or resident of surrounding community	Homo sapiens	NCBITAXON	NCBITaxon:9606	brain	UBERON	UBERON:0000955	late adult stage	UBERON	UBERON:0007222	76	year	UO	UO:0000036	Participants	sub-031323	late adult stage
Southwest University, Chonqing staff member or resident of surrounding community	Homo sapiens	NCBITAXON	NCBITaxon:9606	brain	UBERON	UBERON:0000955	late adult stage	UBERON	UBERON:0007222	77	year	UO	UO:0000036	Participants	sub-031317	late adult stage
Southwest University, Chonqing staff member or resident of surrounding community	Homo sapiens	NCBITAXON	NCBITaxon:9606	brain	UBERON	UBERON:0000955	late adult stage	UBERON	UBERON:0007222	77	year	UO	UO:0000036	Participants	sub-031319	late adult stage
Southwest University, Chonqing staff member or resident of surrounding community	Homo sapiens	NCBITAXON	NCBITaxon:9606	brain	UBERON	UBERON:0000955	late adult stage	UBERON	UBERON:0007222	77	year	UO	UO:0000036	Participants	sub-031427	late adult stage
Southwest University, Chonqing staff member or resident of surrounding community	Homo sapiens	NCBITAXON	NCBITaxon:9606	brain	UBERON	UBERON:0000955	late adult stage	UBERON	UBERON:0007222	77	year	UO	UO:0000036	Participants	sub-031430	late adult stage
Southwest University, Chonqing staff member or resident of surrounding community	Homo sapiens	NCBITAXON	NCBITaxon:9606	brain	UBERON	UBERON:0000955	late adult stage	UBERON	UBERON:0007222	78	year	UO	UO:0000036	Participants	sub-031429	late adult stage
Southwest University, Chonqing staff member or resident of surrounding community	Homo sapiens	NCBITAXON	NCBITaxon:9606	brain	UBERON	UBERON:0000955	late adult stage	UBERON	UBERON:0007222	78	year	UO	UO:0000036	Participants	sub-031460	late adult stage
Southwest University, Chonqing staff member or resident of surrounding community	Homo sapiens	NCBITAXON	NCBITaxon:9606	brain	UBERON	UBERON:0000955	late adult stage	UBERON	UBERON:0007222	80	year	UO	UO:0000036	Participants	sub-031322	late adult stage
