# Supplementary material for: Structural and functional brain scans from the cross-sectional Southwest University adult lifespan dataset
Source: Sci Data. 2018 Jul 17;5:180134. doi: 10.1038/sdata.2018.134 (PMC6049036; doi:10.1038/sdata.2018.134)
Supplement: Supplementary file 1 [file sdata2018134-isa1.zip › a_assay_restingstate.txt]

Sample Name	Assay Name	Protocol REF	Protocol REF	Parameter Value[instrument]	Parameter Value[manufacturer]	Parameter Value[magnetic field strength]	Unit	Term Source REF	Term Accession Number	Parameter Value[coil type]	Parameter Value[number of coils]	Parameter Value[MRI assay]	Parameter Value[matrix size]	Unit	Term Source REF	Term Accession Number	Parameter Value[voxel resolution]	Unit	Term Source REF	Term Accession Number	Parameter Value[repetition time]	Unit	Term Source REF	Term Accession Number	Parameter Value[echo time]	Unit	Term Source REF	Term Accession Number	Parameter Value[flip angle value]	Unit	Term Source REF	Term Accession Number	Raw Data File	Comment[Data Repository]	Comment[Data Record Accession]	Comment[Data Record URI]
sub-031274	sub-031274_20130916_BOLD Acquisition	Image Acquisitions	Resting-state fMRI	3T TIM Trio	Siemens	3	tesla	UO	UO:0000228	head	12	2D echo planar imaging in resting state	64x64x32	millimeter	UO	UO:0000016	3.44x3.44x3.99	millimeter	UO	UO:0000016	2000	millisecond	UO	UO:0000028	30	millisecond	UO	UO:0000028	90	degree	UO	UO:0000185	RawData_BIDS/sub-031274/func/sub-031274_task-rest_bold.nii.gz	Functional Connectomes Project International Neuroimaging Data-Sharing Initiative	doi:10.15387/fcp_indi.sald	https://doi.org/10.15387/fcp_indi.sald
sub-031275	sub-031275_20130916_BOLD Acquisition	Image Acquisitions	Resting-state fMRI	3T TIM Trio	Siemens	3	tesla	UO	UO:0000228	head	12	2D echo planar imaging in resting state	64x64x32	millimeter	UO	UO:0000016	3.44x3.44x3.99	millimeter	UO	UO:0000016	2000	millisecond	UO	UO:0000028	30	millisecond	UO	UO:0000028	90	degree	UO	UO:0000185	RawData_BIDS/sub-031275/func/sub-031275_task-rest_bold.nii.gz	Functional Connectomes Project International Neuroimaging Data-Sharing Initiative	doi:10.15387/fcp_indi.sald	https://doi.org/10.15387/fcp_indi.sald
sub-031276	sub-031276_20130917_BOLD Acquisition	Image Acquisitions	Resting-state fMRI	3T TIM Trio	Siemens	3	tesla	UO	UO:0000228	head	12	2D echo planar imaging in resting state	64x64x32	millimeter	UO	UO:0000016	3.44x3.44x3.99	millimeter	UO	UO:0000016	2000	millisecond	UO	UO:0000028	30	millisecond	UO	UO:0000028	90	degree	UO	UO:0000185	RawData_BIDS/sub-031276/func/sub-031276_task-rest_bold.nii.gz	Functional Connectomes Project International Neuroimaging Data-Sharing Initiative	doi:10.15387/fcp_indi.sald	https://doi.org/10.15387/fcp_indi.sald
sub-031277	sub-031277_20130917_BOLD Acquisition	Image Acquisitions	Resting-state fMRI	3T TIM Trio	Siemens	3	tesla	UO	UO:0000228	head	12	2D echo planar imaging in resting state	64x64x32	millimeter	UO	UO:0000016	3.44x3.44x3.99	millimeter	UO	UO:0000016	2000	millisecond	UO	UO:0000028	30	millisecond	UO	UO:0000028	90	degree	UO	UO:0000185	RawData_BIDS/sub-031277/func/sub-031277_task-rest_bold.nii.gz	Functional Connectomes Project International Neuroimaging Data-Sharing Initiative	doi:10.15387/fcp_indi.sald	https://doi.org/10.15387/fcp_indi.sald
sub-031278	sub-031278_20130917_BOLD Acquisition	Image Acquisitions	Resting-state fMRI	3T TIM Trio	Siemens	3	tesla	UO	UO:0000228	head	12	2D echo planar imaging in resting state	64x64x32	millimeter	UO	UO:0000016	3.44x3.44x3.99	millimeter	UO	UO:0000016	2000	millisecond	UO	UO:0000028	30	millisecond	UO	UO:0000028	90	degree	UO	UO:0000185	RawData_BIDS/sub-031278/func/sub-031278_task-rest_bold.nii.gz	Functional Connectomes Project International Neuroimaging Data-Sharing Initiative	doi:10.15387/fcp_indi.sald	https://doi.org/10.15387/fcp_indi.sald
sub-031279	sub-031279_20130917_BOLD Acquisition	Image Acquisitions	Resting-state fMRI	3T TIM Trio	Siemens	3	tesla	UO	UO:0000228	head	12	2D echo planar imaging in resting state	64x64x32	millimeter	UO	UO:0000016	3.44x3.44x3.99	millimeter	UO	UO:0000016	2000	millisecond	UO	UO:0000028	30	millisecond	UO	UO:0000028	90	degree	UO	UO:0000185	RawData_BIDS/sub-031279/func/sub-031279_task-rest_bold.nii.gz	Functional Connectomes Project International Neuroimaging Data-Sharing Initiative	doi:10.15387/fcp_indi.sald	https://doi.org/10.15387/fcp_indi.sald
sub-031280	sub-031280_20130923_BOLD Acquisition	Image Acquisitions	Resting-state fMRI	3T TIM Trio	Siemens	3	tesla	UO	UO:0000228	head	12	2D echo planar imaging in resting state	64x64x32	millimeter	UO	UO:0000016	3.44x3.44x3.99	millimeter	UO	UO:0000016	2000	millisecond	UO	UO:0000028	30	millisecond	UO	UO:0000028	90	degree	UO	UO:0000185	RawData_BIDS/sub-031280/func/sub-031280_task-rest_bold.nii.gz	Functional Connectomes Project International Neuroimaging Data-Sharing Initiative	doi:10.15387/fcp_indi.sald	https://doi.org/10.15387/fcp_indi.sald
sub-031281	sub-031281_20130923_BOLD Acquisition	Image Acquisitions	Resting-state fMRI	3T TIM Trio	Siemens	3	tesla	UO	UO:0000228	head	12	2D echo planar imaging in resting state	64x64x32	millimeter	UO	UO:0000016	3.44x3.44x3.99	millimeter	UO	UO:0000016	2000	millisecond	UO	UO:0000028	30	millisecond	UO	UO:0000028	90	degree	UO	UO:0000185	RawData_BIDS/sub-031281/func/sub-031281_task-rest_bold.nii.gz	Functional Connectomes Project International Neuroimaging Data-Sharing Initiative	doi:10.15387/fcp_indi.sald	https://doi.org/10.15387/fcp_indi.sald
sub-031282	sub-031282_20130923_BOLD Acquisition	Image Acquisitions	Resting-state fMRI	3T TIM Trio	Siemens	3	tesla	UO	UO:0000228	head	12	2D echo planar imaging in resting state	64x64x32	millimeter	UO	UO:0000016	3.44x3.44x3.99	millimeter	UO	UO:0000016	2000	millisecond	UO	UO:0000028	30	millisecond	UO	UO:0000028	90	degree	UO	UO:0000185	RawData_BIDS/sub-031282/func/sub-031282_task-rest_bold.nii.gz	Functional Connectomes Project International Neuroimaging Data-Sharing Initiative	doi:10.15387/fcp_indi.sald	https://doi.org/10.15387/fcp_indi.sald
sub-031283	sub-031283_20130923_BOLD Acquisition	Image Acquisitions	Resting-state fMRI	3T TIM Trio	Siemens	3	tesla	UO	UO:0000228	head	12	2D echo planar imaging in resting state	64x64x32	millimeter	UO	UO:0000016	3.44x3.44x3.99	millimeter	UO	UO:0000016	2000	millisecond	UO	UO:0000028	30	millisecond	UO	UO:0000028	90	degree	UO	UO:0000185	RawData_BIDS/sub-031283/func/sub-031283_task-rest_bold.nii.gz	Functional Connectomes Project International Neuroimaging Data-Sharing Initiative	doi:10.15387/fcp_indi.sald	https://doi.org/10.15387/fcp_indi.sald
sub-031284	sub-031284_20130923_BOLD Acquisition	Image Acquisitions	Resting-state fMRI	3T TIM Trio	Siemens	3	tesla	UO	UO:0000228	head	12	2D echo planar imaging in resting state	64x64x32	millimeter	UO	UO:0000016	3.44x3.44x3.99	millimeter	UO	UO:0000016	2000	millisecond	UO	UO:0000028	30	millisecond	UO	UO:0000028	90	degree	UO	UO:0000185	RawData_BIDS/sub-031284/func/sub-031284_task-rest_bold.nii.gz	Functional Connectomes Project International Neuroimaging Data-Sharing Initiative	doi:10.15387/fcp_indi.sald	https://doi.org/10.15387/fcp_indi.sald
sub-031285	sub-031285_20130924_BOLD Acquisition	Image Acquisitions	Resting-state fMRI	3T TIM Trio	Siemens	3	tesla	UO	UO:0000228	head	12	2D echo planar imaging in resting state	64x64x32	millimeter	UO	UO:0000016	3.44x3.44x3.99	millimeter	UO	UO:0000016	2000	millisecond	UO	UO:0000028	30	millisecond	UO	UO:0000028	90	degree	UO	UO:0000185	RawData_BIDS/sub-031285/func/sub-031285_task-rest_bold.nii.gz	Functional Connectomes Project International Neuroimaging Data-Sharing Initiative	doi:10.15387/fcp_indi.sald	https://doi.org/10.15387/fcp_indi.sald
sub-031286	sub-031286_20130924_BOLD Acquisition	Image Acquisitions	Resting-state fMRI	3T TIM Trio	Siemens	3	tesla	UO	UO:0000228	head	12	2D echo planar imaging in resting state	64x64x32	millimeter	UO	UO:0000016	3.44x3.44x3.99	millimeter	UO	UO:0000016	2000	millisecond	UO	UO:0000028	30	millisecond	UO	UO:0000028	90	degree	UO	UO:0000185	RawData_BIDS/sub-031286/func/sub-031286_task-rest_bold.nii.gz	Functional Connectomes Project International Neuroimaging Data-Sharing Initiative	doi:10.15387/fcp_indi.sald	https://doi.org/10.15387/fcp_indi.sald
sub-031287	sub-031287_20130924_BOLD Acquisition	Image Acquisitions	Resting-state fMRI	3T TIM Trio	Siemens	3	tesla	UO	UO:0000228	head	12	2D echo planar imaging in resting state	64x64x32	millimeter	UO	UO:0000016	3.44x3.44x3.99	millimeter	UO	UO:0000016	2000	millisecond	UO	UO:0000028	30	millisecond	UO	UO:0000028	90	degree	UO	UO:0000185	RawData_BIDS/sub-031287/func/sub-031287_task-rest_bold.nii.gz	Functional Connectomes Project International Neuroimaging Data-Sharing Initiative	doi:10.15387/fcp_indi.sald	https://doi.org/10.15387/fcp_indi.sald
sub-031288	sub-031288_20131004_BOLD Acquisition	Image Acquisitions	Resting-state fMRI	3T TIM Trio	Siemens	3	tesla	UO	UO:0000228	head	12	2D echo planar imaging in resting state	64x64x32	millimeter	UO	UO:0000016	3.44x3.44x3.99	millimeter	UO	UO:0000016	2000	millisecond	UO	UO:0000028	30	millisecond	UO	UO:0000028	90	degree	UO	UO:0000185	RawData_BIDS/sub-031288/func/sub-031288_task-rest_bold.nii.gz	Functional Connectomes Project International Neuroimaging Data-Sharing Initiative	doi:10.15387/fcp_indi.sald	https://doi.org/10.15387/fcp_indi.sald
sub-031289	sub-031289_20131004_BOLD Acquisition	Image Acquisitions	Resting-state fMRI	3T TIM Trio	Siemens	3	tesla	UO	UO:0000228	head	12	2D echo planar imaging in resting state	64x64x32	millimeter	UO	UO:0000016	3.44x3.44x3.99	millimeter	UO	UO:0000016	2000	millisecond	UO	UO:0000028	30	millisecond	UO	UO:0000028	90	degree	UO	UO:0000185	RawData_BIDS/sub-031289/func/sub-031289_task-rest_bold.nii.gz	Functional Connectomes Project International Neuroimaging Data-Sharing Initiative	doi:10.15387/fcp_indi.sald	https://doi.org/10.15387/fcp_indi.sald
sub-031290	sub-031290_20131004_BOLD Acquisition	Image Acquisitions	Resting-state fMRI	3T TIM Trio	Siemens	3	tesla	UO	UO:0000228	head	12	2D echo planar imaging in resting state	64x64x32	millimeter	UO	UO:0000016	3.44x3.44x3.99	millimeter	UO	UO:0000016	2000	millisecond	UO	UO:0000028	30	millisecond	UO	UO:0000028	90	degree	UO	UO:0000185	RawData_BIDS/sub-031290/func/sub-031290_task-rest_bold.nii.gz	Functional Connectomes Project International Neuroimaging Data-Sharing Initiative	doi:10.15387/fcp_indi.sald	https://doi.org/10.15387/fcp_indi.sald
sub-031291	sub-031291_20131011_BOLD Acquisition	Image Acquisitions	Resting-state fMRI	3T TIM Trio	Siemens	3	tesla	UO	UO:0000228	head	12	2D echo planar imaging in resting state	64x64x32	millimeter	UO	UO:0000016	3.44x3.44x3.99	millimeter	UO	UO:0000016	2000	millisecond	UO	UO:0000028	30	millisecond	UO	UO:0000028	90	degree	UO	UO:0000185	RawData_BIDS/sub-031291/func/sub-031291_task-rest_bold.nii.gz	Functional Connectomes Project International Neuroimaging Data-Sharing Initiative	doi:10.15387/fcp_indi.sald	https://doi.org/10.15387/fcp_indi.sald
sub-031292	sub-031292_20131011_BOLD Acquisition	Image Acquisitions	Resting-state fMRI	3T TIM Trio	Siemens	3	tesla	UO	UO:0000228	head	12	2D echo planar imaging in resting state	64x64x32	millimeter	UO	UO:0000016	3.44x3.44x3.99	millimeter	UO	UO:0000016	2000	millisecond	UO	UO:0000028	30	millisecond	UO	UO:0000028	90	degree	UO	UO:0000185	RawData_BIDS/sub-031292/func/sub-031292_task-rest_bold.nii.gz	Functional Connectomes Project International Neuroimaging Data-Sharing Initiative	doi:10.15387/fcp_indi.sald	https://doi.org/10.15387/fcp_indi.sald
sub-031293	sub-031293_20131011_BOLD Acquisition	Image Acquisitions	Resting-state fMRI	3T TIM Trio	Siemens	3	tesla	UO	UO:0000228	head	12	2D echo planar imaging in resting state	64x64x32	millimeter	UO	UO:0000016	3.44x3.44x3.99	millimeter	UO	UO:0000016	2000	millisecond	UO	UO:0000028	30	millisecond	UO	UO:0000028	90	degree	UO	UO:0000185	RawData_BIDS/sub-031293/func/sub-031293_task-rest_bold.nii.gz	Functional Connectomes Project International Neuroimaging Data-Sharing Initiative	doi:10.15387/fcp_indi.sald	https://doi.org/10.15387/fcp_indi.sald
sub-031294	sub-031294_20131011_BOLD Acquisition	Image Acquisitions	Resting-state fMRI	3T TIM Trio	Siemens	3	tesla	UO	UO:0000228	head	12	2D echo planar imaging in resting state	64x64x32	millimeter	UO	UO:0000016	3.44x3.44x3.99	millimeter	UO	UO:0000016	2000	millisecond	UO	UO:0000028	30	millisecond	UO	UO:0000028	90	degree	UO	UO:0000185	RawData_BIDS/sub-031294/func/sub-031294_task-rest_bold.nii.gz	Functional Connectomes Project International Neuroimaging Data-Sharing Initiative	doi:10.15387/fcp_indi.sald	https://doi.org/10.15387/fcp_indi.sald
sub-031295	sub-031295_20131011_BOLD Acquisition	Image Acquisitions	Resting-state fMRI	3T TIM Trio	Siemens	3	tesla	UO	UO:0000228	head	12	2D echo planar imaging in resting state	64x64x32	millimeter	UO	UO:0000016	3.44x3.44x3.99	millimeter	UO	UO:0000016	2000	millisecond	UO	UO:0000028	30	millisecond	UO	UO:0000028	90	degree	UO	UO:0000185	RawData_BIDS/sub-031295/func/sub-031295_task-rest_bold.nii.gz	Functional Connectomes Project International Neuroimaging Data-Sharing Initiative	doi:10.15387/fcp_indi.sald	https://doi.org/10.15387/fcp_indi.sald
sub-031296	sub-031296_20131011_BOLD Acquisition	Image Acquisitions	Resting-state fMRI	3T TIM Trio	Siemens	3	tesla	UO	UO:0000228	head	12	2D echo planar imaging in resting state	64x64x32	millimeter	UO	UO:0000016	3.44x3.44x3.99	millimeter	UO	UO:0000016	2000	millisecond	UO	UO:0000028	30	millisecond	UO	UO:0000028	90	degree	UO	UO:0000185	RawData_BIDS/sub-031296/func/sub-031296_task-rest_bold.nii.gz	Functional Connectomes Project International Neuroimaging Data-Sharing Initiative	doi:10.15387/fcp_indi.sald	https://doi.org/10.15387/fcp_indi.sald
sub-031297	sub-031297_20131011_BOLD Acquisition	Image Acquisitions	Resting-state fMRI	3T TIM Trio	Siemens	3	tesla	UO	UO:0000228	head	12	2D echo planar imaging in resting state	64x64x32	millimeter	UO	UO:0000016	3.44x3.44x3.99	millimeter	UO	UO:0000016	2000	millisecond	UO	UO:0000028	30	millisecond	UO	UO:0000028	90	degree	UO	UO:0000185	RawData_BIDS/sub-031297/func/sub-031297_task-rest_bold.nii.gz	Functional Connectomes Project International Neuroimaging Data-Sharing Initiative	doi:10.15387/fcp_indi.sald	https://doi.org/10.15387/fcp_indi.sald
sub-031298	sub-031298_20131011_BOLD Acquisition	Image Acquisitions	Resting-state fMRI	3T TIM Trio	Siemens	3	tesla	UO	UO:0000228	head	12	2D echo planar imaging in resting state	64x64x32	millimeter	UO	UO:0000016	3.44x3.44x3.99	millimeter	UO	UO:0000016	2000	millisecond	UO	UO:0000028	30	millisecond	UO	UO:0000028	90	degree	UO	UO:0000185	RawData_BIDS/sub-031298/func/sub-031298_task-rest_bold.nii.gz	Functional Connectomes Project International Neuroimaging Data-Sharing Initiative	doi:10.15387/fcp_indi.sald	https://doi.org/10.15387/fcp_indi.sald
sub-031299	sub-031299_20131012_BOLD Acquisition	Image Acquisitions	Resting-state fMRI	3T TIM Trio	Siemens	3	tesla	UO	UO:0000228	head	12	2D echo planar imaging in resting state	64x64x32	millimeter	UO	UO:0000016	3.44x3.44x3.99	millimeter	UO	UO:0000016	2000	millisecond	UO	UO:0000028	30	millisecond	UO	UO:0000028	90	degree	UO	UO:0000185	RawData_BIDS/sub-031299/func/sub-031299_task-rest_bold.nii.gz	Functional Connectomes Project International Neuroimaging Data-Sharing Initiative	doi:10.15387/fcp_indi.sald	https://doi.org/10.15387/fcp_indi.sald
sub-031300	sub-031300_20131012_BOLD Acquisition	Image Acquisitions	Resting-state fMRI	3T TIM Trio	Siemens	3	tesla	UO	UO:0000228	head	12	2D echo planar imaging in resting state	64x64x32	millimeter	UO	UO:0000016	3.44x3.44x3.99	millimeter	UO	UO:0000016	2000	millisecond	UO	UO:0000028	30	millisecond	UO	UO:0000028	90	degree	UO	UO:0000185	RawData_BIDS/sub-031300/func/sub-031300_task-rest_bold.nii.gz	Functional Connectomes Project International Neuroimaging Data-Sharing Initiative	doi:10.15387/fcp_indi.sald	https://doi.org/10.15387/fcp_indi.sald
sub-031301	sub-031301_20131012_BOLD Acquisition	Image Acquisitions	Resting-state fMRI	3T TIM Trio	Siemens	3	tesla	UO	UO:0000228	head	12	2D echo planar imaging in resting state	64x64x32	millimeter	UO	UO:0000016	3.44x3.44x3.99	millimeter	UO	UO:0000016	2000	millisecond	UO	UO:0000028	30	millisecond	UO	UO:0000028	90	degree	UO	UO:0000185	RawData_BIDS/sub-031301/func/sub-031301_task-rest_bold.nii.gz	Functional Connectomes Project International Neuroimaging Data-Sharing Initiative	doi:10.15387/fcp_indi.sald	https://doi.org/10.15387/fcp_indi.sald
sub-031302	sub-031302_20131012_BOLD Acquisition	Image Acquisitions	Resting-state fMRI	3T TIM Trio	Siemens	3	tesla	UO	UO:0000228	head	12	2D echo planar imaging in resting state	64x64x32	millimeter	UO	UO:0000016	3.44x3.44x3.99	millimeter	UO	UO:0000016	2000	millisecond	UO	UO:0000028	30	millisecond	UO	UO:0000028	90	degree	UO	UO:0000185	RawData_BIDS/sub-031302/func/sub-031302_task-rest_bold.nii.gz	Functional Connectomes Project International Neuroimaging Data-Sharing Initiative	doi:10.15387/fcp_indi.sald	https://doi.org/10.15387/fcp_indi.sald
sub-031303	sub-031303_20131012_BOLD Acquisition	Image Acquisitions	Resting-state fMRI	3T TIM Trio	Siemens	3	tesla	UO	UO:0000228	head	12	2D echo planar imaging in resting state	64x64x32	millimeter	UO	UO:0000016	3.44x3.44x3.99	millimeter	UO	UO:0000016	2000	millisecond	UO	UO:0000028	30	millisecond	UO	UO:0000028	90	degree	UO	UO:0000185	RawData_BIDS/sub-031303/func/sub-031303_task-rest_bold.nii.gz	Functional Connectomes Project International Neuroimaging Data-Sharing Initiative	doi:10.15387/fcp_indi.sald	https://doi.org/10.15387/fcp_indi.sald
sub-031304	sub-031304_20131012_BOLD Acquisition	Image Acquisitions	Resting-state fMRI	3T TIM Trio	Siemens	3	tesla	UO	UO:0000228	head	12	2D echo planar imaging in resting state	64x64x32	millimeter	UO	UO:0000016	3.44x3.44x3.99	millimeter	UO	UO:0000016	2000	millisecond	UO	UO:0000028	30	millisecond	UO	UO:0000028	90	degree	UO	UO:0000185	RawData_BIDS/sub-031304/func/sub-031304_task-rest_bold.nii.gz	Functional Connectomes Project International Neuroimaging Data-Sharing Initiative	doi:10.15387/fcp_indi.sald	https://doi.org/10.15387/fcp_indi.sald
sub-031305	sub-031305_20131012_BOLD Acquisition	Image Acquisitions	Resting-state fMRI	3T TIM Trio	Siemens	3	tesla	UO	UO:0000228	head	12	2D echo planar imaging in resting state	64x64x32	millimeter	UO	UO:0000016	3.44x3.44x3.99	millimeter	UO	UO:0000016	2000	millisecond	UO	UO:0000028	30	millisecond	UO	UO:0000028	90	degree	UO	UO:0000185	RawData_BIDS/sub-031305/func/sub-031305_task-rest_bold.nii.gz	Functional Connectomes Project International Neuroimaging Data-Sharing Initiative	doi:10.15387/fcp_indi.sald	https://doi.org/10.15387/fcp_indi.sald
sub-031306	sub-031306_20131012_BOLD Acquisition	Image Acquisitions	Resting-state fMRI	3T TIM Trio	Siemens	3	tesla	UO	UO:0000228	head	12	2D echo planar imaging in resting state	64x64x32	millimeter	UO	UO:0000016	3.44x3.44x3.99	millimeter	UO	UO:0000016	2000	millisecond	UO	UO:0000028	30	millisecond	UO	UO:0000028	90	degree	UO	UO:0000185	RawData_BIDS/sub-031306/func/sub-031306_task-rest_bold.nii.gz	Functional Connectomes Project International Neuroimaging Data-Sharing Initiative	doi:10.15387/fcp_indi.sald	https://doi.org/10.15387/fcp_indi.sald
sub-031307	sub-031307_20131014_BOLD Acquisition	Image Acquisitions	Resting-state fMRI	3T TIM Trio	Siemens	3	tesla	UO	UO:0000228	head	12	2D echo planar imaging in resting state	64x64x32	millimeter	UO	UO:0000016	3.44x3.44x3.99	millimeter	UO	UO:0000016	2000	millisecond	UO	UO:0000028	30	millisecond	UO	UO:0000028	90	degree	UO	UO:0000185	RawData_BIDS/sub-031307/func/sub-031307_task-rest_bold.nii.gz	Functional Connectomes Project International Neuroimaging Data-Sharing Initiative	doi:10.15387/fcp_indi.sald	https://doi.org/10.15387/fcp_indi.sald
sub-031308	sub-031308_20131014_BOLD Acquisition	Image Acquisitions	Resting-state fMRI	3T TIM Trio	Siemens	3	tesla	UO	UO:0000228	head	12	2D echo planar imaging in resting state	64x64x32	millimeter	UO	UO:0000016	3.44x3.44x3.99	millimeter	UO	UO:0000016	2000	millisecond	UO	UO:0000028	30	millisecond	UO	UO:0000028	90	degree	UO	UO:0000185	RawData_BIDS/sub-031308/func/sub-031308_task-rest_bold.nii.gz	Functional Connectomes Project International Neuroimaging Data-Sharing Initiative	doi:10.15387/fcp_indi.sald	https://doi.org/10.15387/fcp_indi.sald
sub-031309	sub-031309_20131014_BOLD Acquisition	Image Acquisitions	Resting-state fMRI	3T TIM Trio	Siemens	3	tesla	UO	UO:0000228	head	12	2D echo planar imaging in resting state	64x64x32	millimeter	UO	UO:0000016	3.44x3.44x3.99	millimeter	UO	UO:0000016	2000	millisecond	UO	UO:0000028	30	millisecond	UO	UO:0000028	90	degree	UO	UO:0000185	RawData_BIDS/sub-031309/func/sub-031309_task-rest_bold.nii.gz	Functional Connectomes Project International Neuroimaging Data-Sharing Initiative	doi:10.15387/fcp_indi.sald	https://doi.org/10.15387/fcp_indi.sald
sub-031310	sub-031310_20131014_BOLD Acquisition	Image Acquisitions	Resting-state fMRI	3T TIM Trio	Siemens	3	tesla	UO	UO:0000228	head	12	2D echo planar imaging in resting state	64x64x32	millimeter	UO	UO:0000016	3.44x3.44x3.99	millimeter	UO	UO:0000016	2000	millisecond	UO	UO:0000028	30	millisecond	UO	UO:0000028	90	degree	UO	UO:0000185	RawData_BIDS/sub-031310/func/sub-031310_task-rest_bold.nii.gz	Functional Connectomes Project International Neuroimaging Data-Sharing Initiative	doi:10.15387/fcp_indi.sald	https://doi.org/10.15387/fcp_indi.sald
sub-031311	sub-031311_20131014_BOLD Acquisition	Image Acquisitions	Resting-state fMRI	3T TIM Trio	Siemens	3	tesla	UO	UO:0000228	head	12	2D echo planar imaging in resting state	64x64x32	millimeter	UO	UO:0000016	3.44x3.44x3.99	millimeter	UO	UO:0000016	2000	millisecond	UO	UO:0000028	30	millisecond	UO	UO:0000028	90	degree	UO	UO:0000185	RawData_BIDS/sub-031311/func/sub-031311_task-rest_bold.nii.gz	Functional Connectomes Project International Neuroimaging Data-Sharing Initiative	doi:10.15387/fcp_indi.sald	https://doi.org/10.15387/fcp_indi.sald
sub-031312	sub-031312_20131014_BOLD Acquisition	Image Acquisitions	Resting-state fMRI	3T TIM Trio	Siemens	3	tesla	UO	UO:0000228	head	12	2D echo planar imaging in resting state	64x64x32	millimeter	UO	UO:0000016	3.44x3.44x3.99	millimeter	UO	UO:0000016	2000	millisecond	UO	UO:0000028	30	millisecond	UO	UO:0000028	90	degree	UO	UO:0000185	RawData_BIDS/sub-031312/func/sub-031312_task-rest_bold.nii.gz	Functional Connectomes Project International Neuroimaging Data-Sharing Initiative	doi:10.15387/fcp_indi.sald	https://doi.org/10.15387/fcp_indi.sald
sub-031313	sub-031313_20131014_BOLD Acquisition	Image Acquisitions	Resting-state fMRI	3T TIM Trio	Siemens	3	tesla	UO	UO:0000228	head	12	2D echo planar imaging in resting state	64x64x32	millimeter	UO	UO:0000016	3.44x3.44x3.99	millimeter	UO	UO:0000016	2000	millisecond	UO	UO:0000028	30	millisecond	UO	UO:0000028	90	degree	UO	UO:0000185	RawData_BIDS/sub-031313/func/sub-031313_task-rest_bold.nii.gz	Functional Connectomes Project International Neuroimaging Data-Sharing Initiative	doi:10.15387/fcp_indi.sald	https://doi.org/10.15387/fcp_indi.sald
sub-031314	sub-031314_20131014_BOLD Acquisition	Image Acquisitions	Resting-state fMRI	3T TIM Trio	Siemens	3	tesla	UO	UO:0000228	head	12	2D echo planar imaging in resting state	64x64x32	millimeter	UO	UO:0000016	3.44x3.44x3.99	millimeter	UO	UO:0000016	2000	millisecond	UO	UO:0000028	30	millisecond	UO	UO:0000028	90	degree	UO	UO:0000185	RawData_BIDS/sub-031314/func/sub-031314_task-rest_bold.nii.gz	Functional Connectomes Project International Neuroimaging Data-Sharing Initiative	doi:10.15387/fcp_indi.sald	https://doi.org/10.15387/fcp_indi.sald
sub-031315	sub-031315_20131014_BOLD Acquisition	Image Acquisitions	Resting-state fMRI	3T TIM Trio	Siemens	3	tesla	UO	UO:0000228	head	12	2D echo planar imaging in resting state	64x64x32	millimeter	UO	UO:0000016	3.44x3.44x3.99	millimeter	UO	UO:0000016	2000	millisecond	UO	UO:0000028	30	millisecond	UO	UO:0000028	90	degree	UO	UO:0000185	RawData_BIDS/sub-031315/func/sub-031315_task-rest_bold.nii.gz	Functional Connectomes Project International Neuroimaging Data-Sharing Initiative	doi:10.15387/fcp_indi.sald	https://doi.org/10.15387/fcp_indi.sald
sub-031316	sub-031316_20131021_BOLD Acquisition	Image Acquisitions	Resting-state fMRI	3T TIM Trio	Siemens	3	tesla	UO	UO:0000228	head	12	2D echo planar imaging in resting state	64x64x32	millimeter	UO	UO:0000016	3.44x3.44x3.99	millimeter	UO	UO:0000016	2000	millisecond	UO	UO:0000028	30	millisecond	UO	UO:0000028	90	degree	UO	UO:0000185	RawData_BIDS/sub-031316/func/sub-031316_task-rest_bold.nii.gz	Functional Connectomes Project International Neuroimaging Data-Sharing Initiative	doi:10.15387/fcp_indi.sald	https://doi.org/10.15387/fcp_indi.sald
sub-031317	sub-031317_20131021_BOLD Acquisition	Image Acquisitions	Resting-state fMRI	3T TIM Trio	Siemens	3	tesla	UO	UO:0000228	head	12	2D echo planar imaging in resting state	64x64x32	millimeter	UO	UO:0000016	3.44x3.44x3.99	millimeter	UO	UO:0000016	2000	millisecond	UO	UO:0000028	30	millisecond	UO	UO:0000028	90	degree	UO	UO:0000185	RawData_BIDS/sub-031317/func/sub-031317_task-rest_bold.nii.gz	Functional Connectomes Project International Neuroimaging Data-Sharing Initiative	doi:10.15387/fcp_indi.sald	https://doi.org/10.15387/fcp_indi.sald
sub-031318	sub-031318_20131021_BOLD Acquisition	Image Acquisitions	Resting-state fMRI	3T TIM Trio	Siemens	3	tesla	UO	UO:0000228	head	12	2D echo planar imaging in resting state	64x64x32	millimeter	UO	UO:0000016	3.44x3.44x3.99	millimeter	UO	UO:0000016	2000	millisecond	UO	UO:0000028	30	millisecond	UO	UO:0000028	90	degree	UO	UO:0000185	RawData_BIDS/sub-031318/func/sub-031318_task-rest_bold.nii.gz	Functional Connectomes Project International Neuroimaging Data-Sharing Initiative	doi:10.15387/fcp_indi.sald	https://doi.org/10.15387/fcp_indi.sald
sub-031319	sub-031319_20131021_BOLD Acquisition	Image Acquisitions	Resting-state fMRI	3T TIM Trio	Siemens	3	tesla	UO	UO:0000228	head	12	2D echo planar imaging in resting state	64x64x32	millimeter	UO	UO:0000016	3.44x3.44x3.99	millimeter	UO	UO:0000016	2000	millisecond	UO	UO:0000028	30	millisecond	UO	UO:0000028	90	degree	UO	UO:0000185	RawData_BIDS/sub-031319/func/sub-031319_task-rest_bold.nii.gz	Functional Connectomes Project International Neuroimaging Data-Sharing Initiative	doi:10.15387/fcp_indi.sald	https://doi.org/10.15387/fcp_indi.sald
sub-031320	sub-031320_20131022_BOLD Acquisition	Image Acquisitions	Resting-state fMRI	3T TIM Trio	Siemens	3	tesla	UO	UO:0000228	head	12	2D echo planar imaging in resting state	64x64x32	millimeter	UO	UO:0000016	3.44x3.44x3.99	millimeter	UO	UO:0000016	2000	millisecond	UO	UO:0000028	30	millisecond	UO	UO:0000028	90	degree	UO	UO:0000185	RawData_BIDS/sub-031320/func/sub-031320_task-rest_bold.nii.gz	Functional Connectomes Project International Neuroimaging Data-Sharing Initiative	doi:10.15387/fcp_indi.sald	https://doi.org/10.15387/fcp_indi.sald
sub-031321	sub-031321_20131022_BOLD Acquisition	Image Acquisitions	Resting-state fMRI	3T TIM Trio	Siemens	3	tesla	UO	UO:0000228	head	12	2D echo planar imaging in resting state	64x64x32	millimeter	UO	UO:0000016	3.44x3.44x3.99	millimeter	UO	UO:0000016	2000	millisecond	UO	UO:0000028	30	millisecond	UO	UO:0000028	90	degree	UO	UO:0000185	RawData_BIDS/sub-031321/func/sub-031321_task-rest_bold.nii.gz	Functional Connectomes Project International Neuroimaging Data-Sharing Initiative	doi:10.15387/fcp_indi.sald	https://doi.org/10.15387/fcp_indi.sald
sub-031322	sub-031322_20131022_BOLD Acquisition	Image Acquisitions	Resting-state fMRI	3T TIM Trio	Siemens	3	tesla	UO	UO:0000228	head	12	2D echo planar imaging in resting state	64x64x32	millimeter	UO	UO:0000016	3.44x3.44x3.99	millimeter	UO	UO:0000016	2000	millisecond	UO	UO:0000028	30	millisecond	UO	UO:0000028	90	degree	UO	UO:0000185	RawData_BIDS/sub-031322/func/sub-031322_task-rest_bold.nii.gz	Functional Connectomes Project International Neuroimaging Data-Sharing Initiative	doi:10.15387/fcp_indi.sald	https://doi.org/10.15387/fcp_indi.sald
sub-031323	sub-031323_20131022_BOLD Acquisition	Image Acquisitions	Resting-state fMRI	3T TIM Trio	Siemens	3	tesla	UO	UO:0000228	head	12	2D echo planar imaging in resting state	64x64x32	millimeter	UO	UO:0000016	3.44x3.44x3.99	millimeter	UO	UO:0000016	2000	millisecond	UO	UO:0000028	30	millisecond	UO	UO:0000028	90	degree	UO	UO:0000185	RawData_BIDS/sub-031323/func/sub-031323_task-rest_bold.nii.gz	Functional Connectomes Project International Neuroimaging Data-Sharing Initiative	doi:10.15387/fcp_indi.sald	https://doi.org/10.15387/fcp_indi.sald
sub-031324	sub-031324_20131028_BOLD Acquisition	Image Acquisitions	Resting-state fMRI	3T TIM Trio	Siemens	3	tesla	UO	UO:0000228	head	12	2D echo planar imaging in resting state	64x64x32	millimeter	UO	UO:0000016	3.44x3.44x3.99	millimeter	UO	UO:0000016	2000	millisecond	UO	UO:0000028	30	millisecond	UO	UO:0000028	90	degree	UO	UO:0000185	RawData_BIDS/sub-031324/func/sub-031324_task-rest_bold.nii.gz	Functional Connectomes Project International Neuroimaging Data-Sharing Initiative	doi:10.15387/fcp_indi.sald	https://doi.org/10.15387/fcp_indi.sald
sub-031325	sub-031325_20131029_BOLD Acquisition	Image Acquisitions	Resting-state fMRI	3T TIM Trio	Siemens	3	tesla	UO	UO:0000228	head	12	2D echo planar imaging in resting state	64x64x32	millimeter	UO	UO:0000016	3.44x3.44x3.99	millimeter	UO	UO:0000016	2000	millisecond	UO	UO:0000028	30	millisecond	UO	UO:0000028	90	degree	UO	UO:0000185	RawData_BIDS/sub-031325/func/sub-031325_task-rest_bold.nii.gz	Functional Connectomes Project International Neuroimaging Data-Sharing Initiative	doi:10.15387/fcp_indi.sald	https://doi.org/10.15387/fcp_indi.sald
sub-031326	sub-031326_20131029_BOLD Acquisition	Image Acquisitions	Resting-state fMRI	3T TIM Trio	Siemens	3	tesla	UO	UO:0000228	head	12	2D echo planar imaging in resting state	64x64x32	millimeter	UO	UO:0000016	3.44x3.44x3.99	millimeter	UO	UO:0000016	2000	millisecond	UO	UO:0000028	30	millisecond	UO	UO:0000028	90	degree	UO	UO:0000185	RawData_BIDS/sub-031326/func/sub-031326_task-rest_bold.nii.gz	Functional Connectomes Project International Neuroimaging Data-Sharing Initiative	doi:10.15387/fcp_indi.sald	https://doi.org/10.15387/fcp_indi.sald
sub-031327	sub-031327_20131029_BOLD Acquisition	Image Acquisitions	Resting-state fMRI	3T TIM Trio	Siemens	3	tesla	UO	UO:0000228	head	12	2D echo planar imaging in resting state	64x64x32	millimeter	UO	UO:0000016	3.44x3.44x3.99	millimeter	UO	UO:0000016	2000	millisecond	UO	UO:0000028	30	millisecond	UO	UO:0000028	90	degree	UO	UO:0000185	RawData_BIDS/sub-031327/func/sub-031327_task-rest_bold.nii.gz	Functional Connectomes Project International Neuroimaging Data-Sharing Initiative	doi:10.15387/fcp_indi.sald	https://doi.org/10.15387/fcp_indi.sald
sub-031328	sub-031328_20131029_BOLD Acquisition	Image Acquisitions	Resting-state fMRI	3T TIM Trio	Siemens	3	tesla	UO	UO:0000228	head	12	2D echo planar imaging in resting state	64x64x32	millimeter	UO	UO:0000016	3.44x3.44x3.99	millimeter	UO	UO:0000016	2000	millisecond	UO	UO:0000028	30	millisecond	UO	UO:0000028	90	degree	UO	UO:0000185	RawData_BIDS/sub-031328/func/sub-031328_task-rest_bold.nii.gz	Functional Connectomes Project International Neuroimaging Data-Sharing Initiative	doi:10.15387/fcp_indi.sald	https://doi.org/10.15387/fcp_indi.sald
sub-031329	sub-031329_20131029_BOLD Acquisition	Image Acquisitions	Resting-state fMRI	3T TIM Trio	Siemens	3	tesla	UO	UO:0000228	head	12	2D echo planar imaging in resting state	64x64x32	millimeter	UO	UO:0000016	3.44x3.44x3.99	millimeter	UO	UO:0000016	2000	millisecond	UO	UO:0000028	30	millisecond	UO	UO:0000028	90	degree	UO	UO:0000185	RawData_BIDS/sub-031329/func/sub-031329_task-rest_bold.nii.gz	Functional Connectomes Project International Neuroimaging Data-Sharing Initiative	doi:10.15387/fcp_indi.sald	https://doi.org/10.15387/fcp_indi.sald
sub-031330	sub-031330_20131105_BOLD Acquisition	Image Acquisitions	Resting-state fMRI	3T TIM Trio	Siemens	3	tesla	UO	UO:0000228	head	12	2D echo planar imaging in resting state	64x64x32	millimeter	UO	UO:0000016	3.44x3.44x3.99	millimeter	UO	UO:0000016	2000	millisecond	UO	UO:0000028	30	millisecond	UO	UO:0000028	90	degree	UO	UO:0000185	RawData_BIDS/sub-031330/func/sub-031330_task-rest_bold.nii.gz	Functional Connectomes Project International Neuroimaging Data-Sharing Initiative	doi:10.15387/fcp_indi.sald	https://doi.org/10.15387/fcp_indi.sald
sub-031331	sub-031331_20131105_BOLD Acquisition	Image Acquisitions	Resting-state fMRI	3T TIM Trio	Siemens	3	tesla	UO	UO:0000228	head	12	2D echo planar imaging in resting state	64x64x32	millimeter	UO	UO:0000016	3.44x3.44x3.99	millimeter	UO	UO:0000016	2000	millisecond	UO	UO:0000028	30	millisecond	UO	UO:0000028	90	degree	UO	UO:0000185	RawData_BIDS/sub-031331/func/sub-031331_task-rest_bold.nii.gz	Functional Connectomes Project International Neuroimaging Data-Sharing Initiative	doi:10.15387/fcp_indi.sald	https://doi.org/10.15387/fcp_indi.sald
sub-031332	sub-031332_20131105_BOLD Acquisition	Image Acquisitions	Resting-state fMRI	3T TIM Trio	Siemens	3	tesla	UO	UO:0000228	head	12	2D echo planar imaging in resting state	64x64x32	millimeter	UO	UO:0000016	3.44x3.44x3.99	millimeter	UO	UO:0000016	2000	millisecond	UO	UO:0000028	30	millisecond	UO	UO:0000028	90	degree	UO	UO:0000185	RawData_BIDS/sub-031332/func/sub-031332_task-rest_bold.nii.gz	Functional Connectomes Project International Neuroimaging Data-Sharing Initiative	doi:10.15387/fcp_indi.sald	https://doi.org/10.15387/fcp_indi.sald
sub-031333	sub-031333_20131105_BOLD Acquisition	Image Acquisitions	Resting-state fMRI	3T TIM Trio	Siemens	3	tesla	UO	UO:0000228	head	12	2D echo planar imaging in resting state	64x64x32	millimeter	UO	UO:0000016	3.44x3.44x3.99	millimeter	UO	UO:0000016	2000	millisecond	UO	UO:0000028	30	millisecond	UO	UO:0000028	90	degree	UO	UO:0000185	RawData_BIDS/sub-031333/func/sub-031333_task-rest_bold.nii.gz	Functional Connectomes Project International Neuroimaging Data-Sharing Initiative	doi:10.15387/fcp_indi.sald	https://doi.org/10.15387/fcp_indi.sald
sub-031334	sub-031334_20131105_BOLD Acquisition	Image Acquisitions	Resting-state fMRI	3T TIM Trio	Siemens	3	tesla	UO	UO:0000228	head	12	2D echo planar imaging in resting state	64x64x32	millimeter	UO	UO:0000016	3.44x3.44x3.99	millimeter	UO	UO:0000016	2000	millisecond	UO	UO:0000028	30	millisecond	UO	UO:0000028	90	degree	UO	UO:0000185	RawData_BIDS/sub-031334/func/sub-031334_task-rest_bold.nii.gz	Functional Connectomes Project International Neuroimaging Data-Sharing Initiative	doi:10.15387/fcp_indi.sald	https://doi.org/10.15387/fcp_indi.sald
sub-031335	sub-031335_20131105_BOLD Acquisition	Image Acquisitions	Resting-state fMRI	3T TIM Trio	Siemens	3	tesla	UO	UO:0000228	head	12	2D echo planar imaging in resting state	64x64x32	millimeter	UO	UO:0000016	3.44x3.44x3.99	millimeter	UO	UO:0000016	2000	millisecond	UO	UO:0000028	30	millisecond	UO	UO:0000028	90	degree	UO	UO:0000185	RawData_BIDS/sub-031335/func/sub-031335_task-rest_bold.nii.gz	Functional Connectomes Project International Neuroimaging Data-Sharing Initiative	doi:10.15387/fcp_indi.sald	https://doi.org/10.15387/fcp_indi.sald
sub-031336	sub-031336_20131111_BOLD Acquisition	Image Acquisitions	Resting-state fMRI	3T TIM Trio	Siemens	3	tesla	UO	UO:0000228	head	12	2D echo planar imaging in resting state	64x64x32	millimeter	UO	UO:0000016	3.44x3.44x3.99	millimeter	UO	UO:0000016	2000	millisecond	UO	UO:0000028	30	millisecond	UO	UO:0000028	90	degree	UO	UO:0000185	RawData_BIDS/sub-031336/func/sub-031336_task-rest_bold.nii.gz	Functional Connectomes Project International Neuroimaging Data-Sharing Initiative	doi:10.15387/fcp_indi.sald	https://doi.org/10.15387/fcp_indi.sald
sub-031337	sub-031337_20131111_BOLD Acquisition	Image Acquisitions	Resting-state fMRI	3T TIM Trio	Siemens	3	tesla	UO	UO:0000228	head	12	2D echo planar imaging in resting state	64x64x32	millimeter	UO	UO:0000016	3.44x3.44x3.99	millimeter	UO	UO:0000016	2000	millisecond	UO	UO:0000028	30	millisecond	UO	UO:0000028	90	degree	UO	UO:0000185	RawData_BIDS/sub-031337/func/sub-031337_task-rest_bold.nii.gz	Functional Connectomes Project International Neuroimaging Data-Sharing Initiative	doi:10.15387/fcp_indi.sald	https://doi.org/10.15387/fcp_indi.sald
sub-031338	sub-031338_20131111_BOLD Acquisition	Image Acquisitions	Resting-state fMRI	3T TIM Trio	Siemens	3	tesla	UO	UO:0000228	head	12	2D echo planar imaging in resting state	64x64x32	millimeter	UO	UO:0000016	3.44x3.44x3.99	millimeter	UO	UO:0000016	2000	millisecond	UO	UO:0000028	30	millisecond	UO	UO:0000028	90	degree	UO	UO:0000185	RawData_BIDS/sub-031338/func/sub-031338_task-rest_bold.nii.gz	Functional Connectomes Project International Neuroimaging Data-Sharing Initiative	doi:10.15387/fcp_indi.sald	https://doi.org/10.15387/fcp_indi.sald
sub-031339	sub-031339_20131112_BOLD Acquisition	Image Acquisitions	Resting-state fMRI	3T TIM Trio	Siemens	3	tesla	UO	UO:0000228	head	12	2D echo planar imaging in resting state	64x64x32	millimeter	UO	UO:0000016	3.44x3.44x3.99	millimeter	UO	UO:0000016	2000	millisecond	UO	UO:0000028	30	millisecond	UO	UO:0000028	90	degree	UO	UO:0000185	RawData_BIDS/sub-031339/func/sub-031339_task-rest_bold.nii.gz	Functional Connectomes Project International Neuroimaging Data-Sharing Initiative	doi:10.15387/fcp_indi.sald	https://doi.org/10.15387/fcp_indi.sald
sub-031340	sub-031340_20131118_BOLD Acquisition	Image Acquisitions	Resting-state fMRI	3T TIM Trio	Siemens	3	tesla	UO	UO:0000228	head	12	2D echo planar imaging in resting state	64x64x32	millimeter	UO	UO:0000016	3.44x3.44x3.99	millimeter	UO	UO:0000016	2000	millisecond	UO	UO:0000028	30	millisecond	UO	UO:0000028	90	degree	UO	UO:0000185	RawData_BIDS/sub-031340/func/sub-031340_task-rest_bold.nii.gz	Functional Connectomes Project International Neuroimaging Data-Sharing Initiative	doi:10.15387/fcp_indi.sald	https://doi.org/10.15387/fcp_indi.sald
sub-031341	sub-031341_20131118_BOLD Acquisition	Image Acquisitions	Resting-state fMRI	3T TIM Trio	Siemens	3	tesla	UO	UO:0000228	head	12	2D echo planar imaging in resting state	64x64x32	millimeter	UO	UO:0000016	3.44x3.44x3.99	millimeter	UO	UO:0000016	2000	millisecond	UO	UO:0000028	30	millisecond	UO	UO:0000028	90	degree	UO	UO:0000185	RawData_BIDS/sub-031341/func/sub-031341_task-rest_bold.nii.gz	Functional Connectomes Project International Neuroimaging Data-Sharing Initiative	doi:10.15387/fcp_indi.sald	https://doi.org/10.15387/fcp_indi.sald
sub-031342	sub-031342_20131118_BOLD Acquisition	Image Acquisitions	Resting-state fMRI	3T TIM Trio	Siemens	3	tesla	UO	UO:0000228	head	12	2D echo planar imaging in resting state	64x64x32	millimeter	UO	UO:0000016	3.44x3.44x3.99	millimeter	UO	UO:0000016	2000	millisecond	UO	UO:0000028	30	millisecond	UO	UO:0000028	90	degree	UO	UO:0000185	RawData_BIDS/sub-031342/func/sub-031342_task-rest_bold.nii.gz	Functional Connectomes Project International Neuroimaging Data-Sharing Initiative	doi:10.15387/fcp_indi.sald	https://doi.org/10.15387/fcp_indi.sald
sub-031343	sub-031343_20131123_BOLD Acquisition	Image Acquisitions	Resting-state fMRI	3T TIM Trio	Siemens	3	tesla	UO	UO:0000228	head	12	2D echo planar imaging in resting state	64x64x32	millimeter	UO	UO:0000016	3.44x3.44x3.99	millimeter	UO	UO:0000016	2000	millisecond	UO	UO:0000028	30	millisecond	UO	UO:0000028	90	degree	UO	UO:0000185	RawData_BIDS/sub-031343/func/sub-031343_task-rest_bold.nii.gz	Functional Connectomes Project International Neuroimaging Data-Sharing Initiative	doi:10.15387/fcp_indi.sald	https://doi.org/10.15387/fcp_indi.sald
sub-031344	sub-031344_20131123_BOLD Acquisition	Image Acquisitions	Resting-state fMRI	3T TIM Trio	Siemens	3	tesla	UO	UO:0000228	head	12	2D echo planar imaging in resting state	64x64x32	millimeter	UO	UO:0000016	3.44x3.44x3.99	millimeter	UO	UO:0000016	2000	millisecond	UO	UO:0000028	30	millisecond	UO	UO:0000028	90	degree	UO	UO:0000185	RawData_BIDS/sub-031344/func/sub-031344_task-rest_bold.nii.gz	Functional Connectomes Project International Neuroimaging Data-Sharing Initiative	doi:10.15387/fcp_indi.sald	https://doi.org/10.15387/fcp_indi.sald
sub-031345	sub-031345_20131123_BOLD Acquisition	Image Acquisitions	Resting-state fMRI	3T TIM Trio	Siemens	3	tesla	UO	UO:0000228	head	12	2D echo planar imaging in resting state	64x64x32	millimeter	UO	UO:0000016	3.44x3.44x3.99	millimeter	UO	UO:0000016	2000	millisecond	UO	UO:0000028	30	millisecond	UO	UO:0000028	90	degree	UO	UO:0000185	RawData_BIDS/sub-031345/func/sub-031345_task-rest_bold.nii.gz	Functional Connectomes Project International Neuroimaging Data-Sharing Initiative	doi:10.15387/fcp_indi.sald	https://doi.org/10.15387/fcp_indi.sald
sub-031346	sub-031346_20131123_BOLD Acquisition	Image Acquisitions	Resting-state fMRI	3T TIM Trio	Siemens	3	tesla	UO	UO:0000228	head	12	2D echo planar imaging in resting state	64x64x32	millimeter	UO	UO:0000016	3.44x3.44x3.99	millimeter	UO	UO:0000016	2000	millisecond	UO	UO:0000028	30	millisecond	UO	UO:0000028	90	degree	UO	UO:0000185	RawData_BIDS/sub-031346/func/sub-031346_task-rest_bold.nii.gz	Functional Connectomes Project International Neuroimaging Data-Sharing Initiative	doi:10.15387/fcp_indi.sald	https://doi.org/10.15387/fcp_indi.sald
sub-031347	sub-031347_20131123_BOLD Acquisition	Image Acquisitions	Resting-state fMRI	3T TIM Trio	Siemens	3	tesla	UO	UO:0000228	head	12	2D echo planar imaging in resting state	64x64x32	millimeter	UO	UO:0000016	3.44x3.44x3.99	millimeter	UO	UO:0000016	2000	millisecond	UO	UO:0000028	30	millisecond	UO	UO:0000028	90	degree	UO	UO:0000185	RawData_BIDS/sub-031347/func/sub-031347_task-rest_bold.nii.gz	Functional Connectomes Project International Neuroimaging Data-Sharing Initiative	doi:10.15387/fcp_indi.sald	https://doi.org/10.15387/fcp_indi.sald
sub-031348	sub-031348_20131123_BOLD Acquisition	Image Acquisitions	Resting-state fMRI	3T TIM Trio	Siemens	3	tesla	UO	UO:0000228	head	12	2D echo planar imaging in resting state	64x64x32	millimeter	UO	UO:0000016	3.44x3.44x3.99	millimeter	UO	UO:0000016	2000	millisecond	UO	UO:0000028	30	millisecond	UO	UO:0000028	90	degree	UO	UO:0000185	RawData_BIDS/sub-031348/func/sub-031348_task-rest_bold.nii.gz	Functional Connectomes Project International Neuroimaging Data-Sharing Initiative	doi:10.15387/fcp_indi.sald	https://doi.org/10.15387/fcp_indi.sald
sub-031349	sub-031349_20131123_BOLD Acquisition	Image Acquisitions	Resting-state fMRI	3T TIM Trio	Siemens	3	tesla	UO	UO:0000228	head	12	2D echo planar imaging in resting state	64x64x32	millimeter	UO	UO:0000016	3.44x3.44x3.99	millimeter	UO	UO:0000016	2000	millisecond	UO	UO:0000028	30	millisecond	UO	UO:0000028	90	degree	UO	UO:0000185	RawData_BIDS/sub-031349/func/sub-031349_task-rest_bold.nii.gz	Functional Connectomes Project International Neuroimaging Data-Sharing Initiative	doi:10.15387/fcp_indi.sald	https://doi.org/10.15387/fcp_indi.sald
sub-031350	sub-031350_20131124_BOLD Acquisition	Image Acquisitions	Resting-state fMRI	3T TIM Trio	Siemens	3	tesla	UO	UO:0000228	head	12	2D echo planar imaging in resting state	64x64x32	millimeter	UO	UO:0000016	3.44x3.44x3.99	millimeter	UO	UO:0000016	2000	millisecond	UO	UO:0000028	30	millisecond	UO	UO:0000028	90	degree	UO	UO:0000185	RawData_BIDS/sub-031350/func/sub-031350_task-rest_bold.nii.gz	Functional Connectomes Project International Neuroimaging Data-Sharing Initiative	doi:10.15387/fcp_indi.sald	https://doi.org/10.15387/fcp_indi.sald
sub-031351	sub-031351_20131124_BOLD Acquisition	Image Acquisitions	Resting-state fMRI	3T TIM Trio	Siemens	3	tesla	UO	UO:0000228	head	12	2D echo planar imaging in resting state	64x64x32	millimeter	UO	UO:0000016	3.44x3.44x3.99	millimeter	UO	UO:0000016	2000	millisecond	UO	UO:0000028	30	millisecond	UO	UO:0000028	90	degree	UO	UO:0000185	RawData_BIDS/sub-031351/func/sub-031351_task-rest_bold.nii.gz	Functional Connectomes Project International Neuroimaging Data-Sharing Initiative	doi:10.15387/fcp_indi.sald	https://doi.org/10.15387/fcp_indi.sald
sub-031352	sub-031352_20131124_BOLD Acquisition	Image Acquisitions	Resting-state fMRI	3T TIM Trio	Siemens	3	tesla	UO	UO:0000228	head	12	2D echo planar imaging in resting state	64x64x32	millimeter	UO	UO:0000016	3.44x3.44x3.99	millimeter	UO	UO:0000016	2000	millisecond	UO	UO:0000028	30	millisecond	UO	UO:0000028	90	degree	UO	UO:0000185	RawData_BIDS/sub-031352/func/sub-031352_task-rest_bold.nii.gz	Functional Connectomes Project International Neuroimaging Data-Sharing Initiative	doi:10.15387/fcp_indi.sald	https://doi.org/10.15387/fcp_indi.sald
sub-031353	sub-031353_20131124_BOLD Acquisition	Image Acquisitions	Resting-state fMRI	3T TIM Trio	Siemens	3	tesla	UO	UO:0000228	head	12	2D echo planar imaging in resting state	64x64x32	millimeter	UO	UO:0000016	3.44x3.44x3.99	millimeter	UO	UO:0000016	2000	millisecond	UO	UO:0000028	30	millisecond	UO	UO:0000028	90	degree	UO	UO:0000185	RawData_BIDS/sub-031353/func/sub-031353_task-rest_bold.nii.gz	Functional Connectomes Project International Neuroimaging Data-Sharing Initiative	doi:10.15387/fcp_indi.sald	https://doi.org/10.15387/fcp_indi.sald
sub-031354	sub-031354_20131124_BOLD Acquisition	Image Acquisitions	Resting-state fMRI	3T TIM Trio	Siemens	3	tesla	UO	UO:0000228	head	12	2D echo planar imaging in resting state	64x64x32	millimeter	UO	UO:0000016	3.44x3.44x3.99	millimeter	UO	UO:0000016	2000	millisecond	UO	UO:0000028	30	millisecond	UO	UO:0000028	90	degree	UO	UO:0000185	RawData_BIDS/sub-031354/func/sub-031354_task-rest_bold.nii.gz	Functional Connectomes Project International Neuroimaging Data-Sharing Initiative	doi:10.15387/fcp_indi.sald	https://doi.org/10.15387/fcp_indi.sald
sub-031355	sub-031355_20131124_BOLD Acquisition	Image Acquisitions	Resting-state fMRI	3T TIM Trio	Siemens	3	tesla	UO	UO:0000228	head	12	2D echo planar imaging in resting state	64x64x32	millimeter	UO	UO:0000016	3.44x3.44x3.99	millimeter	UO	UO:0000016	2000	millisecond	UO	UO:0000028	30	millisecond	UO	UO:0000028	90	degree	UO	UO:0000185	RawData_BIDS/sub-031355/func/sub-031355_task-rest_bold.nii.gz	Functional Connectomes Project International Neuroimaging Data-Sharing Initiative	doi:10.15387/fcp_indi.sald	https://doi.org/10.15387/fcp_indi.sald
sub-031356	sub-031356_20131124_BOLD Acquisition	Image Acquisitions	Resting-state fMRI	3T TIM Trio	Siemens	3	tesla	UO	UO:0000228	head	12	2D echo planar imaging in resting state	64x64x32	millimeter	UO	UO:0000016	3.44x3.44x3.99	millimeter	UO	UO:0000016	2000	millisecond	UO	UO:0000028	30	millisecond	UO	UO:0000028	90	degree	UO	UO:0000185	RawData_BIDS/sub-031356/func/sub-031356_task-rest_bold.nii.gz	Functional Connectomes Project International Neuroimaging Data-Sharing Initiative	doi:10.15387/fcp_indi.sald	https://doi.org/10.15387/fcp_indi.sald
sub-031357	sub-031357_20131124_BOLD Acquisition	Image Acquisitions	Resting-state fMRI	3T TIM Trio	Siemens	3	tesla	UO	UO:0000228	head	12	2D echo planar imaging in resting state	64x64x32	millimeter	UO	UO:0000016	3.44x3.44x3.99	millimeter	UO	UO:0000016	2000	millisecond	UO	UO:0000028	30	millisecond	UO	UO:0000028	90	degree	UO	UO:0000185	RawData_BIDS/sub-031357/func/sub-031357_task-rest_bold.nii.gz	Functional Connectomes Project International Neuroimaging Data-Sharing Initiative	doi:10.15387/fcp_indi.sald	https://doi.org/10.15387/fcp_indi.sald
sub-031358	sub-031358_20131124_BOLD Acquisition	Image Acquisitions	Resting-state fMRI	3T TIM Trio	Siemens	3	tesla	UO	UO:0000228	head	12	2D echo planar imaging in resting state	64x64x32	millimeter	UO	UO:0000016	3.44x3.44x3.99	millimeter	UO	UO:0000016	2000	millisecond	UO	UO:0000028	30	millisecond	UO	UO:0000028	90	degree	UO	UO:0000185	RawData_BIDS/sub-031358/func/sub-031358_task-rest_bold.nii.gz	Functional Connectomes Project International Neuroimaging Data-Sharing Initiative	doi:10.15387/fcp_indi.sald	https://doi.org/10.15387/fcp_indi.sald
sub-031359	sub-031359_20131125_BOLD Acquisition	Image Acquisitions	Resting-state fMRI	3T TIM Trio	Siemens	3	tesla	UO	UO:0000228	head	12	2D echo planar imaging in resting state	64x64x32	millimeter	UO	UO:0000016	3.44x3.44x3.99	millimeter	UO	UO:0000016	2000	millisecond	UO	UO:0000028	30	millisecond	UO	UO:0000028	90	degree	UO	UO:0000185	RawData_BIDS/sub-031359/func/sub-031359_task-rest_bold.nii.gz	Functional Connectomes Project International Neuroimaging Data-Sharing Initiative	doi:10.15387/fcp_indi.sald	https://doi.org/10.15387/fcp_indi.sald
sub-031360	sub-031360_20131125_BOLD Acquisition	Image Acquisitions	Resting-state fMRI	3T TIM Trio	Siemens	3	tesla	UO	UO:0000228	head	12	2D echo planar imaging in resting state	64x64x32	millimeter	UO	UO:0000016	3.44x3.44x3.99	millimeter	UO	UO:0000016	2000	millisecond	UO	UO:0000028	30	millisecond	UO	UO:0000028	90	degree	UO	UO:0000185	RawData_BIDS/sub-031360/func/sub-031360_task-rest_bold.nii.gz	Functional Connectomes Project International Neuroimaging Data-Sharing Initiative	doi:10.15387/fcp_indi.sald	https://doi.org/10.15387/fcp_indi.sald
sub-031361	sub-031361_20131125_BOLD Acquisition	Image Acquisitions	Resting-state fMRI	3T TIM Trio	Siemens	3	tesla	UO	UO:0000228	head	12	2D echo planar imaging in resting state	64x64x32	millimeter	UO	UO:0000016	3.44x3.44x3.99	millimeter	UO	UO:0000016	2000	millisecond	UO	UO:0000028	30	millisecond	UO	UO:0000028	90	degree	UO	UO:0000185	RawData_BIDS/sub-031361/func/sub-031361_task-rest_bold.nii.gz	Functional Connectomes Project International Neuroimaging Data-Sharing Initiative	doi:10.15387/fcp_indi.sald	https://doi.org/10.15387/fcp_indi.sald
sub-031362	sub-031362_20131125_BOLD Acquisition	Image Acquisitions	Resting-state fMRI	3T TIM Trio	Siemens	3	tesla	UO	UO:0000228	head	12	2D echo planar imaging in resting state	64x64x32	millimeter	UO	UO:0000016	3.44x3.44x3.99	millimeter	UO	UO:0000016	2000	millisecond	UO	UO:0000028	30	millisecond	UO	UO:0000028	90	degree	UO	UO:0000185	RawData_BIDS/sub-031362/func/sub-031362_task-rest_bold.nii.gz	Functional Connectomes Project International Neuroimaging Data-Sharing Initiative	doi:10.15387/fcp_indi.sald	https://doi.org/10.15387/fcp_indi.sald
sub-031363	sub-031363_20131125_BOLD Acquisition	Image Acquisitions	Resting-state fMRI	3T TIM Trio	Siemens	3	tesla	UO	UO:0000228	head	12	2D echo planar imaging in resting state	64x64x32	millimeter	UO	UO:0000016	3.44x3.44x3.99	millimeter	UO	UO:0000016	2000	millisecond	UO	UO:0000028	30	millisecond	UO	UO:0000028	90	degree	UO	UO:0000185	RawData_BIDS/sub-031363/func/sub-031363_task-rest_bold.nii.gz	Functional Connectomes Project International Neuroimaging Data-Sharing Initiative	doi:10.15387/fcp_indi.sald	https://doi.org/10.15387/fcp_indi.sald
sub-031364	sub-031364_20131125_BOLD Acquisition	Image Acquisitions	Resting-state fMRI	3T TIM Trio	Siemens	3	tesla	UO	UO:0000228	head	12	2D echo planar imaging in resting state	64x64x32	millimeter	UO	UO:0000016	3.44x3.44x3.99	millimeter	UO	UO:0000016	2000	millisecond	UO	UO:0000028	30	millisecond	UO	UO:0000028	90	degree	UO	UO:0000185	RawData_BIDS/sub-031364/func/sub-031364_task-rest_bold.nii.gz	Functional Connectomes Project International Neuroimaging Data-Sharing Initiative	doi:10.15387/fcp_indi.sald	https://doi.org/10.15387/fcp_indi.sald
sub-031365	sub-031365_20131125_BOLD Acquisition	Image Acquisitions	Resting-state fMRI	3T TIM Trio	Siemens	3	tesla	UO	UO:0000228	head	12	2D echo planar imaging in resting state	64x64x32	millimeter	UO	UO:0000016	3.44x3.44x3.99	millimeter	UO	UO:0000016	2000	millisecond	UO	UO:0000028	30	millisecond	UO	UO:0000028	90	degree	UO	UO:0000185	RawData_BIDS/sub-031365/func/sub-031365_task-rest_bold.nii.gz	Functional Connectomes Project International Neuroimaging Data-Sharing Initiative	doi:10.15387/fcp_indi.sald	https://doi.org/10.15387/fcp_indi.sald
sub-031366	sub-031366_20131126_BOLD Acquisition	Image Acquisitions	Resting-state fMRI	3T TIM Trio	Siemens	3	tesla	UO	UO:0000228	head	12	2D echo planar imaging in resting state	64x64x32	millimeter	UO	UO:0000016	3.44x3.44x3.99	millimeter	UO	UO:0000016	2000	millisecond	UO	UO:0000028	30	millisecond	UO	UO:0000028	90	degree	UO	UO:0000185	RawData_BIDS/sub-031366/func/sub-031366_task-rest_bold.nii.gz	Functional Connectomes Project International Neuroimaging Data-Sharing Initiative	doi:10.15387/fcp_indi.sald	https://doi.org/10.15387/fcp_indi.sald
sub-031367	sub-031367_20131126_BOLD Acquisition	Image Acquisitions	Resting-state fMRI	3T TIM Trio	Siemens	3	tesla	UO	UO:0000228	head	12	2D echo planar imaging in resting state	64x64x32	millimeter	UO	UO:0000016	3.44x3.44x3.99	millimeter	UO	UO:0000016	2000	millisecond	UO	UO:0000028	30	millisecond	UO	UO:0000028	90	degree	UO	UO:0000185	RawData_BIDS/sub-031367/func/sub-031367_task-rest_bold.nii.gz	Functional Connectomes Project International Neuroimaging Data-Sharing Initiative	doi:10.15387/fcp_indi.sald	https://doi.org/10.15387/fcp_indi.sald
sub-031368	sub-031368_20131126_BOLD Acquisition	Image Acquisitions	Resting-state fMRI	3T TIM Trio	Siemens	3	tesla	UO	UO:0000228	head	12	2D echo planar imaging in resting state	64x64x32	millimeter	UO	UO:0000016	3.44x3.44x3.99	millimeter	UO	UO:0000016	2000	millisecond	UO	UO:0000028	30	millisecond	UO	UO:0000028	90	degree	UO	UO:0000185	RawData_BIDS/sub-031368/func/sub-031368_task-rest_bold.nii.gz	Functional Connectomes Project International Neuroimaging Data-Sharing Initiative	doi:10.15387/fcp_indi.sald	https://doi.org/10.15387/fcp_indi.sald
sub-031369	sub-031369_20131126_BOLD Acquisition	Image Acquisitions	Resting-state fMRI	3T TIM Trio	Siemens	3	tesla	UO	UO:0000228	head	12	2D echo planar imaging in resting state	64x64x32	millimeter	UO	UO:0000016	3.44x3.44x3.99	millimeter	UO	UO:0000016	2000	millisecond	UO	UO:0000028	30	millisecond	UO	UO:0000028	90	degree	UO	UO:0000185	RawData_BIDS/sub-031369/func/sub-031369_task-rest_bold.nii.gz	Functional Connectomes Project International Neuroimaging Data-Sharing Initiative	doi:10.15387/fcp_indi.sald	https://doi.org/10.15387/fcp_indi.sald
sub-031370	sub-031370_20131126_BOLD Acquisition	Image Acquisitions	Resting-state fMRI	3T TIM Trio	Siemens	3	tesla	UO	UO:0000228	head	12	2D echo planar imaging in resting state	64x64x32	millimeter	UO	UO:0000016	3.44x3.44x3.99	millimeter	UO	UO:0000016	2000	millisecond	UO	UO:0000028	30	millisecond	UO	UO:0000028	90	degree	UO	UO:0000185	RawData_BIDS/sub-031370/func/sub-031370_task-rest_bold.nii.gz	Functional Connectomes Project International Neuroimaging Data-Sharing Initiative	doi:10.15387/fcp_indi.sald	https://doi.org/10.15387/fcp_indi.sald
sub-031371	sub-031371_20131202_BOLD Acquisition	Image Acquisitions	Resting-state fMRI	3T TIM Trio	Siemens	3	tesla	UO	UO:0000228	head	12	2D echo planar imaging in resting state	64x64x32	millimeter	UO	UO:0000016	3.44x3.44x3.99	millimeter	UO	UO:0000016	2000	millisecond	UO	UO:0000028	30	millisecond	UO	UO:0000028	90	degree	UO	UO:0000185	RawData_BIDS/sub-031371/func/sub-031371_task-rest_bold.nii.gz	Functional Connectomes Project International Neuroimaging Data-Sharing Initiative	doi:10.15387/fcp_indi.sald	https://doi.org/10.15387/fcp_indi.sald
sub-031372	sub-031372_20131202_BOLD Acquisition	Image Acquisitions	Resting-state fMRI	3T TIM Trio	Siemens	3	tesla	UO	UO:0000228	head	12	2D echo planar imaging in resting state	64x64x32	millimeter	UO	UO:0000016	3.44x3.44x3.99	millimeter	UO	UO:0000016	2000	millisecond	UO	UO:0000028	30	millisecond	UO	UO:0000028	90	degree	UO	UO:0000185	RawData_BIDS/sub-031372/func/sub-031372_task-rest_bold.nii.gz	Functional Connectomes Project International Neuroimaging Data-Sharing Initiative	doi:10.15387/fcp_indi.sald	https://doi.org/10.15387/fcp_indi.sald
sub-031373	sub-031373_20131202_BOLD Acquisition	Image Acquisitions	Resting-state fMRI	3T TIM Trio	Siemens	3	tesla	UO	UO:0000228	head	12	2D echo planar imaging in resting state	64x64x32	millimeter	UO	UO:0000016	3.44x3.44x3.99	millimeter	UO	UO:0000016	2000	millisecond	UO	UO:0000028	30	millisecond	UO	UO:0000028	90	degree	UO	UO:0000185	RawData_BIDS/sub-031373/func/sub-031373_task-rest_bold.nii.gz	Functional Connectomes Project International Neuroimaging Data-Sharing Initiative	doi:10.15387/fcp_indi.sald	https://doi.org/10.15387/fcp_indi.sald
sub-031374	sub-031374_20131202_BOLD Acquisition	Image Acquisitions	Resting-state fMRI	3T TIM Trio	Siemens	3	tesla	UO	UO:0000228	head	12	2D echo planar imaging in resting state	64x64x32	millimeter	UO	UO:0000016	3.44x3.44x3.99	millimeter	UO	UO:0000016	2000	millisecond	UO	UO:0000028	30	millisecond	UO	UO:0000028	90	degree	UO	UO:0000185	RawData_BIDS/sub-031374/func/sub-031374_task-rest_bold.nii.gz	Functional Connectomes Project International Neuroimaging Data-Sharing Initiative	doi:10.15387/fcp_indi.sald	https://doi.org/10.15387/fcp_indi.sald
sub-031375	sub-031375_20131202_BOLD Acquisition	Image Acquisitions	Resting-state fMRI	3T TIM Trio	Siemens	3	tesla	UO	UO:0000228	head	12	2D echo planar imaging in resting state	64x64x32	millimeter	UO	UO:0000016	3.44x3.44x3.99	millimeter	UO	UO:0000016	2000	millisecond	UO	UO:0000028	30	millisecond	UO	UO:0000028	90	degree	UO	UO:0000185	RawData_BIDS/sub-031375/func/sub-031375_task-rest_bold.nii.gz	Functional Connectomes Project International Neuroimaging Data-Sharing Initiative	doi:10.15387/fcp_indi.sald	https://doi.org/10.15387/fcp_indi.sald
sub-031376	sub-031376_20131203_BOLD Acquisition	Image Acquisitions	Resting-state fMRI	3T TIM Trio	Siemens	3	tesla	UO	UO:0000228	head	12	2D echo planar imaging in resting state	64x64x32	millimeter	UO	UO:0000016	3.44x3.44x3.99	millimeter	UO	UO:0000016	2000	millisecond	UO	UO:0000028	30	millisecond	UO	UO:0000028	90	degree	UO	UO:0000185	RawData_BIDS/sub-031376/func/sub-031376_task-rest_bold.nii.gz	Functional Connectomes Project International Neuroimaging Data-Sharing Initiative	doi:10.15387/fcp_indi.sald	https://doi.org/10.15387/fcp_indi.sald
sub-031377	sub-031377_20131203_BOLD Acquisition	Image Acquisitions	Resting-state fMRI	3T TIM Trio	Siemens	3	tesla	UO	UO:0000228	head	12	2D echo planar imaging in resting state	64x64x32	millimeter	UO	UO:0000016	3.44x3.44x3.99	millimeter	UO	UO:0000016	2000	millisecond	UO	UO:0000028	30	millisecond	UO	UO:0000028	90	degree	UO	UO:0000185	RawData_BIDS/sub-031377/func/sub-031377_task-rest_bold.nii.gz	Functional Connectomes Project International Neuroimaging Data-Sharing Initiative	doi:10.15387/fcp_indi.sald	https://doi.org/10.15387/fcp_indi.sald
sub-031378	sub-031378_20131203_BOLD Acquisition	Image Acquisitions	Resting-state fMRI	3T TIM Trio	Siemens	3	tesla	UO	UO:0000228	head	12	2D echo planar imaging in resting state	64x64x32	millimeter	UO	UO:0000016	3.44x3.44x3.99	millimeter	UO	UO:0000016	2000	millisecond	UO	UO:0000028	30	millisecond	UO	UO:0000028	90	degree	UO	UO:0000185	RawData_BIDS/sub-031378/func/sub-031378_task-rest_bold.nii.gz	Functional Connectomes Project International Neuroimaging Data-Sharing Initiative	doi:10.15387/fcp_indi.sald	https://doi.org/10.15387/fcp_indi.sald
sub-031379	sub-031379_20131203_BOLD Acquisition	Image Acquisitions	Resting-state fMRI	3T TIM Trio	Siemens	3	tesla	UO	UO:0000228	head	12	2D echo planar imaging in resting state	64x64x32	millimeter	UO	UO:0000016	3.44x3.44x3.99	millimeter	UO	UO:0000016	2000	millisecond	UO	UO:0000028	30	millisecond	UO	UO:0000028	90	degree	UO	UO:0000185	RawData_BIDS/sub-031379/func/sub-031379_task-rest_bold.nii.gz	Functional Connectomes Project International Neuroimaging Data-Sharing Initiative	doi:10.15387/fcp_indi.sald	https://doi.org/10.15387/fcp_indi.sald
sub-031380	sub-031380_20131203_BOLD Acquisition	Image Acquisitions	Resting-state fMRI	3T TIM Trio	Siemens	3	tesla	UO	UO:0000228	head	12	2D echo planar imaging in resting state	64x64x32	millimeter	UO	UO:0000016	3.44x3.44x3.99	millimeter	UO	UO:0000016	2000	millisecond	UO	UO:0000028	30	millisecond	UO	UO:0000028	90	degree	UO	UO:0000185	RawData_BIDS/sub-031380/func/sub-031380_task-rest_bold.nii.gz	Functional Connectomes Project International Neuroimaging Data-Sharing Initiative	doi:10.15387/fcp_indi.sald	https://doi.org/10.15387/fcp_indi.sald
sub-031381	sub-031381_20131209_BOLD Acquisition	Image Acquisitions	Resting-state fMRI	3T TIM Trio	Siemens	3	tesla	UO	UO:0000228	head	12	2D echo planar imaging in resting state	64x64x32	millimeter	UO	UO:0000016	3.44x3.44x3.99	millimeter	UO	UO:0000016	2000	millisecond	UO	UO:0000028	30	millisecond	UO	UO:0000028	90	degree	UO	UO:0000185	RawData_BIDS/sub-031381/func/sub-031381_task-rest_bold.nii.gz	Functional Connectomes Project International Neuroimaging Data-Sharing Initiative	doi:10.15387/fcp_indi.sald	https://doi.org/10.15387/fcp_indi.sald
sub-031382	sub-031382_20131209_BOLD Acquisition	Image Acquisitions	Resting-state fMRI	3T TIM Trio	Siemens	3	tesla	UO	UO:0000228	head	12	2D echo planar imaging in resting state	64x64x32	millimeter	UO	UO:0000016	3.44x3.44x3.99	millimeter	UO	UO:0000016	2000	millisecond	UO	UO:0000028	30	millisecond	UO	UO:0000028	90	degree	UO	UO:0000185	RawData_BIDS/sub-031382/func/sub-031382_task-rest_bold.nii.gz	Functional Connectomes Project International Neuroimaging Data-Sharing Initiative	doi:10.15387/fcp_indi.sald	https://doi.org/10.15387/fcp_indi.sald
sub-031383	sub-031383_20131210_BOLD Acquisition	Image Acquisitions	Resting-state fMRI	3T TIM Trio	Siemens	3	tesla	UO	UO:0000228	head	12	2D echo planar imaging in resting state	64x64x32	millimeter	UO	UO:0000016	3.44x3.44x3.99	millimeter	UO	UO:0000016	2000	millisecond	UO	UO:0000028	30	millisecond	UO	UO:0000028	90	degree	UO	UO:0000185	RawData_BIDS/sub-031383/func/sub-031383_task-rest_bold.nii.gz	Functional Connectomes Project International Neuroimaging Data-Sharing Initiative	doi:10.15387/fcp_indi.sald	https://doi.org/10.15387/fcp_indi.sald
sub-031384	sub-031384_20131214_BOLD Acquisition	Image Acquisitions	Resting-state fMRI	3T TIM Trio	Siemens	3	tesla	UO	UO:0000228	head	12	2D echo planar imaging in resting state	64x64x32	millimeter	UO	UO:0000016	3.44x3.44x3.99	millimeter	UO	UO:0000016	2000	millisecond	UO	UO:0000028	30	millisecond	UO	UO:0000028	90	degree	UO	UO:0000185	RawData_BIDS/sub-031384/func/sub-031384_task-rest_bold.nii.gz	Functional Connectomes Project International Neuroimaging Data-Sharing Initiative	doi:10.15387/fcp_indi.sald	https://doi.org/10.15387/fcp_indi.sald
sub-031385	sub-031385_20131214_BOLD Acquisition	Image Acquisitions	Resting-state fMRI	3T TIM Trio	Siemens	3	tesla	UO	UO:0000228	head	12	2D echo planar imaging in resting state	64x64x32	millimeter	UO	UO:0000016	3.44x3.44x3.99	millimeter	UO	UO:0000016	2000	millisecond	UO	UO:0000028	30	millisecond	UO	UO:0000028	90	degree	UO	UO:0000185	RawData_BIDS/sub-031385/func/sub-031385_task-rest_bold.nii.gz	Functional Connectomes Project International Neuroimaging Data-Sharing Initiative	doi:10.15387/fcp_indi.sald	https://doi.org/10.15387/fcp_indi.sald
sub-031386	sub-031386_20131214_BOLD Acquisition	Image Acquisitions	Resting-state fMRI	3T TIM Trio	Siemens	3	tesla	UO	UO:0000228	head	12	2D echo planar imaging in resting state	64x64x32	millimeter	UO	UO:0000016	3.44x3.44x3.99	millimeter	UO	UO:0000016	2000	millisecond	UO	UO:0000028	30	millisecond	UO	UO:0000028	90	degree	UO	UO:0000185	RawData_BIDS/sub-031386/func/sub-031386_task-rest_bold.nii.gz	Functional Connectomes Project International Neuroimaging Data-Sharing Initiative	doi:10.15387/fcp_indi.sald	https://doi.org/10.15387/fcp_indi.sald
sub-031387	sub-031387_20131214_BOLD Acquisition	Image Acquisitions	Resting-state fMRI	3T TIM Trio	Siemens	3	tesla	UO	UO:0000228	head	12	2D echo planar imaging in resting state	64x64x32	millimeter	UO	UO:0000016	3.44x3.44x3.99	millimeter	UO	UO:0000016	2000	millisecond	UO	UO:0000028	30	millisecond	UO	UO:0000028	90	degree	UO	UO:0000185	RawData_BIDS/sub-031387/func/sub-031387_task-rest_bold.nii.gz	Functional Connectomes Project International Neuroimaging Data-Sharing Initiative	doi:10.15387/fcp_indi.sald	https://doi.org/10.15387/fcp_indi.sald
sub-031388	sub-031388_20131214_BOLD Acquisition	Image Acquisitions	Resting-state fMRI	3T TIM Trio	Siemens	3	tesla	UO	UO:0000228	head	12	2D echo planar imaging in resting state	64x64x32	millimeter	UO	UO:0000016	3.44x3.44x3.99	millimeter	UO	UO:0000016	2000	millisecond	UO	UO:0000028	30	millisecond	UO	UO:0000028	90	degree	UO	UO:0000185	RawData_BIDS/sub-031388/func/sub-031388_task-rest_bold.nii.gz	Functional Connectomes Project International Neuroimaging Data-Sharing Initiative	doi:10.15387/fcp_indi.sald	https://doi.org/10.15387/fcp_indi.sald
sub-031389	sub-031389_20131214_BOLD Acquisition	Image Acquisitions	Resting-state fMRI	3T TIM Trio	Siemens	3	tesla	UO	UO:0000228	head	12	2D echo planar imaging in resting state	64x64x32	millimeter	UO	UO:0000016	3.44x3.44x3.99	millimeter	UO	UO:0000016	2000	millisecond	UO	UO:0000028	30	millisecond	UO	UO:0000028	90	degree	UO	UO:0000185	RawData_BIDS/sub-031389/func/sub-031389_task-rest_bold.nii.gz	Functional Connectomes Project International Neuroimaging Data-Sharing Initiative	doi:10.15387/fcp_indi.sald	https://doi.org/10.15387/fcp_indi.sald
sub-031390	sub-031390_20131214_BOLD Acquisition	Image Acquisitions	Resting-state fMRI	3T TIM Trio	Siemens	3	tesla	UO	UO:0000228	head	12	2D echo planar imaging in resting state	64x64x32	millimeter	UO	UO:0000016	3.44x3.44x3.99	millimeter	UO	UO:0000016	2000	millisecond	UO	UO:0000028	30	millisecond	UO	UO:0000028	90	degree	UO	UO:0000185	RawData_BIDS/sub-031390/func/sub-031390_task-rest_bold.nii.gz	Functional Connectomes Project International Neuroimaging Data-Sharing Initiative	doi:10.15387/fcp_indi.sald	https://doi.org/10.15387/fcp_indi.sald
sub-031391	sub-031391_20131214_BOLD Acquisition	Image Acquisitions	Resting-state fMRI	3T TIM Trio	Siemens	3	tesla	UO	UO:0000228	head	12	2D echo planar imaging in resting state	64x64x32	millimeter	UO	UO:0000016	3.44x3.44x3.99	millimeter	UO	UO:0000016	2000	millisecond	UO	UO:0000028	30	millisecond	UO	UO:0000028	90	degree	UO	UO:0000185	RawData_BIDS/sub-031391/func/sub-031391_task-rest_bold.nii.gz	Functional Connectomes Project International Neuroimaging Data-Sharing Initiative	doi:10.15387/fcp_indi.sald	https://doi.org/10.15387/fcp_indi.sald
sub-031392	sub-031392_20131214_BOLD Acquisition	Image Acquisitions	Resting-state fMRI	3T TIM Trio	Siemens	3	tesla	UO	UO:0000228	head	12	2D echo planar imaging in resting state	64x64x32	millimeter	UO	UO:0000016	3.44x3.44x3.99	millimeter	UO	UO:0000016	2000	millisecond	UO	UO:0000028	30	millisecond	UO	UO:0000028	90	degree	UO	UO:0000185	RawData_BIDS/sub-031392/func/sub-031392_task-rest_bold.nii.gz	Functional Connectomes Project International Neuroimaging Data-Sharing Initiative	doi:10.15387/fcp_indi.sald	https://doi.org/10.15387/fcp_indi.sald
sub-031393	sub-031393_20131214_BOLD Acquisition	Image Acquisitions	Resting-state fMRI	3T TIM Trio	Siemens	3	tesla	UO	UO:0000228	head	12	2D echo planar imaging in resting state	64x64x32	millimeter	UO	UO:0000016	3.44x3.44x3.99	millimeter	UO	UO:0000016	2000	millisecond	UO	UO:0000028	30	millisecond	UO	UO:0000028	90	degree	UO	UO:0000185	RawData_BIDS/sub-031393/func/sub-031393_task-rest_bold.nii.gz	Functional Connectomes Project International Neuroimaging Data-Sharing Initiative	doi:10.15387/fcp_indi.sald	https://doi.org/10.15387/fcp_indi.sald
sub-031394	sub-031394_20131215_BOLD Acquisition	Image Acquisitions	Resting-state fMRI	3T TIM Trio	Siemens	3	tesla	UO	UO:0000228	head	12	2D echo planar imaging in resting state	64x64x32	millimeter	UO	UO:0000016	3.44x3.44x3.99	millimeter	UO	UO:0000016	2000	millisecond	UO	UO:0000028	30	millisecond	UO	UO:0000028	90	degree	UO	UO:0000185	RawData_BIDS/sub-031394/func/sub-031394_task-rest_bold.nii.gz	Functional Connectomes Project International Neuroimaging Data-Sharing Initiative	doi:10.15387/fcp_indi.sald	https://doi.org/10.15387/fcp_indi.sald
sub-031395	sub-031395_20131215_BOLD Acquisition	Image Acquisitions	Resting-state fMRI	3T TIM Trio	Siemens	3	tesla	UO	UO:0000228	head	12	2D echo planar imaging in resting state	64x64x32	millimeter	UO	UO:0000016	3.44x3.44x3.99	millimeter	UO	UO:0000016	2000	millisecond	UO	UO:0000028	30	millisecond	UO	UO:0000028	90	degree	UO	UO:0000185	RawData_BIDS/sub-031395/func/sub-031395_task-rest_bold.nii.gz	Functional Connectomes Project International Neuroimaging Data-Sharing Initiative	doi:10.15387/fcp_indi.sald	https://doi.org/10.15387/fcp_indi.sald
sub-031396	sub-031396_20131215_BOLD Acquisition	Image Acquisitions	Resting-state fMRI	3T TIM Trio	Siemens	3	tesla	UO	UO:0000228	head	12	2D echo planar imaging in resting state	64x64x32	millimeter	UO	UO:0000016	3.44x3.44x3.99	millimeter	UO	UO:0000016	2000	millisecond	UO	UO:0000028	30	millisecond	UO	UO:0000028	90	degree	UO	UO:0000185	RawData_BIDS/sub-031396/func/sub-031396_task-rest_bold.nii.gz	Functional Connectomes Project International Neuroimaging Data-Sharing Initiative	doi:10.15387/fcp_indi.sald	https://doi.org/10.15387/fcp_indi.sald
sub-031397	sub-031397_20131215_BOLD Acquisition	Image Acquisitions	Resting-state fMRI	3T TIM Trio	Siemens	3	tesla	UO	UO:0000228	head	12	2D echo planar imaging in resting state	64x64x32	millimeter	UO	UO:0000016	3.44x3.44x3.99	millimeter	UO	UO:0000016	2000	millisecond	UO	UO:0000028	30	millisecond	UO	UO:0000028	90	degree	UO	UO:0000185	RawData_BIDS/sub-031397/func/sub-031397_task-rest_bold.nii.gz	Functional Connectomes Project International Neuroimaging Data-Sharing Initiative	doi:10.15387/fcp_indi.sald	https://doi.org/10.15387/fcp_indi.sald
sub-031398	sub-031398_20131215_BOLD Acquisition	Image Acquisitions	Resting-state fMRI	3T TIM Trio	Siemens	3	tesla	UO	UO:0000228	head	12	2D echo planar imaging in resting state	64x64x32	millimeter	UO	UO:0000016	3.44x3.44x3.99	millimeter	UO	UO:0000016	2000	millisecond	UO	UO:0000028	30	millisecond	UO	UO:0000028	90	degree	UO	UO:0000185	RawData_BIDS/sub-031398/func/sub-031398_task-rest_bold.nii.gz	Functional Connectomes Project International Neuroimaging Data-Sharing Initiative	doi:10.15387/fcp_indi.sald	https://doi.org/10.15387/fcp_indi.sald
sub-031399	sub-031399_20131215_BOLD Acquisition	Image Acquisitions	Resting-state fMRI	3T TIM Trio	Siemens	3	tesla	UO	UO:0000228	head	12	2D echo planar imaging in resting state	64x64x32	millimeter	UO	UO:0000016	3.44x3.44x3.99	millimeter	UO	UO:0000016	2000	millisecond	UO	UO:0000028	30	millisecond	UO	UO:0000028	90	degree	UO	UO:0000185	RawData_BIDS/sub-031399/func/sub-031399_task-rest_bold.nii.gz	Functional Connectomes Project International Neuroimaging Data-Sharing Initiative	doi:10.15387/fcp_indi.sald	https://doi.org/10.15387/fcp_indi.sald
sub-031400	sub-031400_20131215_BOLD Acquisition	Image Acquisitions	Resting-state fMRI	3T TIM Trio	Siemens	3	tesla	UO	UO:0000228	head	12	2D echo planar imaging in resting state	64x64x32	millimeter	UO	UO:0000016	3.44x3.44x3.99	millimeter	UO	UO:0000016	2000	millisecond	UO	UO:0000028	30	millisecond	UO	UO:0000028	90	degree	UO	UO:0000185	RawData_BIDS/sub-031400/func/sub-031400_task-rest_bold.nii.gz	Functional Connectomes Project International Neuroimaging Data-Sharing Initiative	doi:10.15387/fcp_indi.sald	https://doi.org/10.15387/fcp_indi.sald
sub-031401	sub-031401_20131217_BOLD Acquisition	Image Acquisitions	Resting-state fMRI	3T TIM Trio	Siemens	3	tesla	UO	UO:0000228	head	12	2D echo planar imaging in resting state	64x64x32	millimeter	UO	UO:0000016	3.44x3.44x3.99	millimeter	UO	UO:0000016	2000	millisecond	UO	UO:0000028	30	millisecond	UO	UO:0000028	90	degree	UO	UO:0000185	RawData_BIDS/sub-031401/func/sub-031401_task-rest_bold.nii.gz	Functional Connectomes Project International Neuroimaging Data-Sharing Initiative	doi:10.15387/fcp_indi.sald	https://doi.org/10.15387/fcp_indi.sald
sub-031402	sub-031402_20131217_BOLD Acquisition	Image Acquisitions	Resting-state fMRI	3T TIM Trio	Siemens	3	tesla	UO	UO:0000228	head	12	2D echo planar imaging in resting state	64x64x32	millimeter	UO	UO:0000016	3.44x3.44x3.99	millimeter	UO	UO:0000016	2000	millisecond	UO	UO:0000028	30	millisecond	UO	UO:0000028	90	degree	UO	UO:0000185	RawData_BIDS/sub-031402/func/sub-031402_task-rest_bold.nii.gz	Functional Connectomes Project International Neuroimaging Data-Sharing Initiative	doi:10.15387/fcp_indi.sald	https://doi.org/10.15387/fcp_indi.sald
sub-031403	sub-031403_20131221_BOLD Acquisition	Image Acquisitions	Resting-state fMRI	3T TIM Trio	Siemens	3	tesla	UO	UO:0000228	head	12	2D echo planar imaging in resting state	64x64x32	millimeter	UO	UO:0000016	3.44x3.44x3.99	millimeter	UO	UO:0000016	2000	millisecond	UO	UO:0000028	30	millisecond	UO	UO:0000028	90	degree	UO	UO:0000185	RawData_BIDS/sub-031403/func/sub-031403_task-rest_bold.nii.gz	Functional Connectomes Project International Neuroimaging Data-Sharing Initiative	doi:10.15387/fcp_indi.sald	https://doi.org/10.15387/fcp_indi.sald
sub-031404	sub-031404_20131221_BOLD Acquisition	Image Acquisitions	Resting-state fMRI	3T TIM Trio	Siemens	3	tesla	UO	UO:0000228	head	12	2D echo planar imaging in resting state	64x64x32	millimeter	UO	UO:0000016	3.44x3.44x3.99	millimeter	UO	UO:0000016	2000	millisecond	UO	UO:0000028	30	millisecond	UO	UO:0000028	90	degree	UO	UO:0000185	RawData_BIDS/sub-031404/func/sub-031404_task-rest_bold.nii.gz	Functional Connectomes Project International Neuroimaging Data-Sharing Initiative	doi:10.15387/fcp_indi.sald	https://doi.org/10.15387/fcp_indi.sald
sub-031405	sub-031405_20131221_BOLD Acquisition	Image Acquisitions	Resting-state fMRI	3T TIM Trio	Siemens	3	tesla	UO	UO:0000228	head	12	2D echo planar imaging in resting state	64x64x32	millimeter	UO	UO:0000016	3.44x3.44x3.99	millimeter	UO	UO:0000016	2000	millisecond	UO	UO:0000028	30	millisecond	UO	UO:0000028	90	degree	UO	UO:0000185	RawData_BIDS/sub-031405/func/sub-031405_task-rest_bold.nii.gz	Functional Connectomes Project International Neuroimaging Data-Sharing Initiative	doi:10.15387/fcp_indi.sald	https://doi.org/10.15387/fcp_indi.sald
sub-031406	sub-031406_20131221_BOLD Acquisition	Image Acquisitions	Resting-state fMRI	3T TIM Trio	Siemens	3	tesla	UO	UO:0000228	head	12	2D echo planar imaging in resting state	64x64x32	millimeter	UO	UO:0000016	3.44x3.44x3.99	millimeter	UO	UO:0000016	2000	millisecond	UO	UO:0000028	30	millisecond	UO	UO:0000028	90	degree	UO	UO:0000185	RawData_BIDS/sub-031406/func/sub-031406_task-rest_bold.nii.gz	Functional Connectomes Project International Neuroimaging Data-Sharing Initiative	doi:10.15387/fcp_indi.sald	https://doi.org/10.15387/fcp_indi.sald
sub-031407	sub-031407_20131221_BOLD Acquisition	Image Acquisitions	Resting-state fMRI	3T TIM Trio	Siemens	3	tesla	UO	UO:0000228	head	12	2D echo planar imaging in resting state	64x64x32	millimeter	UO	UO:0000016	3.44x3.44x3.99	millimeter	UO	UO:0000016	2000	millisecond	UO	UO:0000028	30	millisecond	UO	UO:0000028	90	degree	UO	UO:0000185	RawData_BIDS/sub-031407/func/sub-031407_task-rest_bold.nii.gz	Functional Connectomes Project International Neuroimaging Data-Sharing Initiative	doi:10.15387/fcp_indi.sald	https://doi.org/10.15387/fcp_indi.sald
sub-031408	sub-031408_20131221_BOLD Acquisition	Image Acquisitions	Resting-state fMRI	3T TIM Trio	Siemens	3	tesla	UO	UO:0000228	head	12	2D echo planar imaging in resting state	64x64x32	millimeter	UO	UO:0000016	3.44x3.44x3.99	millimeter	UO	UO:0000016	2000	millisecond	UO	UO:0000028	30	millisecond	UO	UO:0000028	90	degree	UO	UO:0000185	RawData_BIDS/sub-031408/func/sub-031408_task-rest_bold.nii.gz	Functional Connectomes Project International Neuroimaging Data-Sharing Initiative	doi:10.15387/fcp_indi.sald	https://doi.org/10.15387/fcp_indi.sald
sub-031409	sub-031409_20131221_BOLD Acquisition	Image Acquisitions	Resting-state fMRI	3T TIM Trio	Siemens	3	tesla	UO	UO:0000228	head	12	2D echo planar imaging in resting state	64x64x32	millimeter	UO	UO:0000016	3.44x3.44x3.99	millimeter	UO	UO:0000016	2000	millisecond	UO	UO:0000028	30	millisecond	UO	UO:0000028	90	degree	UO	UO:0000185	RawData_BIDS/sub-031409/func/sub-031409_task-rest_bold.nii.gz	Functional Connectomes Project International Neuroimaging Data-Sharing Initiative	doi:10.15387/fcp_indi.sald	https://doi.org/10.15387/fcp_indi.sald
sub-031410	sub-031410_20131221_BOLD Acquisition	Image Acquisitions	Resting-state fMRI	3T TIM Trio	Siemens	3	tesla	UO	UO:0000228	head	12	2D echo planar imaging in resting state	64x64x32	millimeter	UO	UO:0000016	3.44x3.44x3.99	millimeter	UO	UO:0000016	2000	millisecond	UO	UO:0000028	30	millisecond	UO	UO:0000028	90	degree	UO	UO:0000185	RawData_BIDS/sub-031410/func/sub-031410_task-rest_bold.nii.gz	Functional Connectomes Project International Neuroimaging Data-Sharing Initiative	doi:10.15387/fcp_indi.sald	https://doi.org/10.15387/fcp_indi.sald
sub-031411	sub-031411_20131221_BOLD Acquisition	Image Acquisitions	Resting-state fMRI	3T TIM Trio	Siemens	3	tesla	UO	UO:0000228	head	12	2D echo planar imaging in resting state	64x64x32	millimeter	UO	UO:0000016	3.44x3.44x3.99	millimeter	UO	UO:0000016	2000	millisecond	UO	UO:0000028	30	millisecond	UO	UO:0000028	90	degree	UO	UO:0000185	RawData_BIDS/sub-031411/func/sub-031411_task-rest_bold.nii.gz	Functional Connectomes Project International Neuroimaging Data-Sharing Initiative	doi:10.15387/fcp_indi.sald	https://doi.org/10.15387/fcp_indi.sald
sub-031412	sub-031412_20131222_BOLD Acquisition	Image Acquisitions	Resting-state fMRI	3T TIM Trio	Siemens	3	tesla	UO	UO:0000228	head	12	2D echo planar imaging in resting state	64x64x32	millimeter	UO	UO:0000016	3.44x3.44x3.99	millimeter	UO	UO:0000016	2000	millisecond	UO	UO:0000028	30	millisecond	UO	UO:0000028	90	degree	UO	UO:0000185	RawData_BIDS/sub-031412/func/sub-031412_task-rest_bold.nii.gz	Functional Connectomes Project International Neuroimaging Data-Sharing Initiative	doi:10.15387/fcp_indi.sald	https://doi.org/10.15387/fcp_indi.sald
sub-031413	sub-031413_20131222_BOLD Acquisition	Image Acquisitions	Resting-state fMRI	3T TIM Trio	Siemens	3	tesla	UO	UO:0000228	head	12	2D echo planar imaging in resting state	64x64x32	millimeter	UO	UO:0000016	3.44x3.44x3.99	millimeter	UO	UO:0000016	2000	millisecond	UO	UO:0000028	30	millisecond	UO	UO:0000028	90	degree	UO	UO:0000185	RawData_BIDS/sub-031413/func/sub-031413_task-rest_bold.nii.gz	Functional Connectomes Project International Neuroimaging Data-Sharing Initiative	doi:10.15387/fcp_indi.sald	https://doi.org/10.15387/fcp_indi.sald
sub-031414	sub-031414_20131222_BOLD Acquisition	Image Acquisitions	Resting-state fMRI	3T TIM Trio	Siemens	3	tesla	UO	UO:0000228	head	12	2D echo planar imaging in resting state	64x64x32	millimeter	UO	UO:0000016	3.44x3.44x3.99	millimeter	UO	UO:0000016	2000	millisecond	UO	UO:0000028	30	millisecond	UO	UO:0000028	90	degree	UO	UO:0000185	RawData_BIDS/sub-031414/func/sub-031414_task-rest_bold.nii.gz	Functional Connectomes Project International Neuroimaging Data-Sharing Initiative	doi:10.15387/fcp_indi.sald	https://doi.org/10.15387/fcp_indi.sald
sub-031415	sub-031415_20131222_BOLD Acquisition	Image Acquisitions	Resting-state fMRI	3T TIM Trio	Siemens	3	tesla	UO	UO:0000228	head	12	2D echo planar imaging in resting state	64x64x32	millimeter	UO	UO:0000016	3.44x3.44x3.99	millimeter	UO	UO:0000016	2000	millisecond	UO	UO:0000028	30	millisecond	UO	UO:0000028	90	degree	UO	UO:0000185	RawData_BIDS/sub-031415/func/sub-031415_task-rest_bold.nii.gz	Functional Connectomes Project International Neuroimaging Data-Sharing Initiative	doi:10.15387/fcp_indi.sald	https://doi.org/10.15387/fcp_indi.sald
sub-031416	sub-031416_20131222_BOLD Acquisition	Image Acquisitions	Resting-state fMRI	3T TIM Trio	Siemens	3	tesla	UO	UO:0000228	head	12	2D echo planar imaging in resting state	64x64x32	millimeter	UO	UO:0000016	3.44x3.44x3.99	millimeter	UO	UO:0000016	2000	millisecond	UO	UO:0000028	30	millisecond	UO	UO:0000028	90	degree	UO	UO:0000185	RawData_BIDS/sub-031416/func/sub-031416_task-rest_bold.nii.gz	Functional Connectomes Project International Neuroimaging Data-Sharing Initiative	doi:10.15387/fcp_indi.sald	https://doi.org/10.15387/fcp_indi.sald
sub-031417	sub-031417_20131222_BOLD Acquisition	Image Acquisitions	Resting-state fMRI	3T TIM Trio	Siemens	3	tesla	UO	UO:0000228	head	12	2D echo planar imaging in resting state	64x64x32	millimeter	UO	UO:0000016	3.44x3.44x3.99	millimeter	UO	UO:0000016	2000	millisecond	UO	UO:0000028	30	millisecond	UO	UO:0000028	90	degree	UO	UO:0000185	RawData_BIDS/sub-031417/func/sub-031417_task-rest_bold.nii.gz	Functional Connectomes Project International Neuroimaging Data-Sharing Initiative	doi:10.15387/fcp_indi.sald	https://doi.org/10.15387/fcp_indi.sald
sub-031418	sub-031418_20131222_BOLD Acquisition	Image Acquisitions	Resting-state fMRI	3T TIM Trio	Siemens	3	tesla	UO	UO:0000228	head	12	2D echo planar imaging in resting state	64x64x32	millimeter	UO	UO:0000016	3.44x3.44x3.99	millimeter	UO	UO:0000016	2000	millisecond	UO	UO:0000028	30	millisecond	UO	UO:0000028	90	degree	UO	UO:0000185	RawData_BIDS/sub-031418/func/sub-031418_task-rest_bold.nii.gz	Functional Connectomes Project International Neuroimaging Data-Sharing Initiative	doi:10.15387/fcp_indi.sald	https://doi.org/10.15387/fcp_indi.sald
sub-031419	sub-031419_20131224_BOLD Acquisition	Image Acquisitions	Resting-state fMRI	3T TIM Trio	Siemens	3	tesla	UO	UO:0000228	head	12	2D echo planar imaging in resting state	64x64x32	millimeter	UO	UO:0000016	3.44x3.44x3.99	millimeter	UO	UO:0000016	2000	millisecond	UO	UO:0000028	30	millisecond	UO	UO:0000028	90	degree	UO	UO:0000185	RawData_BIDS/sub-031419/func/sub-031419_task-rest_bold.nii.gz	Functional Connectomes Project International Neuroimaging Data-Sharing Initiative	doi:10.15387/fcp_indi.sald	https://doi.org/10.15387/fcp_indi.sald
sub-031420	sub-031420_20131224_BOLD Acquisition	Image Acquisitions	Resting-state fMRI	3T TIM Trio	Siemens	3	tesla	UO	UO:0000228	head	12	2D echo planar imaging in resting state	64x64x32	millimeter	UO	UO:0000016	3.44x3.44x3.99	millimeter	UO	UO:0000016	2000	millisecond	UO	UO:0000028	30	millisecond	UO	UO:0000028	90	degree	UO	UO:0000185	RawData_BIDS/sub-031420/func/sub-031420_task-rest_bold.nii.gz	Functional Connectomes Project International Neuroimaging Data-Sharing Initiative	doi:10.15387/fcp_indi.sald	https://doi.org/10.15387/fcp_indi.sald
sub-031421	sub-031421_20131224_BOLD Acquisition	Image Acquisitions	Resting-state fMRI	3T TIM Trio	Siemens	3	tesla	UO	UO:0000228	head	12	2D echo planar imaging in resting state	64x64x32	millimeter	UO	UO:0000016	3.44x3.44x3.99	millimeter	UO	UO:0000016	2000	millisecond	UO	UO:0000028	30	millisecond	UO	UO:0000028	90	degree	UO	UO:0000185	RawData_BIDS/sub-031421/func/sub-031421_task-rest_bold.nii.gz	Functional Connectomes Project International Neuroimaging Data-Sharing Initiative	doi:10.15387/fcp_indi.sald	https://doi.org/10.15387/fcp_indi.sald
sub-031422	sub-031422_20131226_BOLD Acquisition	Image Acquisitions	Resting-state fMRI	3T TIM Trio	Siemens	3	tesla	UO	UO:0000228	head	12	2D echo planar imaging in resting state	64x64x32	millimeter	UO	UO:0000016	3.44x3.44x3.99	millimeter	UO	UO:0000016	2000	millisecond	UO	UO:0000028	30	millisecond	UO	UO:0000028	90	degree	UO	UO:0000185	RawData_BIDS/sub-031422/func/sub-031422_task-rest_bold.nii.gz	Functional Connectomes Project International Neuroimaging Data-Sharing Initiative	doi:10.15387/fcp_indi.sald	https://doi.org/10.15387/fcp_indi.sald
sub-031423	sub-031423_20131228_BOLD Acquisition	Image Acquisitions	Resting-state fMRI	3T TIM Trio	Siemens	3	tesla	UO	UO:0000228	head	12	2D echo planar imaging in resting state	64x64x32	millimeter	UO	UO:0000016	3.44x3.44x3.99	millimeter	UO	UO:0000016	2000	millisecond	UO	UO:0000028	30	millisecond	UO	UO:0000028	90	degree	UO	UO:0000185	RawData_BIDS/sub-031423/func/sub-031423_task-rest_bold.nii.gz	Functional Connectomes Project International Neuroimaging Data-Sharing Initiative	doi:10.15387/fcp_indi.sald	https://doi.org/10.15387/fcp_indi.sald
sub-031424	sub-031424_20131228_BOLD Acquisition	Image Acquisitions	Resting-state fMRI	3T TIM Trio	Siemens	3	tesla	UO	UO:0000228	head	12	2D echo planar imaging in resting state	64x64x32	millimeter	UO	UO:0000016	3.44x3.44x3.99	millimeter	UO	UO:0000016	2000	millisecond	UO	UO:0000028	30	millisecond	UO	UO:0000028	90	degree	UO	UO:0000185	RawData_BIDS/sub-031424/func/sub-031424_task-rest_bold.nii.gz	Functional Connectomes Project International Neuroimaging Data-Sharing Initiative	doi:10.15387/fcp_indi.sald	https://doi.org/10.15387/fcp_indi.sald
sub-031425	sub-031425_20131228_BOLD Acquisition	Image Acquisitions	Resting-state fMRI	3T TIM Trio	Siemens	3	tesla	UO	UO:0000228	head	12	2D echo planar imaging in resting state	64x64x32	millimeter	UO	UO:0000016	3.44x3.44x3.99	millimeter	UO	UO:0000016	2000	millisecond	UO	UO:0000028	30	millisecond	UO	UO:0000028	90	degree	UO	UO:0000185	RawData_BIDS/sub-031425/func/sub-031425_task-rest_bold.nii.gz	Functional Connectomes Project International Neuroimaging Data-Sharing Initiative	doi:10.15387/fcp_indi.sald	https://doi.org/10.15387/fcp_indi.sald
sub-031426	sub-031426_20131228_BOLD Acquisition	Image Acquisitions	Resting-state fMRI	3T TIM Trio	Siemens	3	tesla	UO	UO:0000228	head	12	2D echo planar imaging in resting state	64x64x32	millimeter	UO	UO:0000016	3.44x3.44x3.99	millimeter	UO	UO:0000016	2000	millisecond	UO	UO:0000028	30	millisecond	UO	UO:0000028	90	degree	UO	UO:0000185	RawData_BIDS/sub-031426/func/sub-031426_task-rest_bold.nii.gz	Functional Connectomes Project International Neuroimaging Data-Sharing Initiative	doi:10.15387/fcp_indi.sald	https://doi.org/10.15387/fcp_indi.sald
sub-031427	sub-031427_20131228_BOLD Acquisition	Image Acquisitions	Resting-state fMRI	3T TIM Trio	Siemens	3	tesla	UO	UO:0000228	head	12	2D echo planar imaging in resting state	64x64x32	millimeter	UO	UO:0000016	3.44x3.44x3.99	millimeter	UO	UO:0000016	2000	millisecond	UO	UO:0000028	30	millisecond	UO	UO:0000028	90	degree	UO	UO:0000185	RawData_BIDS/sub-031427/func/sub-031427_task-rest_bold.nii.gz	Functional Connectomes Project International Neuroimaging Data-Sharing Initiative	doi:10.15387/fcp_indi.sald	https://doi.org/10.15387/fcp_indi.sald
sub-031428	sub-031428_20131228_BOLD Acquisition	Image Acquisitions	Resting-state fMRI	3T TIM Trio	Siemens	3	tesla	UO	UO:0000228	head	12	2D echo planar imaging in resting state	64x64x32	millimeter	UO	UO:0000016	3.44x3.44x3.99	millimeter	UO	UO:0000016	2000	millisecond	UO	UO:0000028	30	millisecond	UO	UO:0000028	90	degree	UO	UO:0000185	RawData_BIDS/sub-031428/func/sub-031428_task-rest_bold.nii.gz	Functional Connectomes Project International Neuroimaging Data-Sharing Initiative	doi:10.15387/fcp_indi.sald	https://doi.org/10.15387/fcp_indi.sald
sub-031429	sub-031429_20131228_BOLD Acquisition	Image Acquisitions	Resting-state fMRI	3T TIM Trio	Siemens	3	tesla	UO	UO:0000228	head	12	2D echo planar imaging in resting state	64x64x32	millimeter	UO	UO:0000016	3.44x3.44x3.99	millimeter	UO	UO:0000016	2000	millisecond	UO	UO:0000028	30	millisecond	UO	UO:0000028	90	degree	UO	UO:0000185	RawData_BIDS/sub-031429/func/sub-031429_task-rest_bold.nii.gz	Functional Connectomes Project International Neuroimaging Data-Sharing Initiative	doi:10.15387/fcp_indi.sald	https://doi.org/10.15387/fcp_indi.sald
sub-031430	sub-031430_20131228_BOLD Acquisition	Image Acquisitions	Resting-state fMRI	3T TIM Trio	Siemens	3	tesla	UO	UO:0000228	head	12	2D echo planar imaging in resting state	64x64x32	millimeter	UO	UO:0000016	3.44x3.44x3.99	millimeter	UO	UO:0000016	2000	millisecond	UO	UO:0000028	30	millisecond	UO	UO:0000028	90	degree	UO	UO:0000185	RawData_BIDS/sub-031430/func/sub-031430_task-rest_bold.nii.gz	Functional Connectomes Project International Neuroimaging Data-Sharing Initiative	doi:10.15387/fcp_indi.sald	https://doi.org/10.15387/fcp_indi.sald
sub-031431	sub-031431_20131229_BOLD Acquisition	Image Acquisitions	Resting-state fMRI	3T TIM Trio	Siemens	3	tesla	UO	UO:0000228	head	12	2D echo planar imaging in resting state	64x64x32	millimeter	UO	UO:0000016	3.44x3.44x3.99	millimeter	UO	UO:0000016	2000	millisecond	UO	UO:0000028	30	millisecond	UO	UO:0000028	90	degree	UO	UO:0000185	RawData_BIDS/sub-031431/func/sub-031431_task-rest_bold.nii.gz	Functional Connectomes Project International Neuroimaging Data-Sharing Initiative	doi:10.15387/fcp_indi.sald	https://doi.org/10.15387/fcp_indi.sald
sub-031432	sub-031432_20131229_BOLD Acquisition	Image Acquisitions	Resting-state fMRI	3T TIM Trio	Siemens	3	tesla	UO	UO:0000228	head	12	2D echo planar imaging in resting state	64x64x32	millimeter	UO	UO:0000016	3.44x3.44x3.99	millimeter	UO	UO:0000016	2000	millisecond	UO	UO:0000028	30	millisecond	UO	UO:0000028	90	degree	UO	UO:0000185	RawData_BIDS/sub-031432/func/sub-031432_task-rest_bold.nii.gz	Functional Connectomes Project International Neuroimaging Data-Sharing Initiative	doi:10.15387/fcp_indi.sald	https://doi.org/10.15387/fcp_indi.sald
sub-031433	sub-031433_20131229_BOLD Acquisition	Image Acquisitions	Resting-state fMRI	3T TIM Trio	Siemens	3	tesla	UO	UO:0000228	head	12	2D echo planar imaging in resting state	64x64x32	millimeter	UO	UO:0000016	3.44x3.44x3.99	millimeter	UO	UO:0000016	2000	millisecond	UO	UO:0000028	30	millisecond	UO	UO:0000028	90	degree	UO	UO:0000185	RawData_BIDS/sub-031433/func/sub-031433_task-rest_bold.nii.gz	Functional Connectomes Project International Neuroimaging Data-Sharing Initiative	doi:10.15387/fcp_indi.sald	https://doi.org/10.15387/fcp_indi.sald
sub-031434	sub-031434_20131229_BOLD Acquisition	Image Acquisitions	Resting-state fMRI	3T TIM Trio	Siemens	3	tesla	UO	UO:0000228	head	12	2D echo planar imaging in resting state	64x64x32	millimeter	UO	UO:0000016	3.44x3.44x3.99	millimeter	UO	UO:0000016	2000	millisecond	UO	UO:0000028	30	millisecond	UO	UO:0000028	90	degree	UO	UO:0000185	RawData_BIDS/sub-031434/func/sub-031434_task-rest_bold.nii.gz	Functional Connectomes Project International Neuroimaging Data-Sharing Initiative	doi:10.15387/fcp_indi.sald	https://doi.org/10.15387/fcp_indi.sald
sub-031435	sub-031435_20131229_BOLD Acquisition	Image Acquisitions	Resting-state fMRI	3T TIM Trio	Siemens	3	tesla	UO	UO:0000228	head	12	2D echo planar imaging in resting state	64x64x32	millimeter	UO	UO:0000016	3.44x3.44x3.99	millimeter	UO	UO:0000016	2000	millisecond	UO	UO:0000028	30	millisecond	UO	UO:0000028	90	degree	UO	UO:0000185	RawData_BIDS/sub-031435/func/sub-031435_task-rest_bold.nii.gz	Functional Connectomes Project International Neuroimaging Data-Sharing Initiative	doi:10.15387/fcp_indi.sald	https://doi.org/10.15387/fcp_indi.sald
sub-031436	sub-031436_20131229_BOLD Acquisition	Image Acquisitions	Resting-state fMRI	3T TIM Trio	Siemens	3	tesla	UO	UO:0000228	head	12	2D echo planar imaging in resting state	64x64x32	millimeter	UO	UO:0000016	3.44x3.44x3.99	millimeter	UO	UO:0000016	2000	millisecond	UO	UO:0000028	30	millisecond	UO	UO:0000028	90	degree	UO	UO:0000185	RawData_BIDS/sub-031436/func/sub-031436_task-rest_bold.nii.gz	Functional Connectomes Project International Neuroimaging Data-Sharing Initiative	doi:10.15387/fcp_indi.sald	https://doi.org/10.15387/fcp_indi.sald
sub-031437	sub-031437_20131230_BOLD Acquisition	Image Acquisitions	Resting-state fMRI	3T TIM Trio	Siemens	3	tesla	UO	UO:0000228	head	12	2D echo planar imaging in resting state	64x64x32	millimeter	UO	UO:0000016	3.44x3.44x3.99	millimeter	UO	UO:0000016	2000	millisecond	UO	UO:0000028	30	millisecond	UO	UO:0000028	90	degree	UO	UO:0000185	RawData_BIDS/sub-031437/func/sub-031437_task-rest_bold.nii.gz	Functional Connectomes Project International Neuroimaging Data-Sharing Initiative	doi:10.15387/fcp_indi.sald	https://doi.org/10.15387/fcp_indi.sald
sub-031438	sub-031438_20131230_BOLD Acquisition	Image Acquisitions	Resting-state fMRI	3T TIM Trio	Siemens	3	tesla	UO	UO:0000228	head	12	2D echo planar imaging in resting state	64x64x32	millimeter	UO	UO:0000016	3.44x3.44x3.99	millimeter	UO	UO:0000016	2000	millisecond	UO	UO:0000028	30	millisecond	UO	UO:0000028	90	degree	UO	UO:0000185	RawData_BIDS/sub-031438/func/sub-031438_task-rest_bold.nii.gz	Functional Connectomes Project International Neuroimaging Data-Sharing Initiative	doi:10.15387/fcp_indi.sald	https://doi.org/10.15387/fcp_indi.sald
sub-031439	sub-031439_20131230_BOLD Acquisition	Image Acquisitions	Resting-state fMRI	3T TIM Trio	Siemens	3	tesla	UO	UO:0000228	head	12	2D echo planar imaging in resting state	64x64x32	millimeter	UO	UO:0000016	3.44x3.44x3.99	millimeter	UO	UO:0000016	2000	millisecond	UO	UO:0000028	30	millisecond	UO	UO:0000028	90	degree	UO	UO:0000185	RawData_BIDS/sub-031439/func/sub-031439_task-rest_bold.nii.gz	Functional Connectomes Project International Neuroimaging Data-Sharing Initiative	doi:10.15387/fcp_indi.sald	https://doi.org/10.15387/fcp_indi.sald
sub-031440	sub-031440_20131230_BOLD Acquisition	Image Acquisitions	Resting-state fMRI	3T TIM Trio	Siemens	3	tesla	UO	UO:0000228	head	12	2D echo planar imaging in resting state	64x64x32	millimeter	UO	UO:0000016	3.44x3.44x3.99	millimeter	UO	UO:0000016	2000	millisecond	UO	UO:0000028	30	millisecond	UO	UO:0000028	90	degree	UO	UO:0000185	RawData_BIDS/sub-031440/func/sub-031440_task-rest_bold.nii.gz	Functional Connectomes Project International Neuroimaging Data-Sharing Initiative	doi:10.15387/fcp_indi.sald	https://doi.org/10.15387/fcp_indi.sald
sub-031441	sub-031441_20131231_BOLD Acquisition	Image Acquisitions	Resting-state fMRI	3T TIM Trio	Siemens	3	tesla	UO	UO:0000228	head	12	2D echo planar imaging in resting state	64x64x32	millimeter	UO	UO:0000016	3.44x3.44x3.99	millimeter	UO	UO:0000016	2000	millisecond	UO	UO:0000028	30	millisecond	UO	UO:0000028	90	degree	UO	UO:0000185	RawData_BIDS/sub-031441/func/sub-031441_task-rest_bold.nii.gz	Functional Connectomes Project International Neuroimaging Data-Sharing Initiative	doi:10.15387/fcp_indi.sald	https://doi.org/10.15387/fcp_indi.sald
sub-031442	sub-031442_20131231_BOLD Acquisition	Image Acquisitions	Resting-state fMRI	3T TIM Trio	Siemens	3	tesla	UO	UO:0000228	head	12	2D echo planar imaging in resting state	64x64x32	millimeter	UO	UO:0000016	3.44x3.44x3.99	millimeter	UO	UO:0000016	2000	millisecond	UO	UO:0000028	30	millisecond	UO	UO:0000028	90	degree	UO	UO:0000185	RawData_BIDS/sub-031442/func/sub-031442_task-rest_bold.nii.gz	Functional Connectomes Project International Neuroimaging Data-Sharing Initiative	doi:10.15387/fcp_indi.sald	https://doi.org/10.15387/fcp_indi.sald
sub-031443	sub-031443_20140102_BOLD Acquisition	Image Acquisitions	Resting-state fMRI	3T TIM Trio	Siemens	3	tesla	UO	UO:0000228	head	12	2D echo planar imaging in resting state	64x64x32	millimeter	UO	UO:0000016	3.44x3.44x3.99	millimeter	UO	UO:0000016	2000	millisecond	UO	UO:0000028	30	millisecond	UO	UO:0000028	90	degree	UO	UO:0000185	RawData_BIDS/sub-031443/func/sub-031443_task-rest_bold.nii.gz	Functional Connectomes Project International Neuroimaging Data-Sharing Initiative	doi:10.15387/fcp_indi.sald	https://doi.org/10.15387/fcp_indi.sald
sub-031444	sub-031444_20140102_BOLD Acquisition	Image Acquisitions	Resting-state fMRI	3T TIM Trio	Siemens	3	tesla	UO	UO:0000228	head	12	2D echo planar imaging in resting state	64x64x32	millimeter	UO	UO:0000016	3.44x3.44x3.99	millimeter	UO	UO:0000016	2000	millisecond	UO	UO:0000028	30	millisecond	UO	UO:0000028	90	degree	UO	UO:0000185	RawData_BIDS/sub-031444/func/sub-031444_task-rest_bold.nii.gz	Functional Connectomes Project International Neuroimaging Data-Sharing Initiative	doi:10.15387/fcp_indi.sald	https://doi.org/10.15387/fcp_indi.sald
sub-031445	sub-031445_20140102_BOLD Acquisition	Image Acquisitions	Resting-state fMRI	3T TIM Trio	Siemens	3	tesla	UO	UO:0000228	head	12	2D echo planar imaging in resting state	64x64x32	millimeter	UO	UO:0000016	3.44x3.44x3.99	millimeter	UO	UO:0000016	2000	millisecond	UO	UO:0000028	30	millisecond	UO	UO:0000028	90	degree	UO	UO:0000185	RawData_BIDS/sub-031445/func/sub-031445_task-rest_bold.nii.gz	Functional Connectomes Project International Neuroimaging Data-Sharing Initiative	doi:10.15387/fcp_indi.sald	https://doi.org/10.15387/fcp_indi.sald
sub-031446	sub-031446_20140107_BOLD Acquisition	Image Acquisitions	Resting-state fMRI	3T TIM Trio	Siemens	3	tesla	UO	UO:0000228	head	12	2D echo planar imaging in resting state	64x64x32	millimeter	UO	UO:0000016	3.27x3.27x3.99	millimeter	UO	UO:0000016	2000	millisecond	UO	UO:0000028	30	millisecond	UO	UO:0000028	90	degree	UO	UO:0000185	RawData_BIDS/sub-031446/func/sub-031446_task-rest_bold.nii.gz	Functional Connectomes Project International Neuroimaging Data-Sharing Initiative	doi:10.15387/fcp_indi.sald	https://doi.org/10.15387/fcp_indi.sald
sub-031447	sub-031447_20140107_BOLD Acquisition	Image Acquisitions	Resting-state fMRI	3T TIM Trio	Siemens	3	tesla	UO	UO:0000228	head	12	2D echo planar imaging in resting state	64x64x32	millimeter	UO	UO:0000016	3.44x3.44x3.99	millimeter	UO	UO:0000016	2000	millisecond	UO	UO:0000028	30	millisecond	UO	UO:0000028	90	degree	UO	UO:0000185	RawData_BIDS/sub-031447/func/sub-031447_task-rest_bold.nii.gz	Functional Connectomes Project International Neuroimaging Data-Sharing Initiative	doi:10.15387/fcp_indi.sald	https://doi.org/10.15387/fcp_indi.sald
sub-031448	sub-031448_20140107_BOLD Acquisition	Image Acquisitions	Resting-state fMRI	3T TIM Trio	Siemens	3	tesla	UO	UO:0000228	head	12	2D echo planar imaging in resting state	64x64x32	millimeter	UO	UO:0000016	3.44x3.44x3.99	millimeter	UO	UO:0000016	2000	millisecond	UO	UO:0000028	30	millisecond	UO	UO:0000028	90	degree	UO	UO:0000185	RawData_BIDS/sub-031448/func/sub-031448_task-rest_bold.nii.gz	Functional Connectomes Project International Neuroimaging Data-Sharing Initiative	doi:10.15387/fcp_indi.sald	https://doi.org/10.15387/fcp_indi.sald
sub-031449	sub-031449_20140109_BOLD Acquisition	Image Acquisitions	Resting-state fMRI	3T TIM Trio	Siemens	3	tesla	UO	UO:0000228	head	12	2D echo planar imaging in resting state	64x64x32	millimeter	UO	UO:0000016	3.44x3.44x3.99	millimeter	UO	UO:0000016	2000	millisecond	UO	UO:0000028	30	millisecond	UO	UO:0000028	90	degree	UO	UO:0000185	RawData_BIDS/sub-031449/func/sub-031449_task-rest_bold.nii.gz	Functional Connectomes Project International Neuroimaging Data-Sharing Initiative	doi:10.15387/fcp_indi.sald	https://doi.org/10.15387/fcp_indi.sald
sub-031450	sub-031450_20140109_BOLD Acquisition	Image Acquisitions	Resting-state fMRI	3T TIM Trio	Siemens	3	tesla	UO	UO:0000228	head	12	2D echo planar imaging in resting state	64x64x32	millimeter	UO	UO:0000016	3.44x3.44x3.99	millimeter	UO	UO:0000016	2000	millisecond	UO	UO:0000028	30	millisecond	UO	UO:0000028	90	degree	UO	UO:0000185	RawData_BIDS/sub-031450/func/sub-031450_task-rest_bold.nii.gz	Functional Connectomes Project International Neuroimaging Data-Sharing Initiative	doi:10.15387/fcp_indi.sald	https://doi.org/10.15387/fcp_indi.sald
sub-031451	sub-031451_20140111_BOLD Acquisition	Image Acquisitions	Resting-state fMRI	3T TIM Trio	Siemens	3	tesla	UO	UO:0000228	head	12	2D echo planar imaging in resting state	64x64x32	millimeter	UO	UO:0000016	3.44x3.44x3.99	millimeter	UO	UO:0000016	2000	millisecond	UO	UO:0000028	30	millisecond	UO	UO:0000028	90	degree	UO	UO:0000185	RawData_BIDS/sub-031451/func/sub-031451_task-rest_bold.nii.gz	Functional Connectomes Project International Neuroimaging Data-Sharing Initiative	doi:10.15387/fcp_indi.sald	https://doi.org/10.15387/fcp_indi.sald
sub-031452	sub-031452_20140111_BOLD Acquisition	Image Acquisitions	Resting-state fMRI	3T TIM Trio	Siemens	3	tesla	UO	UO:0000228	head	12	2D echo planar imaging in resting state	64x64x32	millimeter	UO	UO:0000016	3.44x3.44x3.99	millimeter	UO	UO:0000016	2000	millisecond	UO	UO:0000028	30	millisecond	UO	UO:0000028	90	degree	UO	UO:0000185	RawData_BIDS/sub-031452/func/sub-031452_task-rest_bold.nii.gz	Functional Connectomes Project International Neuroimaging Data-Sharing Initiative	doi:10.15387/fcp_indi.sald	https://doi.org/10.15387/fcp_indi.sald
sub-031453	sub-031453_20140112_BOLD Acquisition	Image Acquisitions	Resting-state fMRI	3T TIM Trio	Siemens	3	tesla	UO	UO:0000228	head	12	2D echo planar imaging in resting state	64x64x32	millimeter	UO	UO:0000016	3.44x3.44x3.99	millimeter	UO	UO:0000016	2000	millisecond	UO	UO:0000028	30	millisecond	UO	UO:0000028	90	degree	UO	UO:0000185	RawData_BIDS/sub-031453/func/sub-031453_task-rest_bold.nii.gz	Functional Connectomes Project International Neuroimaging Data-Sharing Initiative	doi:10.15387/fcp_indi.sald	https://doi.org/10.15387/fcp_indi.sald
sub-031454	sub-031454_20140224_BOLD Acquisition	Image Acquisitions	Resting-state fMRI	3T TIM Trio	Siemens	3	tesla	UO	UO:0000228	head	12	2D echo planar imaging in resting state	64x64x32	millimeter	UO	UO:0000016	3.44x3.44x3.99	millimeter	UO	UO:0000016	2000	millisecond	UO	UO:0000028	30	millisecond	UO	UO:0000028	90	degree	UO	UO:0000185	RawData_BIDS/sub-031454/func/sub-031454_task-rest_bold.nii.gz	Functional Connectomes Project International Neuroimaging Data-Sharing Initiative	doi:10.15387/fcp_indi.sald	https://doi.org/10.15387/fcp_indi.sald
sub-031455	sub-031455_20140225_BOLD Acquisition	Image Acquisitions	Resting-state fMRI	3T TIM Trio	Siemens	3	tesla	UO	UO:0000228	head	12	2D echo planar imaging in resting state	64x64x32	millimeter	UO	UO:0000016	3.44x3.44x3.99	millimeter	UO	UO:0000016	2000	millisecond	UO	UO:0000028	30	millisecond	UO	UO:0000028	90	degree	UO	UO:0000185	RawData_BIDS/sub-031455/func/sub-031455_task-rest_bold.nii.gz	Functional Connectomes Project International Neuroimaging Data-Sharing Initiative	doi:10.15387/fcp_indi.sald	https://doi.org/10.15387/fcp_indi.sald
sub-031456	sub-031456_20140225_BOLD Acquisition	Image Acquisitions	Resting-state fMRI	3T TIM Trio	Siemens	3	tesla	UO	UO:0000228	head	12	2D echo planar imaging in resting state	64x64x32	millimeter	UO	UO:0000016	3.44x3.44x3.99	millimeter	UO	UO:0000016	2000	millisecond	UO	UO:0000028	30	millisecond	UO	UO:0000028	90	degree	UO	UO:0000185	RawData_BIDS/sub-031456/func/sub-031456_task-rest_bold.nii.gz	Functional Connectomes Project International Neuroimaging Data-Sharing Initiative	doi:10.15387/fcp_indi.sald	https://doi.org/10.15387/fcp_indi.sald
sub-031457	sub-031457_20140303_BOLD Acquisition	Image Acquisitions	Resting-state fMRI	3T TIM Trio	Siemens	3	tesla	UO	UO:0000228	head	12	2D echo planar imaging in resting state	64x64x32	millimeter	UO	UO:0000016	3.44x3.44x3.99	millimeter	UO	UO:0000016	2000	millisecond	UO	UO:0000028	30	millisecond	UO	UO:0000028	90	degree	UO	UO:0000185	RawData_BIDS/sub-031457/func/sub-031457_task-rest_bold.nii.gz	Functional Connectomes Project International Neuroimaging Data-Sharing Initiative	doi:10.15387/fcp_indi.sald	https://doi.org/10.15387/fcp_indi.sald
sub-031458	sub-031458_20140303_BOLD Acquisition	Image Acquisitions	Resting-state fMRI	3T TIM Trio	Siemens	3	tesla	UO	UO:0000228	head	12	2D echo planar imaging in resting state	64x64x32	millimeter	UO	UO:0000016	3.44x3.44x3.99	millimeter	UO	UO:0000016	2000	millisecond	UO	UO:0000028	30	millisecond	UO	UO:0000028	90	degree	UO	UO:0000185	RawData_BIDS/sub-031458/func/sub-031458_task-rest_bold.nii.gz	Functional Connectomes Project International Neuroimaging Data-Sharing Initiative	doi:10.15387/fcp_indi.sald	https://doi.org/10.15387/fcp_indi.sald
sub-031459	sub-031459_20140304_BOLD Acquisition	Image Acquisitions	Resting-state fMRI	3T TIM Trio	Siemens	3	tesla	UO	UO:0000228	head	12	2D echo planar imaging in resting state	64x64x32	millimeter	UO	UO:0000016	3.44x3.44x3.99	millimeter	UO	UO:0000016	2000	millisecond	UO	UO:0000028	30	millisecond	UO	UO:0000028	90	degree	UO	UO:0000185	RawData_BIDS/sub-031459/func/sub-031459_task-rest_bold.nii.gz	Functional Connectomes Project International Neuroimaging Data-Sharing Initiative	doi:10.15387/fcp_indi.sald	https://doi.org/10.15387/fcp_indi.sald
sub-031460	sub-031460_20140325_BOLD Acquisition	Image Acquisitions	Resting-state fMRI	3T TIM Trio	Siemens	3	tesla	UO	UO:0000228	head	12	2D echo planar imaging in resting state	64x64x32	millimeter	UO	UO:0000016	3.44x3.44x3.99	millimeter	UO	UO:0000016	2000	millisecond	UO	UO:0000028	30	millisecond	UO	UO:0000028	90	degree	UO	UO:0000185	RawData_BIDS/sub-031460/func/sub-031460_task-rest_bold.nii.gz	Functional Connectomes Project International Neuroimaging Data-Sharing Initiative	doi:10.15387/fcp_indi.sald	https://doi.org/10.15387/fcp_indi.sald
sub-031461	sub-031461_20140325_BOLD Acquisition	Image Acquisitions	Resting-state fMRI	3T TIM Trio	Siemens	3	tesla	UO	UO:0000228	head	12	2D echo planar imaging in resting state	64x64x32	millimeter	UO	UO:0000016	3.44x3.44x3.99	millimeter	UO	UO:0000016	2000	millisecond	UO	UO:0000028	30	millisecond	UO	UO:0000028	90	degree	UO	UO:0000185	RawData_BIDS/sub-031461/func/sub-031461_task-rest_bold.nii.gz	Functional Connectomes Project International Neuroimaging Data-Sharing Initiative	doi:10.15387/fcp_indi.sald	https://doi.org/10.15387/fcp_indi.sald
sub-031462	sub-031462_20140317_BOLD Acquisition	Image Acquisitions	Resting-state fMRI	3T TIM Trio	Siemens	3	tesla	UO	UO:0000228	head	12	2D echo planar imaging in resting state	64x64x32	millimeter	UO	UO:0000016	3.44x3.44x3.99	millimeter	UO	UO:0000016	2000	millisecond	UO	UO:0000028	30	millisecond	UO	UO:0000028	90	degree	UO	UO:0000185	RawData_BIDS/sub-031462/func/sub-031462_task-rest_bold.nii.gz	Functional Connectomes Project International Neuroimaging Data-Sharing Initiative	doi:10.15387/fcp_indi.sald	https://doi.org/10.15387/fcp_indi.sald
sub-031463	sub-031463_20140325_BOLD Acquisition	Image Acquisitions	Resting-state fMRI	3T TIM Trio	Siemens	3	tesla	UO	UO:0000228	head	12	2D echo planar imaging in resting state	64x64x32	millimeter	UO	UO:0000016	3.44x3.44x3.99	millimeter	UO	UO:0000016	2000	millisecond	UO	UO:0000028	30	millisecond	UO	UO:0000028	90	degree	UO	UO:0000185	RawData_BIDS/sub-031463/func/sub-031463_task-rest_bold.nii.gz	Functional Connectomes Project International Neuroimaging Data-Sharing Initiative	doi:10.15387/fcp_indi.sald	https://doi.org/10.15387/fcp_indi.sald
sub-031464	sub-031464_20140616_BOLD Acquisition	Image Acquisitions	Resting-state fMRI	3T TIM Trio	Siemens	3	tesla	UO	UO:0000228	head	12	2D echo planar imaging in resting state	64x64x32	millimeter	UO	UO:0000016	3.44x3.44x3.99	millimeter	UO	UO:0000016	2000	millisecond	UO	UO:0000028	30	millisecond	UO	UO:0000028	90	degree	UO	UO:0000185	RawData_BIDS/sub-031464/func/sub-031464_task-rest_bold.nii.gz	Functional Connectomes Project International Neuroimaging Data-Sharing Initiative	doi:10.15387/fcp_indi.sald	https://doi.org/10.15387/fcp_indi.sald
sub-031465	sub-031465_20120409_BOLD Acquisition	Image Acquisitions	Resting-state fMRI	3T TIM Trio	Siemens	3	tesla	UO	UO:0000228	head	12	2D echo planar imaging in resting state	64x64x32	millimeter	UO	UO:0000016	3.44x3.44x3.99	millimeter	UO	UO:0000016	2000	millisecond	UO	UO:0000028	30	millisecond	UO	UO:0000028	90	degree	UO	UO:0000185	RawData_BIDS/sub-031465/func/sub-031465_task-rest_bold.nii.gz	Functional Connectomes Project International Neuroimaging Data-Sharing Initiative	doi:10.15387/fcp_indi.sald	https://doi.org/10.15387/fcp_indi.sald
sub-031466	sub-031466_20120409_BOLD Acquisition	Image Acquisitions	Resting-state fMRI	3T TIM Trio	Siemens	3	tesla	UO	UO:0000228	head	12	2D echo planar imaging in resting state	64x64x32	millimeter	UO	UO:0000016	3.44x3.44x3.99	millimeter	UO	UO:0000016	2000	millisecond	UO	UO:0000028	30	millisecond	UO	UO:0000028	90	degree	UO	UO:0000185	RawData_BIDS/sub-031466/func/sub-031466_task-rest_bold.nii.gz	Functional Connectomes Project International Neuroimaging Data-Sharing Initiative	doi:10.15387/fcp_indi.sald	https://doi.org/10.15387/fcp_indi.sald
sub-031467	sub-031467_20120410_BOLD Acquisition	Image Acquisitions	Resting-state fMRI	3T TIM Trio	Siemens	3	tesla	UO	UO:0000228	head	12	2D echo planar imaging in resting state	64x64x32	millimeter	UO	UO:0000016	3.44x3.44x3.99	millimeter	UO	UO:0000016	2000	millisecond	UO	UO:0000028	30	millisecond	UO	UO:0000028	90	degree	UO	UO:0000185	RawData_BIDS/sub-031467/func/sub-031467_task-rest_bold.nii.gz	Functional Connectomes Project International Neuroimaging Data-Sharing Initiative	doi:10.15387/fcp_indi.sald	https://doi.org/10.15387/fcp_indi.sald
sub-031468	sub-031468_20120410_BOLD Acquisition	Image Acquisitions	Resting-state fMRI	3T TIM Trio	Siemens	3	tesla	UO	UO:0000228	head	12	2D echo planar imaging in resting state	64x64x32	millimeter	UO	UO:0000016	3.44x3.44x3.99	millimeter	UO	UO:0000016	2000	millisecond	UO	UO:0000028	30	millisecond	UO	UO:0000028	90	degree	UO	UO:0000185	RawData_BIDS/sub-031468/func/sub-031468_task-rest_bold.nii.gz	Functional Connectomes Project International Neuroimaging Data-Sharing Initiative	doi:10.15387/fcp_indi.sald	https://doi.org/10.15387/fcp_indi.sald
sub-031469	sub-031469_20120410_BOLD Acquisition	Image Acquisitions	Resting-state fMRI	3T TIM Trio	Siemens	3	tesla	UO	UO:0000228	head	12	2D echo planar imaging in resting state	64x64x32	millimeter	UO	UO:0000016	3.44x3.44x3.99	millimeter	UO	UO:0000016	2000	millisecond	UO	UO:0000028	30	millisecond	UO	UO:0000028	90	degree	UO	UO:0000185	RawData_BIDS/sub-031469/func/sub-031469_task-rest_bold.nii.gz	Functional Connectomes Project International Neuroimaging Data-Sharing Initiative	doi:10.15387/fcp_indi.sald	https://doi.org/10.15387/fcp_indi.sald
sub-031470	sub-031470_20120410_BOLD Acquisition	Image Acquisitions	Resting-state fMRI	3T TIM Trio	Siemens	3	tesla	UO	UO:0000228	head	12	2D echo planar imaging in resting state	64x64x32	millimeter	UO	UO:0000016	3.44x3.44x3.99	millimeter	UO	UO:0000016	2000	millisecond	UO	UO:0000028	30	millisecond	UO	UO:0000028	90	degree	UO	UO:0000185	RawData_BIDS/sub-031470/func/sub-031470_task-rest_bold.nii.gz	Functional Connectomes Project International Neuroimaging Data-Sharing Initiative	doi:10.15387/fcp_indi.sald	https://doi.org/10.15387/fcp_indi.sald
sub-031471	sub-031471_20120416_BOLD Acquisition	Image Acquisitions	Resting-state fMRI	3T TIM Trio	Siemens	3	tesla	UO	UO:0000228	head	12	2D echo planar imaging in resting state	64x64x32	millimeter	UO	UO:0000016	3.44x3.44x3.99	millimeter	UO	UO:0000016	2000	millisecond	UO	UO:0000028	30	millisecond	UO	UO:0000028	90	degree	UO	UO:0000185	RawData_BIDS/sub-031471/func/sub-031471_task-rest_bold.nii.gz	Functional Connectomes Project International Neuroimaging Data-Sharing Initiative	doi:10.15387/fcp_indi.sald	https://doi.org/10.15387/fcp_indi.sald
sub-031472	sub-031472_20120416_BOLD Acquisition	Image Acquisitions	Resting-state fMRI	3T TIM Trio	Siemens	3	tesla	UO	UO:0000228	head	12	2D echo planar imaging in resting state	64x64x32	millimeter	UO	UO:0000016	3.44x3.44x3.99	millimeter	UO	UO:0000016	2000	millisecond	UO	UO:0000028	30	millisecond	UO	UO:0000028	90	degree	UO	UO:0000185	RawData_BIDS/sub-031472/func/sub-031472_task-rest_bold.nii.gz	Functional Connectomes Project International Neuroimaging Data-Sharing Initiative	doi:10.15387/fcp_indi.sald	https://doi.org/10.15387/fcp_indi.sald
sub-031473	sub-031473_20120417_BOLD Acquisition	Image Acquisitions	Resting-state fMRI	3T TIM Trio	Siemens	3	tesla	UO	UO:0000228	head	12	2D echo planar imaging in resting state	64x64x32	millimeter	UO	UO:0000016	3.44x3.44x3.99	millimeter	UO	UO:0000016	2000	millisecond	UO	UO:0000028	30	millisecond	UO	UO:0000028	90	degree	UO	UO:0000185	RawData_BIDS/sub-031473/func/sub-031473_task-rest_bold.nii.gz	Functional Connectomes Project International Neuroimaging Data-Sharing Initiative	doi:10.15387/fcp_indi.sald	https://doi.org/10.15387/fcp_indi.sald
sub-031474	sub-031474_20120417_BOLD Acquisition	Image Acquisitions	Resting-state fMRI	3T TIM Trio	Siemens	3	tesla	UO	UO:0000228	head	12	2D echo planar imaging in resting state	64x64x32	millimeter	UO	UO:0000016	3.44x3.44x3.99	millimeter	UO	UO:0000016	2000	millisecond	UO	UO:0000028	30	millisecond	UO	UO:0000028	90	degree	UO	UO:0000185	RawData_BIDS/sub-031474/func/sub-031474_task-rest_bold.nii.gz	Functional Connectomes Project International Neuroimaging Data-Sharing Initiative	doi:10.15387/fcp_indi.sald	https://doi.org/10.15387/fcp_indi.sald
sub-031475	sub-031475_20120417_BOLD Acquisition	Image Acquisitions	Resting-state fMRI	3T TIM Trio	Siemens	3	tesla	UO	UO:0000228	head	12	2D echo planar imaging in resting state	64x64x32	millimeter	UO	UO:0000016	3.44x3.44x3.99	millimeter	UO	UO:0000016	2000	millisecond	UO	UO:0000028	30	millisecond	UO	UO:0000028	90	degree	UO	UO:0000185	RawData_BIDS/sub-031475/func/sub-031475_task-rest_bold.nii.gz	Functional Connectomes Project International Neuroimaging Data-Sharing Initiative	doi:10.15387/fcp_indi.sald	https://doi.org/10.15387/fcp_indi.sald
sub-031476	sub-031476_20120417_BOLD Acquisition	Image Acquisitions	Resting-state fMRI	3T TIM Trio	Siemens	3	tesla	UO	UO:0000228	head	12	2D echo planar imaging in resting state	64x64x32	millimeter	UO	UO:0000016	3.44x3.44x3.99	millimeter	UO	UO:0000016	2000	millisecond	UO	UO:0000028	30	millisecond	UO	UO:0000028	90	degree	UO	UO:0000185	RawData_BIDS/sub-031476/func/sub-031476_task-rest_bold.nii.gz	Functional Connectomes Project International Neuroimaging Data-Sharing Initiative	doi:10.15387/fcp_indi.sald	https://doi.org/10.15387/fcp_indi.sald
sub-031477	sub-031477_20120423_BOLD Acquisition	Image Acquisitions	Resting-state fMRI	3T TIM Trio	Siemens	3	tesla	UO	UO:0000228	head	12	2D echo planar imaging in resting state	64x64x32	millimeter	UO	UO:0000016	3.44x3.44x3.99	millimeter	UO	UO:0000016	2000	millisecond	UO	UO:0000028	30	millisecond	UO	UO:0000028	90	degree	UO	UO:0000185	RawData_BIDS/sub-031477/func/sub-031477_task-rest_bold.nii.gz	Functional Connectomes Project International Neuroimaging Data-Sharing Initiative	doi:10.15387/fcp_indi.sald	https://doi.org/10.15387/fcp_indi.sald
sub-031478	sub-031478_20120423_BOLD Acquisition	Image Acquisitions	Resting-state fMRI	3T TIM Trio	Siemens	3	tesla	UO	UO:0000228	head	12	2D echo planar imaging in resting state	64x64x32	millimeter	UO	UO:0000016	3.44x3.44x3.99	millimeter	UO	UO:0000016	2000	millisecond	UO	UO:0000028	30	millisecond	UO	UO:0000028	90	degree	UO	UO:0000185	RawData_BIDS/sub-031478/func/sub-031478_task-rest_bold.nii.gz	Functional Connectomes Project International Neuroimaging Data-Sharing Initiative	doi:10.15387/fcp_indi.sald	https://doi.org/10.15387/fcp_indi.sald
sub-031479	sub-031479_20120424_BOLD Acquisition	Image Acquisitions	Resting-state fMRI	3T TIM Trio	Siemens	3	tesla	UO	UO:0000228	head	12	2D echo planar imaging in resting state	64x64x32	millimeter	UO	UO:0000016	3.44x3.44x3.99	millimeter	UO	UO:0000016	2000	millisecond	UO	UO:0000028	30	millisecond	UO	UO:0000028	90	degree	UO	UO:0000185	RawData_BIDS/sub-031479/func/sub-031479_task-rest_bold.nii.gz	Functional Connectomes Project International Neuroimaging Data-Sharing Initiative	doi:10.15387/fcp_indi.sald	https://doi.org/10.15387/fcp_indi.sald
sub-031480	sub-031480_20120424_BOLD Acquisition	Image Acquisitions	Resting-state fMRI	3T TIM Trio	Siemens	3	tesla	UO	UO:0000228	head	12	2D echo planar imaging in resting state	64x64x32	millimeter	UO	UO:0000016	3.44x3.44x3.99	millimeter	UO	UO:0000016	2000	millisecond	UO	UO:0000028	30	millisecond	UO	UO:0000028	90	degree	UO	UO:0000185	RawData_BIDS/sub-031480/func/sub-031480_task-rest_bold.nii.gz	Functional Connectomes Project International Neuroimaging Data-Sharing Initiative	doi:10.15387/fcp_indi.sald	https://doi.org/10.15387/fcp_indi.sald
sub-031481	sub-031481_20120424_BOLD Acquisition	Image Acquisitions	Resting-state fMRI	3T TIM Trio	Siemens	3	tesla	UO	UO:0000228	head	12	2D echo planar imaging in resting state	64x64x32	millimeter	UO	UO:0000016	3.44x3.44x3.99	millimeter	UO	UO:0000016	2000	millisecond	UO	UO:0000028	30	millisecond	UO	UO:0000028	90	degree	UO	UO:0000185	RawData_BIDS/sub-031481/func/sub-031481_task-rest_bold.nii.gz	Functional Connectomes Project International Neuroimaging Data-Sharing Initiative	doi:10.15387/fcp_indi.sald	https://doi.org/10.15387/fcp_indi.sald
sub-031482	sub-031482_20120522_BOLD Acquisition	Image Acquisitions	Resting-state fMRI	3T TIM Trio	Siemens	3	tesla	UO	UO:0000228	head	12	2D echo planar imaging in resting state	64x64x32	millimeter	UO	UO:0000016	3.44x3.44x3.99	millimeter	UO	UO:0000016	2000	millisecond	UO	UO:0000028	30	millisecond	UO	UO:0000028	90	degree	UO	UO:0000185	RawData_BIDS/sub-031482/func/sub-031482_task-rest_bold.nii.gz	Functional Connectomes Project International Neuroimaging Data-Sharing Initiative	doi:10.15387/fcp_indi.sald	https://doi.org/10.15387/fcp_indi.sald
sub-031483	sub-031483_20120605_BOLD Acquisition	Image Acquisitions	Resting-state fMRI	3T TIM Trio	Siemens	3	tesla	UO	UO:0000228	head	12	2D echo planar imaging in resting state	64x64x32	millimeter	UO	UO:0000016	3.44x3.44x3.99	millimeter	UO	UO:0000016	2000	millisecond	UO	UO:0000028	30	millisecond	UO	UO:0000028	90	degree	UO	UO:0000185	RawData_BIDS/sub-031483/func/sub-031483_task-rest_bold.nii.gz	Functional Connectomes Project International Neuroimaging Data-Sharing Initiative	doi:10.15387/fcp_indi.sald	https://doi.org/10.15387/fcp_indi.sald
sub-031484	sub-031484_20120605_BOLD Acquisition	Image Acquisitions	Resting-state fMRI	3T TIM Trio	Siemens	3	tesla	UO	UO:0000228	head	12	2D echo planar imaging in resting state	64x64x32	millimeter	UO	UO:0000016	3.44x3.44x3.99	millimeter	UO	UO:0000016	2000	millisecond	UO	UO:0000028	30	millisecond	UO	UO:0000028	90	degree	UO	UO:0000185	RawData_BIDS/sub-031484/func/sub-031484_task-rest_bold.nii.gz	Functional Connectomes Project International Neuroimaging Data-Sharing Initiative	doi:10.15387/fcp_indi.sald	https://doi.org/10.15387/fcp_indi.sald
sub-031485	sub-031485_20120612_BOLD Acquisition	Image Acquisitions	Resting-state fMRI	3T TIM Trio	Siemens	3	tesla	UO	UO:0000228	head	12	2D echo planar imaging in resting state	64x64x32	millimeter	UO	UO:0000016	3.44x3.44x3.99	millimeter	UO	UO:0000016	2000	millisecond	UO	UO:0000028	30	millisecond	UO	UO:0000028	90	degree	UO	UO:0000185	RawData_BIDS/sub-031485/func/sub-031485_task-rest_bold.nii.gz	Functional Connectomes Project International Neuroimaging Data-Sharing Initiative	doi:10.15387/fcp_indi.sald	https://doi.org/10.15387/fcp_indi.sald
sub-031486	sub-031486_20120612_BOLD Acquisition	Image Acquisitions	Resting-state fMRI	3T TIM Trio	Siemens	3	tesla	UO	UO:0000228	head	12	2D echo planar imaging in resting state	64x64x32	millimeter	UO	UO:0000016	3.44x3.44x3.99	millimeter	UO	UO:0000016	2000	millisecond	UO	UO:0000028	30	millisecond	UO	UO:0000028	90	degree	UO	UO:0000185	RawData_BIDS/sub-031486/func/sub-031486_task-rest_bold.nii.gz	Functional Connectomes Project International Neuroimaging Data-Sharing Initiative	doi:10.15387/fcp_indi.sald	https://doi.org/10.15387/fcp_indi.sald
sub-031487	sub-031487_20120703_BOLD Acquisition	Image Acquisitions	Resting-state fMRI	3T TIM Trio	Siemens	3	tesla	UO	UO:0000228	head	12	2D echo planar imaging in resting state	64x64x32	millimeter	UO	UO:0000016	3.44x3.44x3.99	millimeter	UO	UO:0000016	2000	millisecond	UO	UO:0000028	30	millisecond	UO	UO:0000028	90	degree	UO	UO:0000185	RawData_BIDS/sub-031487/func/sub-031487_task-rest_bold.nii.gz	Functional Connectomes Project International Neuroimaging Data-Sharing Initiative	doi:10.15387/fcp_indi.sald	https://doi.org/10.15387/fcp_indi.sald
sub-031488	sub-031488_20120710_BOLD Acquisition	Image Acquisitions	Resting-state fMRI	3T TIM Trio	Siemens	3	tesla	UO	UO:0000228	head	12	2D echo planar imaging in resting state	64x64x32	millimeter	UO	UO:0000016	3.44x3.44x3.99	millimeter	UO	UO:0000016	2000	millisecond	UO	UO:0000028	30	millisecond	UO	UO:0000028	90	degree	UO	UO:0000185	RawData_BIDS/sub-031488/func/sub-031488_task-rest_bold.nii.gz	Functional Connectomes Project International Neuroimaging Data-Sharing Initiative	doi:10.15387/fcp_indi.sald	https://doi.org/10.15387/fcp_indi.sald
sub-031489	sub-031489_20120710_BOLD Acquisition	Image Acquisitions	Resting-state fMRI	3T TIM Trio	Siemens	3	tesla	UO	UO:0000228	head	12	2D echo planar imaging in resting state	64x64x32	millimeter	UO	UO:0000016	3.44x3.44x3.99	millimeter	UO	UO:0000016	2000	millisecond	UO	UO:0000028	30	millisecond	UO	UO:0000028	90	degree	UO	UO:0000185	RawData_BIDS/sub-031489/func/sub-031489_task-rest_bold.nii.gz	Functional Connectomes Project International Neuroimaging Data-Sharing Initiative	doi:10.15387/fcp_indi.sald	https://doi.org/10.15387/fcp_indi.sald
sub-031490	sub-031490_20120716_BOLD Acquisition	Image Acquisitions	Resting-state fMRI	3T TIM Trio	Siemens	3	tesla	UO	UO:0000228	head	12	2D echo planar imaging in resting state	64x64x32	millimeter	UO	UO:0000016	3.44x3.44x3.99	millimeter	UO	UO:0000016	2000	millisecond	UO	UO:0000028	30	millisecond	UO	UO:0000028	90	degree	UO	UO:0000185	RawData_BIDS/sub-031490/func/sub-031490_task-rest_bold.nii.gz	Functional Connectomes Project International Neuroimaging Data-Sharing Initiative	doi:10.15387/fcp_indi.sald	https://doi.org/10.15387/fcp_indi.sald
sub-031491	sub-031491_20120716_BOLD Acquisition	Image Acquisitions	Resting-state fMRI	3T TIM Trio	Siemens	3	tesla	UO	UO:0000228	head	12	2D echo planar imaging in resting state	64x64x32	millimeter	UO	UO:0000016	3.44x3.44x3.99	millimeter	UO	UO:0000016	2000	millisecond	UO	UO:0000028	30	millisecond	UO	UO:0000028	90	degree	UO	UO:0000185	RawData_BIDS/sub-031491/func/sub-031491_task-rest_bold.nii.gz	Functional Connectomes Project International Neuroimaging Data-Sharing Initiative	doi:10.15387/fcp_indi.sald	https://doi.org/10.15387/fcp_indi.sald
sub-031492	sub-031492_20120723_BOLD Acquisition	Image Acquisitions	Resting-state fMRI	3T TIM Trio	Siemens	3	tesla	UO	UO:0000228	head	12	2D echo planar imaging in resting state	64x64x32	millimeter	UO	UO:0000016	3.44x3.44x3.99	millimeter	UO	UO:0000016	2000	millisecond	UO	UO:0000028	30	millisecond	UO	UO:0000028	90	degree	UO	UO:0000185	RawData_BIDS/sub-031492/func/sub-031492_task-rest_bold.nii.gz	Functional Connectomes Project International Neuroimaging Data-Sharing Initiative	doi:10.15387/fcp_indi.sald	https://doi.org/10.15387/fcp_indi.sald
sub-031493	sub-031493_20120724_BOLD Acquisition	Image Acquisitions	Resting-state fMRI	3T TIM Trio	Siemens	3	tesla	UO	UO:0000228	head	12	2D echo planar imaging in resting state	64x64x32	millimeter	UO	UO:0000016	3.44x3.44x3.99	millimeter	UO	UO:0000016	2000	millisecond	UO	UO:0000028	30	millisecond	UO	UO:0000028	90	degree	UO	UO:0000185	RawData_BIDS/sub-031493/func/sub-031493_task-rest_bold.nii.gz	Functional Connectomes Project International Neuroimaging Data-Sharing Initiative	doi:10.15387/fcp_indi.sald	https://doi.org/10.15387/fcp_indi.sald
sub-031494	sub-031494_20120724_BOLD Acquisition	Image Acquisitions	Resting-state fMRI	3T TIM Trio	Siemens	3	tesla	UO	UO:0000228	head	12	2D echo planar imaging in resting state	64x64x32	millimeter	UO	UO:0000016	3.44x3.44x3.99	millimeter	UO	UO:0000016	2000	millisecond	UO	UO:0000028	30	millisecond	UO	UO:0000028	90	degree	UO	UO:0000185	RawData_BIDS/sub-031494/func/sub-031494_task-rest_bold.nii.gz	Functional Connectomes Project International Neuroimaging Data-Sharing Initiative	doi:10.15387/fcp_indi.sald	https://doi.org/10.15387/fcp_indi.sald
sub-031495	sub-031495_20120807_BOLD Acquisition	Image Acquisitions	Resting-state fMRI	3T TIM Trio	Siemens	3	tesla	UO	UO:0000228	head	12	2D echo planar imaging in resting state	64x64x32	millimeter	UO	UO:0000016	3.44x3.44x3.99	millimeter	UO	UO:0000016	2000	millisecond	UO	UO:0000028	30	millisecond	UO	UO:0000028	90	degree	UO	UO:0000185	RawData_BIDS/sub-031495/func/sub-031495_task-rest_bold.nii.gz	Functional Connectomes Project International Neuroimaging Data-Sharing Initiative	doi:10.15387/fcp_indi.sald	https://doi.org/10.15387/fcp_indi.sald
sub-031496	sub-031496_20120821_BOLD Acquisition	Image Acquisitions	Resting-state fMRI	3T TIM Trio	Siemens	3	tesla	UO	UO:0000228	head	12	2D echo planar imaging in resting state	64x64x32	millimeter	UO	UO:0000016	3.44x3.44x3.99	millimeter	UO	UO:0000016	2000	millisecond	UO	UO:0000028	30	millisecond	UO	UO:0000028	90	degree	UO	UO:0000185	RawData_BIDS/sub-031496/func/sub-031496_task-rest_bold.nii.gz	Functional Connectomes Project International Neuroimaging Data-Sharing Initiative	doi:10.15387/fcp_indi.sald	https://doi.org/10.15387/fcp_indi.sald
sub-031497	sub-031497_20120903_BOLD Acquisition	Image Acquisitions	Resting-state fMRI	3T TIM Trio	Siemens	3	tesla	UO	UO:0000228	head	12	2D echo planar imaging in resting state	64x64x32	millimeter	UO	UO:0000016	3.44x3.44x3.99	millimeter	UO	UO:0000016	2000	millisecond	UO	UO:0000028	30	millisecond	UO	UO:0000028	90	degree	UO	UO:0000185	RawData_BIDS/sub-031497/func/sub-031497_task-rest_bold.nii.gz	Functional Connectomes Project International Neuroimaging Data-Sharing Initiative	doi:10.15387/fcp_indi.sald	https://doi.org/10.15387/fcp_indi.sald
sub-031498	sub-031498_20120910_BOLD Acquisition	Image Acquisitions	Resting-state fMRI	3T TIM Trio	Siemens	3	tesla	UO	UO:0000228	head	12	2D echo planar imaging in resting state	64x64x32	millimeter	UO	UO:0000016	3.44x3.44x3.99	millimeter	UO	UO:0000016	2000	millisecond	UO	UO:0000028	30	millisecond	UO	UO:0000028	90	degree	UO	UO:0000185	RawData_BIDS/sub-031498/func/sub-031498_task-rest_bold.nii.gz	Functional Connectomes Project International Neuroimaging Data-Sharing Initiative	doi:10.15387/fcp_indi.sald	https://doi.org/10.15387/fcp_indi.sald
sub-031499	sub-031499_20120915_BOLD Acquisition	Image Acquisitions	Resting-state fMRI	3T TIM Trio	Siemens	3	tesla	UO	UO:0000228	head	12	2D echo planar imaging in resting state	64x64x32	millimeter	UO	UO:0000016	3.44x3.44x3.99	millimeter	UO	UO:0000016	2000	millisecond	UO	UO:0000028	30	millisecond	UO	UO:0000028	90	degree	UO	UO:0000185	RawData_BIDS/sub-031499/func/sub-031499_task-rest_bold.nii.gz	Functional Connectomes Project International Neuroimaging Data-Sharing Initiative	doi:10.15387/fcp_indi.sald	https://doi.org/10.15387/fcp_indi.sald
sub-031500	sub-031500_20120915_BOLD Acquisition	Image Acquisitions	Resting-state fMRI	3T TIM Trio	Siemens	3	tesla	UO	UO:0000228	head	12	2D echo planar imaging in resting state	64x64x32	millimeter	UO	UO:0000016	3.44x3.44x3.99	millimeter	UO	UO:0000016	2000	millisecond	UO	UO:0000028	30	millisecond	UO	UO:0000028	90	degree	UO	UO:0000185	RawData_BIDS/sub-031500/func/sub-031500_task-rest_bold.nii.gz	Functional Connectomes Project International Neuroimaging Data-Sharing Initiative	doi:10.15387/fcp_indi.sald	https://doi.org/10.15387/fcp_indi.sald
sub-031501	sub-031501_20120918_BOLD Acquisition	Image Acquisitions	Resting-state fMRI	3T TIM Trio	Siemens	3	tesla	UO	UO:0000228	head	12	2D echo planar imaging in resting state	64x64x32	millimeter	UO	UO:0000016	3.44x3.44x3.99	millimeter	UO	UO:0000016	2000	millisecond	UO	UO:0000028	30	millisecond	UO	UO:0000028	90	degree	UO	UO:0000185	RawData_BIDS/sub-031501/func/sub-031501_task-rest_bold.nii.gz	Functional Connectomes Project International Neuroimaging Data-Sharing Initiative	doi:10.15387/fcp_indi.sald	https://doi.org/10.15387/fcp_indi.sald
sub-031502	sub-031502_20120918_BOLD Acquisition	Image Acquisitions	Resting-state fMRI	3T TIM Trio	Siemens	3	tesla	UO	UO:0000228	head	12	2D echo planar imaging in resting state	64x64x32	millimeter	UO	UO:0000016	3.44x3.44x3.99	millimeter	UO	UO:0000016	2000	millisecond	UO	UO:0000028	30	millisecond	UO	UO:0000028	90	degree	UO	UO:0000185	RawData_BIDS/sub-031502/func/sub-031502_task-rest_bold.nii.gz	Functional Connectomes Project International Neuroimaging Data-Sharing Initiative	doi:10.15387/fcp_indi.sald	https://doi.org/10.15387/fcp_indi.sald
sub-031503	sub-031503_20120918_BOLD Acquisition	Image Acquisitions	Resting-state fMRI	3T TIM Trio	Siemens	3	tesla	UO	UO:0000228	head	12	2D echo planar imaging in resting state	64x64x32	millimeter	UO	UO:0000016	3.44x3.44x3.99	millimeter	UO	UO:0000016	2000	millisecond	UO	UO:0000028	30	millisecond	UO	UO:0000028	90	degree	UO	UO:0000185	RawData_BIDS/sub-031503/func/sub-031503_task-rest_bold.nii.gz	Functional Connectomes Project International Neuroimaging Data-Sharing Initiative	doi:10.15387/fcp_indi.sald	https://doi.org/10.15387/fcp_indi.sald
sub-031504	sub-031504_20120924_BOLD Acquisition	Image Acquisitions	Resting-state fMRI	3T TIM Trio	Siemens	3	tesla	UO	UO:0000228	head	12	2D echo planar imaging in resting state	64x64x32	millimeter	UO	UO:0000016	3.44x3.44x3.99	millimeter	UO	UO:0000016	2000	millisecond	UO	UO:0000028	30	millisecond	UO	UO:0000028	90	degree	UO	UO:0000185	RawData_BIDS/sub-031504/func/sub-031504_task-rest_bold.nii.gz	Functional Connectomes Project International Neuroimaging Data-Sharing Initiative	doi:10.15387/fcp_indi.sald	https://doi.org/10.15387/fcp_indi.sald
sub-031505	sub-031505_20120924_BOLD Acquisition	Image Acquisitions	Resting-state fMRI	3T TIM Trio	Siemens	3	tesla	UO	UO:0000228	head	12	2D echo planar imaging in resting state	64x64x32	millimeter	UO	UO:0000016	3.44x3.44x3.99	millimeter	UO	UO:0000016	2000	millisecond	UO	UO:0000028	30	millisecond	UO	UO:0000028	90	degree	UO	UO:0000185	RawData_BIDS/sub-031505/func/sub-031505_task-rest_bold.nii.gz	Functional Connectomes Project International Neuroimaging Data-Sharing Initiative	doi:10.15387/fcp_indi.sald	https://doi.org/10.15387/fcp_indi.sald
sub-031506	sub-031506_20120924_BOLD Acquisition	Image Acquisitions	Resting-state fMRI	3T TIM Trio	Siemens	3	tesla	UO	UO:0000228	head	12	2D echo planar imaging in resting state	64x64x32	millimeter	UO	UO:0000016	3.44x3.44x3.99	millimeter	UO	UO:0000016	2000	millisecond	UO	UO:0000028	30	millisecond	UO	UO:0000028	90	degree	UO	UO:0000185	RawData_BIDS/sub-031506/func/sub-031506_task-rest_bold.nii.gz	Functional Connectomes Project International Neuroimaging Data-Sharing Initiative	doi:10.15387/fcp_indi.sald	https://doi.org/10.15387/fcp_indi.sald
sub-031507	sub-031507_20120924_BOLD Acquisition	Image Acquisitions	Resting-state fMRI	3T TIM Trio	Siemens	3	tesla	UO	UO:0000228	head	12	2D echo planar imaging in resting state	64x64x32	millimeter	UO	UO:0000016	3.44x3.44x3.99	millimeter	UO	UO:0000016	2000	millisecond	UO	UO:0000028	30	millisecond	UO	UO:0000028	90	degree	UO	UO:0000185	RawData_BIDS/sub-031507/func/sub-031507_task-rest_bold.nii.gz	Functional Connectomes Project International Neuroimaging Data-Sharing Initiative	doi:10.15387/fcp_indi.sald	https://doi.org/10.15387/fcp_indi.sald
sub-031508	sub-031508_20120924_BOLD Acquisition	Image Acquisitions	Resting-state fMRI	3T TIM Trio	Siemens	3	tesla	UO	UO:0000228	head	12	2D echo planar imaging in resting state	64x64x32	millimeter	UO	UO:0000016	3.44x3.44x3.99	millimeter	UO	UO:0000016	2000	millisecond	UO	UO:0000028	30	millisecond	UO	UO:0000028	90	degree	UO	UO:0000185	RawData_BIDS/sub-031508/func/sub-031508_task-rest_bold.nii.gz	Functional Connectomes Project International Neuroimaging Data-Sharing Initiative	doi:10.15387/fcp_indi.sald	https://doi.org/10.15387/fcp_indi.sald
sub-031509	sub-031509_20120925_BOLD Acquisition	Image Acquisitions	Resting-state fMRI	3T TIM Trio	Siemens	3	tesla	UO	UO:0000228	head	12	2D echo planar imaging in resting state	64x64x32	millimeter	UO	UO:0000016	3.44x3.44x3.99	millimeter	UO	UO:0000016	2000	millisecond	UO	UO:0000028	30	millisecond	UO	UO:0000028	90	degree	UO	UO:0000185	RawData_BIDS/sub-031509/func/sub-031509_task-rest_bold.nii.gz	Functional Connectomes Project International Neuroimaging Data-Sharing Initiative	doi:10.15387/fcp_indi.sald	https://doi.org/10.15387/fcp_indi.sald
sub-031510	sub-031510_20120925_BOLD Acquisition	Image Acquisitions	Resting-state fMRI	3T TIM Trio	Siemens	3	tesla	UO	UO:0000228	head	12	2D echo planar imaging in resting state	64x64x32	millimeter	UO	UO:0000016	3.44x3.44x3.99	millimeter	UO	UO:0000016	2000	millisecond	UO	UO:0000028	30	millisecond	UO	UO:0000028	90	degree	UO	UO:0000185	RawData_BIDS/sub-031510/func/sub-031510_task-rest_bold.nii.gz	Functional Connectomes Project International Neuroimaging Data-Sharing Initiative	doi:10.15387/fcp_indi.sald	https://doi.org/10.15387/fcp_indi.sald
sub-031511	sub-031511_20120925_BOLD Acquisition	Image Acquisitions	Resting-state fMRI	3T TIM Trio	Siemens	3	tesla	UO	UO:0000228	head	12	2D echo planar imaging in resting state	64x64x32	millimeter	UO	UO:0000016	3.44x3.44x3.99	millimeter	UO	UO:0000016	2000	millisecond	UO	UO:0000028	30	millisecond	UO	UO:0000028	90	degree	UO	UO:0000185	RawData_BIDS/sub-031511/func/sub-031511_task-rest_bold.nii.gz	Functional Connectomes Project International Neuroimaging Data-Sharing Initiative	doi:10.15387/fcp_indi.sald	https://doi.org/10.15387/fcp_indi.sald
sub-031512	sub-031512_20120925_BOLD Acquisition	Image Acquisitions	Resting-state fMRI	3T TIM Trio	Siemens	3	tesla	UO	UO:0000228	head	12	2D echo planar imaging in resting state	64x64x32	millimeter	UO	UO:0000016	3.44x3.44x3.99	millimeter	UO	UO:0000016	2000	millisecond	UO	UO:0000028	30	millisecond	UO	UO:0000028	90	degree	UO	UO:0000185	RawData_BIDS/sub-031512/func/sub-031512_task-rest_bold.nii.gz	Functional Connectomes Project International Neuroimaging Data-Sharing Initiative	doi:10.15387/fcp_indi.sald	https://doi.org/10.15387/fcp_indi.sald
sub-031513	sub-031513_20120925_BOLD Acquisition	Image Acquisitions	Resting-state fMRI	3T TIM Trio	Siemens	3	tesla	UO	UO:0000228	head	12	2D echo planar imaging in resting state	64x64x32	millimeter	UO	UO:0000016	3.44x3.44x3.99	millimeter	UO	UO:0000016	2000	millisecond	UO	UO:0000028	30	millisecond	UO	UO:0000028	90	degree	UO	UO:0000185	RawData_BIDS/sub-031513/func/sub-031513_task-rest_bold.nii.gz	Functional Connectomes Project International Neuroimaging Data-Sharing Initiative	doi:10.15387/fcp_indi.sald	https://doi.org/10.15387/fcp_indi.sald
sub-031514	sub-031514_20121009_BOLD Acquisition	Image Acquisitions	Resting-state fMRI	3T TIM Trio	Siemens	3	tesla	UO	UO:0000228	head	12	2D echo planar imaging in resting state	64x64x32	millimeter	UO	UO:0000016	3.44x3.44x3.99	millimeter	UO	UO:0000016	2000	millisecond	UO	UO:0000028	30	millisecond	UO	UO:0000028	90	degree	UO	UO:0000185	RawData_BIDS/sub-031514/func/sub-031514_task-rest_bold.nii.gz	Functional Connectomes Project International Neuroimaging Data-Sharing Initiative	doi:10.15387/fcp_indi.sald	https://doi.org/10.15387/fcp_indi.sald
sub-031515	sub-031515_20121015_BOLD Acquisition	Image Acquisitions	Resting-state fMRI	3T TIM Trio	Siemens	3	tesla	UO	UO:0000228	head	12	2D echo planar imaging in resting state	64x64x32	millimeter	UO	UO:0000016	3.44x3.44x3.99	millimeter	UO	UO:0000016	2000	millisecond	UO	UO:0000028	30	millisecond	UO	UO:0000028	90	degree	UO	UO:0000185	RawData_BIDS/sub-031515/func/sub-031515_task-rest_bold.nii.gz	Functional Connectomes Project International Neuroimaging Data-Sharing Initiative	doi:10.15387/fcp_indi.sald	https://doi.org/10.15387/fcp_indi.sald
sub-031516	sub-031516_20121015_BOLD Acquisition	Image Acquisitions	Resting-state fMRI	3T TIM Trio	Siemens	3	tesla	UO	UO:0000228	head	12	2D echo planar imaging in resting state	64x64x32	millimeter	UO	UO:0000016	3.44x3.44x3.99	millimeter	UO	UO:0000016	2000	millisecond	UO	UO:0000028	30	millisecond	UO	UO:0000028	90	degree	UO	UO:0000185	RawData_BIDS/sub-031516/func/sub-031516_task-rest_bold.nii.gz	Functional Connectomes Project International Neuroimaging Data-Sharing Initiative	doi:10.15387/fcp_indi.sald	https://doi.org/10.15387/fcp_indi.sald
sub-031517	sub-031517_20121016_BOLD Acquisition	Image Acquisitions	Resting-state fMRI	3T TIM Trio	Siemens	3	tesla	UO	UO:0000228	head	12	2D echo planar imaging in resting state	64x64x32	millimeter	UO	UO:0000016	3.44x3.44x3.99	millimeter	UO	UO:0000016	2000	millisecond	UO	UO:0000028	30	millisecond	UO	UO:0000028	90	degree	UO	UO:0000185	RawData_BIDS/sub-031517/func/sub-031517_task-rest_bold.nii.gz	Functional Connectomes Project International Neuroimaging Data-Sharing Initiative	doi:10.15387/fcp_indi.sald	https://doi.org/10.15387/fcp_indi.sald
sub-031518	sub-031518_20121016_BOLD Acquisition	Image Acquisitions	Resting-state fMRI	3T TIM Trio	Siemens	3	tesla	UO	UO:0000228	head	12	2D echo planar imaging in resting state	64x64x32	millimeter	UO	UO:0000016	3.44x3.44x3.99	millimeter	UO	UO:0000016	2000	millisecond	UO	UO:0000028	30	millisecond	UO	UO:0000028	90	degree	UO	UO:0000185	RawData_BIDS/sub-031518/func/sub-031518_task-rest_bold.nii.gz	Functional Connectomes Project International Neuroimaging Data-Sharing Initiative	doi:10.15387/fcp_indi.sald	https://doi.org/10.15387/fcp_indi.sald
sub-031519	sub-031519_20121016_BOLD Acquisition	Image Acquisitions	Resting-state fMRI	3T TIM Trio	Siemens	3	tesla	UO	UO:0000228	head	12	2D echo planar imaging in resting state	64x64x32	millimeter	UO	UO:0000016	3.44x3.44x3.99	millimeter	UO	UO:0000016	2000	millisecond	UO	UO:0000028	30	millisecond	UO	UO:0000028	90	degree	UO	UO:0000185	RawData_BIDS/sub-031519/func/sub-031519_task-rest_bold.nii.gz	Functional Connectomes Project International Neuroimaging Data-Sharing Initiative	doi:10.15387/fcp_indi.sald	https://doi.org/10.15387/fcp_indi.sald
sub-031520	sub-031520_20121022_BOLD Acquisition	Image Acquisitions	Resting-state fMRI	3T TIM Trio	Siemens	3	tesla	UO	UO:0000228	head	12	2D echo planar imaging in resting state	64x64x32	millimeter	UO	UO:0000016	3.44x3.44x3.99	millimeter	UO	UO:0000016	2000	millisecond	UO	UO:0000028	30	millisecond	UO	UO:0000028	90	degree	UO	UO:0000185	RawData_BIDS/sub-031520/func/sub-031520_task-rest_bold.nii.gz	Functional Connectomes Project International Neuroimaging Data-Sharing Initiative	doi:10.15387/fcp_indi.sald	https://doi.org/10.15387/fcp_indi.sald
sub-031521	sub-031521_20121022_BOLD Acquisition	Image Acquisitions	Resting-state fMRI	3T TIM Trio	Siemens	3	tesla	UO	UO:0000228	head	12	2D echo planar imaging in resting state	64x64x32	millimeter	UO	UO:0000016	3.44x3.44x3.99	millimeter	UO	UO:0000016	2000	millisecond	UO	UO:0000028	30	millisecond	UO	UO:0000028	90	degree	UO	UO:0000185	RawData_BIDS/sub-031521/func/sub-031521_task-rest_bold.nii.gz	Functional Connectomes Project International Neuroimaging Data-Sharing Initiative	doi:10.15387/fcp_indi.sald	https://doi.org/10.15387/fcp_indi.sald
sub-031522	sub-031522_20121023_BOLD Acquisition	Image Acquisitions	Resting-state fMRI	3T TIM Trio	Siemens	3	tesla	UO	UO:0000228	head	12	2D echo planar imaging in resting state	64x64x32	millimeter	UO	UO:0000016	3.44x3.44x3.99	millimeter	UO	UO:0000016	2000	millisecond	UO	UO:0000028	30	millisecond	UO	UO:0000028	90	degree	UO	UO:0000185	RawData_BIDS/sub-031522/func/sub-031522_task-rest_bold.nii.gz	Functional Connectomes Project International Neuroimaging Data-Sharing Initiative	doi:10.15387/fcp_indi.sald	https://doi.org/10.15387/fcp_indi.sald
sub-031523	sub-031523_20121023_BOLD Acquisition	Image Acquisitions	Resting-state fMRI	3T TIM Trio	Siemens	3	tesla	UO	UO:0000228	head	12	2D echo planar imaging in resting state	64x64x32	millimeter	UO	UO:0000016	3.44x3.44x3.99	millimeter	UO	UO:0000016	2000	millisecond	UO	UO:0000028	30	millisecond	UO	UO:0000028	90	degree	UO	UO:0000185	RawData_BIDS/sub-031523/func/sub-031523_task-rest_bold.nii.gz	Functional Connectomes Project International Neuroimaging Data-Sharing Initiative	doi:10.15387/fcp_indi.sald	https://doi.org/10.15387/fcp_indi.sald
sub-031524	sub-031524_20121023_BOLD Acquisition	Image Acquisitions	Resting-state fMRI	3T TIM Trio	Siemens	3	tesla	UO	UO:0000228	head	12	2D echo planar imaging in resting state	64x64x32	millimeter	UO	UO:0000016	3.44x3.44x3.99	millimeter	UO	UO:0000016	2000	millisecond	UO	UO:0000028	30	millisecond	UO	UO:0000028	90	degree	UO	UO:0000185	RawData_BIDS/sub-031524/func/sub-031524_task-rest_bold.nii.gz	Functional Connectomes Project International Neuroimaging Data-Sharing Initiative	doi:10.15387/fcp_indi.sald	https://doi.org/10.15387/fcp_indi.sald
sub-031525	sub-031525_20121023_BOLD Acquisition	Image Acquisitions	Resting-state fMRI	3T TIM Trio	Siemens	3	tesla	UO	UO:0000228	head	12	2D echo planar imaging in resting state	64x64x32	millimeter	UO	UO:0000016	3.44x3.44x3.99	millimeter	UO	UO:0000016	2000	millisecond	UO	UO:0000028	30	millisecond	UO	UO:0000028	90	degree	UO	UO:0000185	RawData_BIDS/sub-031525/func/sub-031525_task-rest_bold.nii.gz	Functional Connectomes Project International Neuroimaging Data-Sharing Initiative	doi:10.15387/fcp_indi.sald	https://doi.org/10.15387/fcp_indi.sald
sub-031526	sub-031526_20121029_BOLD Acquisition	Image Acquisitions	Resting-state fMRI	3T TIM Trio	Siemens	3	tesla	UO	UO:0000228	head	12	2D echo planar imaging in resting state	64x64x32	millimeter	UO	UO:0000016	3.44x3.44x3.99	millimeter	UO	UO:0000016	2000	millisecond	UO	UO:0000028	30	millisecond	UO	UO:0000028	90	degree	UO	UO:0000185	RawData_BIDS/sub-031526/func/sub-031526_task-rest_bold.nii.gz	Functional Connectomes Project International Neuroimaging Data-Sharing Initiative	doi:10.15387/fcp_indi.sald	https://doi.org/10.15387/fcp_indi.sald
sub-031527	sub-031527_20121029_BOLD Acquisition	Image Acquisitions	Resting-state fMRI	3T TIM Trio	Siemens	3	tesla	UO	UO:0000228	head	12	2D echo planar imaging in resting state	64x64x32	millimeter	UO	UO:0000016	3.44x3.44x3.99	millimeter	UO	UO:0000016	2000	millisecond	UO	UO:0000028	30	millisecond	UO	UO:0000028	90	degree	UO	UO:0000185	RawData_BIDS/sub-031527/func/sub-031527_task-rest_bold.nii.gz	Functional Connectomes Project International Neuroimaging Data-Sharing Initiative	doi:10.15387/fcp_indi.sald	https://doi.org/10.15387/fcp_indi.sald
sub-031528	sub-031528_20121029_BOLD Acquisition	Image Acquisitions	Resting-state fMRI	3T TIM Trio	Siemens	3	tesla	UO	UO:0000228	head	12	2D echo planar imaging in resting state	64x64x32	millimeter	UO	UO:0000016	3.44x3.44x3.99	millimeter	UO	UO:0000016	2000	millisecond	UO	UO:0000028	30	millisecond	UO	UO:0000028	90	degree	UO	UO:0000185	RawData_BIDS/sub-031528/func/sub-031528_task-rest_bold.nii.gz	Functional Connectomes Project International Neuroimaging Data-Sharing Initiative	doi:10.15387/fcp_indi.sald	https://doi.org/10.15387/fcp_indi.sald
sub-031529	sub-031529_20121029_BOLD Acquisition	Image Acquisitions	Resting-state fMRI	3T TIM Trio	Siemens	3	tesla	UO	UO:0000228	head	12	2D echo planar imaging in resting state	64x64x32	millimeter	UO	UO:0000016	3.44x3.44x3.99	millimeter	UO	UO:0000016	2000	millisecond	UO	UO:0000028	30	millisecond	UO	UO:0000028	90	degree	UO	UO:0000185	RawData_BIDS/sub-031529/func/sub-031529_task-rest_bold.nii.gz	Functional Connectomes Project International Neuroimaging Data-Sharing Initiative	doi:10.15387/fcp_indi.sald	https://doi.org/10.15387/fcp_indi.sald
sub-031530	sub-031530_20121029_BOLD Acquisition	Image Acquisitions	Resting-state fMRI	3T TIM Trio	Siemens	3	tesla	UO	UO:0000228	head	12	2D echo planar imaging in resting state	64x64x32	millimeter	UO	UO:0000016	3.44x3.44x3.99	millimeter	UO	UO:0000016	2000	millisecond	UO	UO:0000028	30	millisecond	UO	UO:0000028	90	degree	UO	UO:0000185	RawData_BIDS/sub-031530/func/sub-031530_task-rest_bold.nii.gz	Functional Connectomes Project International Neuroimaging Data-Sharing Initiative	doi:10.15387/fcp_indi.sald	https://doi.org/10.15387/fcp_indi.sald
sub-031531	sub-031531_20121030_BOLD Acquisition	Image Acquisitions	Resting-state fMRI	3T TIM Trio	Siemens	3	tesla	UO	UO:0000228	head	12	2D echo planar imaging in resting state	64x64x32	millimeter	UO	UO:0000016	3.44x3.44x3.99	millimeter	UO	UO:0000016	2000	millisecond	UO	UO:0000028	30	millisecond	UO	UO:0000028	90	degree	UO	UO:0000185	RawData_BIDS/sub-031531/func/sub-031531_task-rest_bold.nii.gz	Functional Connectomes Project International Neuroimaging Data-Sharing Initiative	doi:10.15387/fcp_indi.sald	https://doi.org/10.15387/fcp_indi.sald
sub-031532	sub-031532_20121030_BOLD Acquisition	Image Acquisitions	Resting-state fMRI	3T TIM Trio	Siemens	3	tesla	UO	UO:0000228	head	12	2D echo planar imaging in resting state	64x64x32	millimeter	UO	UO:0000016	3.44x3.44x3.99	millimeter	UO	UO:0000016	2000	millisecond	UO	UO:0000028	30	millisecond	UO	UO:0000028	90	degree	UO	UO:0000185	RawData_BIDS/sub-031532/func/sub-031532_task-rest_bold.nii.gz	Functional Connectomes Project International Neuroimaging Data-Sharing Initiative	doi:10.15387/fcp_indi.sald	https://doi.org/10.15387/fcp_indi.sald
sub-031533	sub-031533_20121104_BOLD Acquisition	Image Acquisitions	Resting-state fMRI	3T TIM Trio	Siemens	3	tesla	UO	UO:0000228	head	12	2D echo planar imaging in resting state	64x64x32	millimeter	UO	UO:0000016	3.44x3.44x3.99	millimeter	UO	UO:0000016	2000	millisecond	UO	UO:0000028	30	millisecond	UO	UO:0000028	90	degree	UO	UO:0000185	RawData_BIDS/sub-031533/func/sub-031533_task-rest_bold.nii.gz	Functional Connectomes Project International Neuroimaging Data-Sharing Initiative	doi:10.15387/fcp_indi.sald	https://doi.org/10.15387/fcp_indi.sald
sub-031534	sub-031534_20121104_BOLD Acquisition	Image Acquisitions	Resting-state fMRI	3T TIM Trio	Siemens	3	tesla	UO	UO:0000228	head	12	2D echo planar imaging in resting state	64x64x32	millimeter	UO	UO:0000016	3.44x3.44x3.99	millimeter	UO	UO:0000016	2000	millisecond	UO	UO:0000028	30	millisecond	UO	UO:0000028	90	degree	UO	UO:0000185	RawData_BIDS/sub-031534/func/sub-031534_task-rest_bold.nii.gz	Functional Connectomes Project International Neuroimaging Data-Sharing Initiative	doi:10.15387/fcp_indi.sald	https://doi.org/10.15387/fcp_indi.sald
sub-031535	sub-031535_20121104_BOLD Acquisition	Image Acquisitions	Resting-state fMRI	3T TIM Trio	Siemens	3	tesla	UO	UO:0000228	head	12	2D echo planar imaging in resting state	64x64x32	millimeter	UO	UO:0000016	3.44x3.44x3.99	millimeter	UO	UO:0000016	2000	millisecond	UO	UO:0000028	30	millisecond	UO	UO:0000028	90	degree	UO	UO:0000185	RawData_BIDS/sub-031535/func/sub-031535_task-rest_bold.nii.gz	Functional Connectomes Project International Neuroimaging Data-Sharing Initiative	doi:10.15387/fcp_indi.sald	https://doi.org/10.15387/fcp_indi.sald
sub-031536	sub-031536_20121104_BOLD Acquisition	Image Acquisitions	Resting-state fMRI	3T TIM Trio	Siemens	3	tesla	UO	UO:0000228	head	12	2D echo planar imaging in resting state	64x64x32	millimeter	UO	UO:0000016	3.44x3.44x3.99	millimeter	UO	UO:0000016	2000	millisecond	UO	UO:0000028	30	millisecond	UO	UO:0000028	90	degree	UO	UO:0000185	RawData_BIDS/sub-031536/func/sub-031536_task-rest_bold.nii.gz	Functional Connectomes Project International Neuroimaging Data-Sharing Initiative	doi:10.15387/fcp_indi.sald	https://doi.org/10.15387/fcp_indi.sald
sub-031537	sub-031537_20121104_BOLD Acquisition	Image Acquisitions	Resting-state fMRI	3T TIM Trio	Siemens	3	tesla	UO	UO:0000228	head	12	2D echo planar imaging in resting state	64x64x32	millimeter	UO	UO:0000016	3.44x3.44x3.99	millimeter	UO	UO:0000016	2000	millisecond	UO	UO:0000028	30	millisecond	UO	UO:0000028	90	degree	UO	UO:0000185	RawData_BIDS/sub-031537/func/sub-031537_task-rest_bold.nii.gz	Functional Connectomes Project International Neuroimaging Data-Sharing Initiative	doi:10.15387/fcp_indi.sald	https://doi.org/10.15387/fcp_indi.sald
sub-031538	sub-031538_20121104_BOLD Acquisition	Image Acquisitions	Resting-state fMRI	3T TIM Trio	Siemens	3	tesla	UO	UO:0000228	head	12	2D echo planar imaging in resting state	64x64x32	millimeter	UO	UO:0000016	3.44x3.44x3.99	millimeter	UO	UO:0000016	2000	millisecond	UO	UO:0000028	30	millisecond	UO	UO:0000028	90	degree	UO	UO:0000185	RawData_BIDS/sub-031538/func/sub-031538_task-rest_bold.nii.gz	Functional Connectomes Project International Neuroimaging Data-Sharing Initiative	doi:10.15387/fcp_indi.sald	https://doi.org/10.15387/fcp_indi.sald
sub-031539	sub-031539_20121104_BOLD Acquisition	Image Acquisitions	Resting-state fMRI	3T TIM Trio	Siemens	3	tesla	UO	UO:0000228	head	12	2D echo planar imaging in resting state	64x64x32	millimeter	UO	UO:0000016	3.44x3.44x3.99	millimeter	UO	UO:0000016	2000	millisecond	UO	UO:0000028	30	millisecond	UO	UO:0000028	90	degree	UO	UO:0000185	RawData_BIDS/sub-031539/func/sub-031539_task-rest_bold.nii.gz	Functional Connectomes Project International Neuroimaging Data-Sharing Initiative	doi:10.15387/fcp_indi.sald	https://doi.org/10.15387/fcp_indi.sald
sub-031540	sub-031540_20121104_BOLD Acquisition	Image Acquisitions	Resting-state fMRI	3T TIM Trio	Siemens	3	tesla	UO	UO:0000228	head	12	2D echo planar imaging in resting state	64x64x32	millimeter	UO	UO:0000016	3.44x3.44x3.99	millimeter	UO	UO:0000016	2000	millisecond	UO	UO:0000028	30	millisecond	UO	UO:0000028	90	degree	UO	UO:0000185	RawData_BIDS/sub-031540/func/sub-031540_task-rest_bold.nii.gz	Functional Connectomes Project International Neuroimaging Data-Sharing Initiative	doi:10.15387/fcp_indi.sald	https://doi.org/10.15387/fcp_indi.sald
sub-031541	sub-031541_20121105_BOLD Acquisition	Image Acquisitions	Resting-state fMRI	3T TIM Trio	Siemens	3	tesla	UO	UO:0000228	head	12	2D echo planar imaging in resting state	64x64x32	millimeter	UO	UO:0000016	3.44x3.44x3.99	millimeter	UO	UO:0000016	2000	millisecond	UO	UO:0000028	30	millisecond	UO	UO:0000028	90	degree	UO	UO:0000185	RawData_BIDS/sub-031541/func/sub-031541_task-rest_bold.nii.gz	Functional Connectomes Project International Neuroimaging Data-Sharing Initiative	doi:10.15387/fcp_indi.sald	https://doi.org/10.15387/fcp_indi.sald
sub-031542	sub-031542_20121105_BOLD Acquisition	Image Acquisitions	Resting-state fMRI	3T TIM Trio	Siemens	3	tesla	UO	UO:0000228	head	12	2D echo planar imaging in resting state	64x64x32	millimeter	UO	UO:0000016	3.44x3.44x3.99	millimeter	UO	UO:0000016	2000	millisecond	UO	UO:0000028	30	millisecond	UO	UO:0000028	90	degree	UO	UO:0000185	RawData_BIDS/sub-031542/func/sub-031542_task-rest_bold.nii.gz	Functional Connectomes Project International Neuroimaging Data-Sharing Initiative	doi:10.15387/fcp_indi.sald	https://doi.org/10.15387/fcp_indi.sald
sub-031543	sub-031543_20121105_BOLD Acquisition	Image Acquisitions	Resting-state fMRI	3T TIM Trio	Siemens	3	tesla	UO	UO:0000228	head	12	2D echo planar imaging in resting state	64x64x32	millimeter	UO	UO:0000016	3.44x3.44x3.99	millimeter	UO	UO:0000016	2000	millisecond	UO	UO:0000028	30	millisecond	UO	UO:0000028	90	degree	UO	UO:0000185	RawData_BIDS/sub-031543/func/sub-031543_task-rest_bold.nii.gz	Functional Connectomes Project International Neuroimaging Data-Sharing Initiative	doi:10.15387/fcp_indi.sald	https://doi.org/10.15387/fcp_indi.sald
sub-031544	sub-031544_20121106_BOLD Acquisition	Image Acquisitions	Resting-state fMRI	3T TIM Trio	Siemens	3	tesla	UO	UO:0000228	head	12	2D echo planar imaging in resting state	64x64x32	millimeter	UO	UO:0000016	3.44x3.44x3.99	millimeter	UO	UO:0000016	2000	millisecond	UO	UO:0000028	30	millisecond	UO	UO:0000028	90	degree	UO	UO:0000185	RawData_BIDS/sub-031544/func/sub-031544_task-rest_bold.nii.gz	Functional Connectomes Project International Neuroimaging Data-Sharing Initiative	doi:10.15387/fcp_indi.sald	https://doi.org/10.15387/fcp_indi.sald
sub-031545	sub-031545_20121106_BOLD Acquisition	Image Acquisitions	Resting-state fMRI	3T TIM Trio	Siemens	3	tesla	UO	UO:0000228	head	12	2D echo planar imaging in resting state	64x64x32	millimeter	UO	UO:0000016	3.44x3.44x3.99	millimeter	UO	UO:0000016	2000	millisecond	UO	UO:0000028	30	millisecond	UO	UO:0000028	90	degree	UO	UO:0000185	RawData_BIDS/sub-031545/func/sub-031545_task-rest_bold.nii.gz	Functional Connectomes Project International Neuroimaging Data-Sharing Initiative	doi:10.15387/fcp_indi.sald	https://doi.org/10.15387/fcp_indi.sald
sub-031546	sub-031546_20121106_BOLD Acquisition	Image Acquisitions	Resting-state fMRI	3T TIM Trio	Siemens	3	tesla	UO	UO:0000228	head	12	2D echo planar imaging in resting state	64x64x32	millimeter	UO	UO:0000016	3.44x3.44x3.99	millimeter	UO	UO:0000016	2000	millisecond	UO	UO:0000028	30	millisecond	UO	UO:0000028	90	degree	UO	UO:0000185	RawData_BIDS/sub-031546/func/sub-031546_task-rest_bold.nii.gz	Functional Connectomes Project International Neuroimaging Data-Sharing Initiative	doi:10.15387/fcp_indi.sald	https://doi.org/10.15387/fcp_indi.sald
sub-031547	sub-031547_20121112_BOLD Acquisition	Image Acquisitions	Resting-state fMRI	3T TIM Trio	Siemens	3	tesla	UO	UO:0000228	head	12	2D echo planar imaging in resting state	64x64x32	millimeter	UO	UO:0000016	3.44x3.44x3.99	millimeter	UO	UO:0000016	2000	millisecond	UO	UO:0000028	30	millisecond	UO	UO:0000028	90	degree	UO	UO:0000185	RawData_BIDS/sub-031547/func/sub-031547_task-rest_bold.nii.gz	Functional Connectomes Project International Neuroimaging Data-Sharing Initiative	doi:10.15387/fcp_indi.sald	https://doi.org/10.15387/fcp_indi.sald
sub-031548	sub-031548_20121112_BOLD Acquisition	Image Acquisitions	Resting-state fMRI	3T TIM Trio	Siemens	3	tesla	UO	UO:0000228	head	12	2D echo planar imaging in resting state	64x64x32	millimeter	UO	UO:0000016	3.44x3.44x3.99	millimeter	UO	UO:0000016	2000	millisecond	UO	UO:0000028	30	millisecond	UO	UO:0000028	90	degree	UO	UO:0000185	RawData_BIDS/sub-031548/func/sub-031548_task-rest_bold.nii.gz	Functional Connectomes Project International Neuroimaging Data-Sharing Initiative	doi:10.15387/fcp_indi.sald	https://doi.org/10.15387/fcp_indi.sald
sub-031549	sub-031549_20121113_BOLD Acquisition	Image Acquisitions	Resting-state fMRI	3T TIM Trio	Siemens	3	tesla	UO	UO:0000228	head	12	2D echo planar imaging in resting state	64x64x32	millimeter	UO	UO:0000016	3.44x3.44x3.99	millimeter	UO	UO:0000016	2000	millisecond	UO	UO:0000028	30	millisecond	UO	UO:0000028	90	degree	UO	UO:0000185	RawData_BIDS/sub-031549/func/sub-031549_task-rest_bold.nii.gz	Functional Connectomes Project International Neuroimaging Data-Sharing Initiative	doi:10.15387/fcp_indi.sald	https://doi.org/10.15387/fcp_indi.sald
sub-031550	sub-031550_20121119_BOLD Acquisition	Image Acquisitions	Resting-state fMRI	3T TIM Trio	Siemens	3	tesla	UO	UO:0000228	head	12	2D echo planar imaging in resting state	64x64x32	millimeter	UO	UO:0000016	3.44x3.44x3.99	millimeter	UO	UO:0000016	2000	millisecond	UO	UO:0000028	30	millisecond	UO	UO:0000028	90	degree	UO	UO:0000185	RawData_BIDS/sub-031550/func/sub-031550_task-rest_bold.nii.gz	Functional Connectomes Project International Neuroimaging Data-Sharing Initiative	doi:10.15387/fcp_indi.sald	https://doi.org/10.15387/fcp_indi.sald
sub-031551	sub-031551_20121119_BOLD Acquisition	Image Acquisitions	Resting-state fMRI	3T TIM Trio	Siemens	3	tesla	UO	UO:0000228	head	12	2D echo planar imaging in resting state	64x64x32	millimeter	UO	UO:0000016	3.44x3.44x3.99	millimeter	UO	UO:0000016	2000	millisecond	UO	UO:0000028	30	millisecond	UO	UO:0000028	90	degree	UO	UO:0000185	RawData_BIDS/sub-031551/func/sub-031551_task-rest_bold.nii.gz	Functional Connectomes Project International Neuroimaging Data-Sharing Initiative	doi:10.15387/fcp_indi.sald	https://doi.org/10.15387/fcp_indi.sald
sub-031552	sub-031552_20121120_BOLD Acquisition	Image Acquisitions	Resting-state fMRI	3T TIM Trio	Siemens	3	tesla	UO	UO:0000228	head	12	2D echo planar imaging in resting state	64x64x32	millimeter	UO	UO:0000016	3.44x3.44x3.99	millimeter	UO	UO:0000016	2000	millisecond	UO	UO:0000028	30	millisecond	UO	UO:0000028	90	degree	UO	UO:0000185	RawData_BIDS/sub-031552/func/sub-031552_task-rest_bold.nii.gz	Functional Connectomes Project International Neuroimaging Data-Sharing Initiative	doi:10.15387/fcp_indi.sald	https://doi.org/10.15387/fcp_indi.sald
sub-031553	sub-031553_20121120_BOLD Acquisition	Image Acquisitions	Resting-state fMRI	3T TIM Trio	Siemens	3	tesla	UO	UO:0000228	head	12	2D echo planar imaging in resting state	64x64x32	millimeter	UO	UO:0000016	3.44x3.44x3.99	millimeter	UO	UO:0000016	2000	millisecond	UO	UO:0000028	30	millisecond	UO	UO:0000028	90	degree	UO	UO:0000185	RawData_BIDS/sub-031553/func/sub-031553_task-rest_bold.nii.gz	Functional Connectomes Project International Neuroimaging Data-Sharing Initiative	doi:10.15387/fcp_indi.sald	https://doi.org/10.15387/fcp_indi.sald
sub-031554	sub-031554_20121120_BOLD Acquisition	Image Acquisitions	Resting-state fMRI	3T TIM Trio	Siemens	3	tesla	UO	UO:0000228	head	12	2D echo planar imaging in resting state	64x64x32	millimeter	UO	UO:0000016	3.44x3.44x3.99	millimeter	UO	UO:0000016	2000	millisecond	UO	UO:0000028	30	millisecond	UO	UO:0000028	90	degree	UO	UO:0000185	RawData_BIDS/sub-031554/func/sub-031554_task-rest_bold.nii.gz	Functional Connectomes Project International Neuroimaging Data-Sharing Initiative	doi:10.15387/fcp_indi.sald	https://doi.org/10.15387/fcp_indi.sald
sub-031555	sub-031555_20121125_BOLD Acquisition	Image Acquisitions	Resting-state fMRI	3T TIM Trio	Siemens	3	tesla	UO	UO:0000228	head	12	2D echo planar imaging in resting state	64x64x32	millimeter	UO	UO:0000016	3.44x3.44x3.99	millimeter	UO	UO:0000016	2000	millisecond	UO	UO:0000028	30	millisecond	UO	UO:0000028	90	degree	UO	UO:0000185	RawData_BIDS/sub-031555/func/sub-031555_task-rest_bold.nii.gz	Functional Connectomes Project International Neuroimaging Data-Sharing Initiative	doi:10.15387/fcp_indi.sald	https://doi.org/10.15387/fcp_indi.sald
sub-031556	sub-031556_20121125_BOLD Acquisition	Image Acquisitions	Resting-state fMRI	3T TIM Trio	Siemens	3	tesla	UO	UO:0000228	head	12	2D echo planar imaging in resting state	64x64x32	millimeter	UO	UO:0000016	3.44x3.44x3.99	millimeter	UO	UO:0000016	2000	millisecond	UO	UO:0000028	30	millisecond	UO	UO:0000028	90	degree	UO	UO:0000185	RawData_BIDS/sub-031556/func/sub-031556_task-rest_bold.nii.gz	Functional Connectomes Project International Neuroimaging Data-Sharing Initiative	doi:10.15387/fcp_indi.sald	https://doi.org/10.15387/fcp_indi.sald
sub-031557	sub-031557_20121125_BOLD Acquisition	Image Acquisitions	Resting-state fMRI	3T TIM Trio	Siemens	3	tesla	UO	UO:0000228	head	12	2D echo planar imaging in resting state	64x64x32	millimeter	UO	UO:0000016	3.44x3.44x3.99	millimeter	UO	UO:0000016	2000	millisecond	UO	UO:0000028	30	millisecond	UO	UO:0000028	90	degree	UO	UO:0000185	RawData_BIDS/sub-031557/func/sub-031557_task-rest_bold.nii.gz	Functional Connectomes Project International Neuroimaging Data-Sharing Initiative	doi:10.15387/fcp_indi.sald	https://doi.org/10.15387/fcp_indi.sald
sub-031558	sub-031558_20121125_BOLD Acquisition	Image Acquisitions	Resting-state fMRI	3T TIM Trio	Siemens	3	tesla	UO	UO:0000228	head	12	2D echo planar imaging in resting state	64x64x32	millimeter	UO	UO:0000016	3.44x3.44x3.99	millimeter	UO	UO:0000016	2000	millisecond	UO	UO:0000028	30	millisecond	UO	UO:0000028	90	degree	UO	UO:0000185	RawData_BIDS/sub-031558/func/sub-031558_task-rest_bold.nii.gz	Functional Connectomes Project International Neuroimaging Data-Sharing Initiative	doi:10.15387/fcp_indi.sald	https://doi.org/10.15387/fcp_indi.sald
sub-031559	sub-031559_20121125_BOLD Acquisition	Image Acquisitions	Resting-state fMRI	3T TIM Trio	Siemens	3	tesla	UO	UO:0000228	head	12	2D echo planar imaging in resting state	64x64x32	millimeter	UO	UO:0000016	3.44x3.44x3.99	millimeter	UO	UO:0000016	2000	millisecond	UO	UO:0000028	30	millisecond	UO	UO:0000028	90	degree	UO	UO:0000185	RawData_BIDS/sub-031559/func/sub-031559_task-rest_bold.nii.gz	Functional Connectomes Project International Neuroimaging Data-Sharing Initiative	doi:10.15387/fcp_indi.sald	https://doi.org/10.15387/fcp_indi.sald
sub-031560	sub-031560_20121125_BOLD Acquisition	Image Acquisitions	Resting-state fMRI	3T TIM Trio	Siemens	3	tesla	UO	UO:0000228	head	12	2D echo planar imaging in resting state	64x64x32	millimeter	UO	UO:0000016	3.44x3.44x3.99	millimeter	UO	UO:0000016	2000	millisecond	UO	UO:0000028	30	millisecond	UO	UO:0000028	90	degree	UO	UO:0000185	RawData_BIDS/sub-031560/func/sub-031560_task-rest_bold.nii.gz	Functional Connectomes Project International Neuroimaging Data-Sharing Initiative	doi:10.15387/fcp_indi.sald	https://doi.org/10.15387/fcp_indi.sald
sub-031561	sub-031561_20121125_BOLD Acquisition	Image Acquisitions	Resting-state fMRI	3T TIM Trio	Siemens	3	tesla	UO	UO:0000228	head	12	2D echo planar imaging in resting state	64x64x32	millimeter	UO	UO:0000016	3.44x3.44x3.99	millimeter	UO	UO:0000016	2000	millisecond	UO	UO:0000028	30	millisecond	UO	UO:0000028	90	degree	UO	UO:0000185	RawData_BIDS/sub-031561/func/sub-031561_task-rest_bold.nii.gz	Functional Connectomes Project International Neuroimaging Data-Sharing Initiative	doi:10.15387/fcp_indi.sald	https://doi.org/10.15387/fcp_indi.sald
sub-031562	sub-031562_20121125_BOLD Acquisition	Image Acquisitions	Resting-state fMRI	3T TIM Trio	Siemens	3	tesla	UO	UO:0000228	head	12	2D echo planar imaging in resting state	64x64x32	millimeter	UO	UO:0000016	3.44x3.44x3.99	millimeter	UO	UO:0000016	2000	millisecond	UO	UO:0000028	30	millisecond	UO	UO:0000028	90	degree	UO	UO:0000185	RawData_BIDS/sub-031562/func/sub-031562_task-rest_bold.nii.gz	Functional Connectomes Project International Neuroimaging Data-Sharing Initiative	doi:10.15387/fcp_indi.sald	https://doi.org/10.15387/fcp_indi.sald
sub-031563	sub-031563_20121125_BOLD Acquisition	Image Acquisitions	Resting-state fMRI	3T TIM Trio	Siemens	3	tesla	UO	UO:0000228	head	12	2D echo planar imaging in resting state	64x64x32	millimeter	UO	UO:0000016	3.44x3.44x3.99	millimeter	UO	UO:0000016	2000	millisecond	UO	UO:0000028	30	millisecond	UO	UO:0000028	90	degree	UO	UO:0000185	RawData_BIDS/sub-031563/func/sub-031563_task-rest_bold.nii.gz	Functional Connectomes Project International Neuroimaging Data-Sharing Initiative	doi:10.15387/fcp_indi.sald	https://doi.org/10.15387/fcp_indi.sald
sub-031564	sub-031564_20121125_BOLD Acquisition	Image Acquisitions	Resting-state fMRI	3T TIM Trio	Siemens	3	tesla	UO	UO:0000228	head	12	2D echo planar imaging in resting state	64x64x32	millimeter	UO	UO:0000016	3.44x3.44x3.99	millimeter	UO	UO:0000016	2000	millisecond	UO	UO:0000028	30	millisecond	UO	UO:0000028	90	degree	UO	UO:0000185	RawData_BIDS/sub-031564/func/sub-031564_task-rest_bold.nii.gz	Functional Connectomes Project International Neuroimaging Data-Sharing Initiative	doi:10.15387/fcp_indi.sald	https://doi.org/10.15387/fcp_indi.sald
sub-031565	sub-031565_20121126_BOLD Acquisition	Image Acquisitions	Resting-state fMRI	3T TIM Trio	Siemens	3	tesla	UO	UO:0000228	head	12	2D echo planar imaging in resting state	64x64x32	millimeter	UO	UO:0000016	3.44x3.44x3.99	millimeter	UO	UO:0000016	2000	millisecond	UO	UO:0000028	30	millisecond	UO	UO:0000028	90	degree	UO	UO:0000185	RawData_BIDS/sub-031565/func/sub-031565_task-rest_bold.nii.gz	Functional Connectomes Project International Neuroimaging Data-Sharing Initiative	doi:10.15387/fcp_indi.sald	https://doi.org/10.15387/fcp_indi.sald
sub-031566	sub-031566_20121126_BOLD Acquisition	Image Acquisitions	Resting-state fMRI	3T TIM Trio	Siemens	3	tesla	UO	UO:0000228	head	12	2D echo planar imaging in resting state	64x64x32	millimeter	UO	UO:0000016	3.44x3.44x3.99	millimeter	UO	UO:0000016	2000	millisecond	UO	UO:0000028	30	millisecond	UO	UO:0000028	90	degree	UO	UO:0000185	RawData_BIDS/sub-031566/func/sub-031566_task-rest_bold.nii.gz	Functional Connectomes Project International Neuroimaging Data-Sharing Initiative	doi:10.15387/fcp_indi.sald	https://doi.org/10.15387/fcp_indi.sald
sub-031567	sub-031567_20121126_BOLD Acquisition	Image Acquisitions	Resting-state fMRI	3T TIM Trio	Siemens	3	tesla	UO	UO:0000228	head	12	2D echo planar imaging in resting state	64x64x32	millimeter	UO	UO:0000016	3.44x3.44x3.99	millimeter	UO	UO:0000016	2000	millisecond	UO	UO:0000028	30	millisecond	UO	UO:0000028	90	degree	UO	UO:0000185	RawData_BIDS/sub-031567/func/sub-031567_task-rest_bold.nii.gz	Functional Connectomes Project International Neuroimaging Data-Sharing Initiative	doi:10.15387/fcp_indi.sald	https://doi.org/10.15387/fcp_indi.sald
sub-031568	sub-031568_20121126_BOLD Acquisition	Image Acquisitions	Resting-state fMRI	3T TIM Trio	Siemens	3	tesla	UO	UO:0000228	head	12	2D echo planar imaging in resting state	64x64x32	millimeter	UO	UO:0000016	3.44x3.44x3.99	millimeter	UO	UO:0000016	2000	millisecond	UO	UO:0000028	30	millisecond	UO	UO:0000028	90	degree	UO	UO:0000185	RawData_BIDS/sub-031568/func/sub-031568_task-rest_bold.nii.gz	Functional Connectomes Project International Neuroimaging Data-Sharing Initiative	doi:10.15387/fcp_indi.sald	https://doi.org/10.15387/fcp_indi.sald
sub-031569	sub-031569_20121126_BOLD Acquisition	Image Acquisitions	Resting-state fMRI	3T TIM Trio	Siemens	3	tesla	UO	UO:0000228	head	12	2D echo planar imaging in resting state	64x64x32	millimeter	UO	UO:0000016	3.44x3.44x3.99	millimeter	UO	UO:0000016	2000	millisecond	UO	UO:0000028	30	millisecond	UO	UO:0000028	90	degree	UO	UO:0000185	RawData_BIDS/sub-031569/func/sub-031569_task-rest_bold.nii.gz	Functional Connectomes Project International Neuroimaging Data-Sharing Initiative	doi:10.15387/fcp_indi.sald	https://doi.org/10.15387/fcp_indi.sald
sub-031570	sub-031570_20121127_BOLD Acquisition	Image Acquisitions	Resting-state fMRI	3T TIM Trio	Siemens	3	tesla	UO	UO:0000228	head	12	2D echo planar imaging in resting state	64x64x32	millimeter	UO	UO:0000016	3.44x3.44x3.99	millimeter	UO	UO:0000016	2000	millisecond	UO	UO:0000028	30	millisecond	UO	UO:0000028	90	degree	UO	UO:0000185	RawData_BIDS/sub-031570/func/sub-031570_task-rest_bold.nii.gz	Functional Connectomes Project International Neuroimaging Data-Sharing Initiative	doi:10.15387/fcp_indi.sald	https://doi.org/10.15387/fcp_indi.sald
sub-031571	sub-031571_20121203_BOLD Acquisition	Image Acquisitions	Resting-state fMRI	3T TIM Trio	Siemens	3	tesla	UO	UO:0000228	head	12	2D echo planar imaging in resting state	64x64x32	millimeter	UO	UO:0000016	3.44x3.44x3.99	millimeter	UO	UO:0000016	2000	millisecond	UO	UO:0000028	30	millisecond	UO	UO:0000028	90	degree	UO	UO:0000185	RawData_BIDS/sub-031571/func/sub-031571_task-rest_bold.nii.gz	Functional Connectomes Project International Neuroimaging Data-Sharing Initiative	doi:10.15387/fcp_indi.sald	https://doi.org/10.15387/fcp_indi.sald
sub-031572	sub-031572_20121203_BOLD Acquisition	Image Acquisitions	Resting-state fMRI	3T TIM Trio	Siemens	3	tesla	UO	UO:0000228	head	12	2D echo planar imaging in resting state	64x64x32	millimeter	UO	UO:0000016	3.44x3.44x3.99	millimeter	UO	UO:0000016	2000	millisecond	UO	UO:0000028	30	millisecond	UO	UO:0000028	90	degree	UO	UO:0000185	RawData_BIDS/sub-031572/func/sub-031572_task-rest_bold.nii.gz	Functional Connectomes Project International Neuroimaging Data-Sharing Initiative	doi:10.15387/fcp_indi.sald	https://doi.org/10.15387/fcp_indi.sald
sub-031573	sub-031573_20130107_BOLD Acquisition	Image Acquisitions	Resting-state fMRI	3T TIM Trio	Siemens	3	tesla	UO	UO:0000228	head	12	2D echo planar imaging in resting state	64x64x32	millimeter	UO	UO:0000016	3.44x3.44x3.99	millimeter	UO	UO:0000016	2000	millisecond	UO	UO:0000028	30	millisecond	UO	UO:0000028	90	degree	UO	UO:0000185	RawData_BIDS/sub-031573/func/sub-031573_task-rest_bold.nii.gz	Functional Connectomes Project International Neuroimaging Data-Sharing Initiative	doi:10.15387/fcp_indi.sald	https://doi.org/10.15387/fcp_indi.sald
sub-031574	sub-031574_20130107_BOLD Acquisition	Image Acquisitions	Resting-state fMRI	3T TIM Trio	Siemens	3	tesla	UO	UO:0000228	head	12	2D echo planar imaging in resting state	64x64x32	millimeter	UO	UO:0000016	3.44x3.44x3.99	millimeter	UO	UO:0000016	2000	millisecond	UO	UO:0000028	30	millisecond	UO	UO:0000028	90	degree	UO	UO:0000185	RawData_BIDS/sub-031574/func/sub-031574_task-rest_bold.nii.gz	Functional Connectomes Project International Neuroimaging Data-Sharing Initiative	doi:10.15387/fcp_indi.sald	https://doi.org/10.15387/fcp_indi.sald
sub-031575	sub-031575_20130108_BOLD Acquisition	Image Acquisitions	Resting-state fMRI	3T TIM Trio	Siemens	3	tesla	UO	UO:0000228	head	12	2D echo planar imaging in resting state	64x64x32	millimeter	UO	UO:0000016	3.44x3.44x3.99	millimeter	UO	UO:0000016	2000	millisecond	UO	UO:0000028	30	millisecond	UO	UO:0000028	90	degree	UO	UO:0000185	RawData_BIDS/sub-031575/func/sub-031575_task-rest_bold.nii.gz	Functional Connectomes Project International Neuroimaging Data-Sharing Initiative	doi:10.15387/fcp_indi.sald	https://doi.org/10.15387/fcp_indi.sald
sub-031576	sub-031576_20130108_BOLD Acquisition	Image Acquisitions	Resting-state fMRI	3T TIM Trio	Siemens	3	tesla	UO	UO:0000228	head	12	2D echo planar imaging in resting state	64x64x32	millimeter	UO	UO:0000016	3.44x3.44x3.99	millimeter	UO	UO:0000016	2000	millisecond	UO	UO:0000028	30	millisecond	UO	UO:0000028	90	degree	UO	UO:0000185	RawData_BIDS/sub-031576/func/sub-031576_task-rest_bold.nii.gz	Functional Connectomes Project International Neuroimaging Data-Sharing Initiative	doi:10.15387/fcp_indi.sald	https://doi.org/10.15387/fcp_indi.sald
sub-031577	sub-031577_20130226_BOLD Acquisition	Image Acquisitions	Resting-state fMRI	3T TIM Trio	Siemens	3	tesla	UO	UO:0000228	head	12	2D echo planar imaging in resting state	64x64x32	millimeter	UO	UO:0000016	3.44x3.44x3.99	millimeter	UO	UO:0000016	2000	millisecond	UO	UO:0000028	30	millisecond	UO	UO:0000028	90	degree	UO	UO:0000185	RawData_BIDS/sub-031577/func/sub-031577_task-rest_bold.nii.gz	Functional Connectomes Project International Neuroimaging Data-Sharing Initiative	doi:10.15387/fcp_indi.sald	https://doi.org/10.15387/fcp_indi.sald
sub-031578	sub-031578_20130304_BOLD Acquisition	Image Acquisitions	Resting-state fMRI	3T TIM Trio	Siemens	3	tesla	UO	UO:0000228	head	12	2D echo planar imaging in resting state	64x64x32	millimeter	UO	UO:0000016	3.44x3.44x3.99	millimeter	UO	UO:0000016	2000	millisecond	UO	UO:0000028	30	millisecond	UO	UO:0000028	90	degree	UO	UO:0000185	RawData_BIDS/sub-031578/func/sub-031578_task-rest_bold.nii.gz	Functional Connectomes Project International Neuroimaging Data-Sharing Initiative	doi:10.15387/fcp_indi.sald	https://doi.org/10.15387/fcp_indi.sald
sub-031579	sub-031579_20130304_BOLD Acquisition	Image Acquisitions	Resting-state fMRI	3T TIM Trio	Siemens	3	tesla	UO	UO:0000228	head	12	2D echo planar imaging in resting state	64x64x32	millimeter	UO	UO:0000016	3.44x3.44x3.99	millimeter	UO	UO:0000016	2000	millisecond	UO	UO:0000028	30	millisecond	UO	UO:0000028	90	degree	UO	UO:0000185	RawData_BIDS/sub-031579/func/sub-031579_task-rest_bold.nii.gz	Functional Connectomes Project International Neuroimaging Data-Sharing Initiative	doi:10.15387/fcp_indi.sald	https://doi.org/10.15387/fcp_indi.sald
sub-031580	sub-031580_20130304_BOLD Acquisition	Image Acquisitions	Resting-state fMRI	3T TIM Trio	Siemens	3	tesla	UO	UO:0000228	head	12	2D echo planar imaging in resting state	64x64x32	millimeter	UO	UO:0000016	3.44x3.44x3.99	millimeter	UO	UO:0000016	2000	millisecond	UO	UO:0000028	30	millisecond	UO	UO:0000028	90	degree	UO	UO:0000185	RawData_BIDS/sub-031580/func/sub-031580_task-rest_bold.nii.gz	Functional Connectomes Project International Neuroimaging Data-Sharing Initiative	doi:10.15387/fcp_indi.sald	https://doi.org/10.15387/fcp_indi.sald
sub-031581	sub-031581_20130305_BOLD Acquisition	Image Acquisitions	Resting-state fMRI	3T TIM Trio	Siemens	3	tesla	UO	UO:0000228	head	12	2D echo planar imaging in resting state	64x64x32	millimeter	UO	UO:0000016	3.44x3.44x3.99	millimeter	UO	UO:0000016	2000	millisecond	UO	UO:0000028	30	millisecond	UO	UO:0000028	90	degree	UO	UO:0000185	RawData_BIDS/sub-031581/func/sub-031581_task-rest_bold.nii.gz	Functional Connectomes Project International Neuroimaging Data-Sharing Initiative	doi:10.15387/fcp_indi.sald	https://doi.org/10.15387/fcp_indi.sald
sub-031582	sub-031582_20130305_BOLD Acquisition	Image Acquisitions	Resting-state fMRI	3T TIM Trio	Siemens	3	tesla	UO	UO:0000228	head	12	2D echo planar imaging in resting state	64x64x32	millimeter	UO	UO:0000016	3.44x3.44x3.99	millimeter	UO	UO:0000016	2000	millisecond	UO	UO:0000028	30	millisecond	UO	UO:0000028	90	degree	UO	UO:0000185	RawData_BIDS/sub-031582/func/sub-031582_task-rest_bold.nii.gz	Functional Connectomes Project International Neuroimaging Data-Sharing Initiative	doi:10.15387/fcp_indi.sald	https://doi.org/10.15387/fcp_indi.sald
sub-031583	sub-031583_20130319_BOLD Acquisition	Image Acquisitions	Resting-state fMRI	3T TIM Trio	Siemens	3	tesla	UO	UO:0000228	head	12	2D echo planar imaging in resting state	64x64x32	millimeter	UO	UO:0000016	3.44x3.44x3.99	millimeter	UO	UO:0000016	2000	millisecond	UO	UO:0000028	30	millisecond	UO	UO:0000028	90	degree	UO	UO:0000185	RawData_BIDS/sub-031583/func/sub-031583_task-rest_bold.nii.gz	Functional Connectomes Project International Neuroimaging Data-Sharing Initiative	doi:10.15387/fcp_indi.sald	https://doi.org/10.15387/fcp_indi.sald
sub-031584	sub-031584_20130325_BOLD Acquisition	Image Acquisitions	Resting-state fMRI	3T TIM Trio	Siemens	3	tesla	UO	UO:0000228	head	12	2D echo planar imaging in resting state	64x64x32	millimeter	UO	UO:0000016	3.44x3.44x3.99	millimeter	UO	UO:0000016	2000	millisecond	UO	UO:0000028	30	millisecond	UO	UO:0000028	90	degree	UO	UO:0000185	RawData_BIDS/sub-031584/func/sub-031584_task-rest_bold.nii.gz	Functional Connectomes Project International Neuroimaging Data-Sharing Initiative	doi:10.15387/fcp_indi.sald	https://doi.org/10.15387/fcp_indi.sald
sub-031585	sub-031585_20130401_BOLD Acquisition	Image Acquisitions	Resting-state fMRI	3T TIM Trio	Siemens	3	tesla	UO	UO:0000228	head	12	2D echo planar imaging in resting state	64x64x32	millimeter	UO	UO:0000016	3.44x3.44x3.99	millimeter	UO	UO:0000016	2000	millisecond	UO	UO:0000028	30	millisecond	UO	UO:0000028	90	degree	UO	UO:0000185	RawData_BIDS/sub-031585/func/sub-031585_task-rest_bold.nii.gz	Functional Connectomes Project International Neuroimaging Data-Sharing Initiative	doi:10.15387/fcp_indi.sald	https://doi.org/10.15387/fcp_indi.sald
sub-031586	sub-031586_20130408_BOLD Acquisition	Image Acquisitions	Resting-state fMRI	3T TIM Trio	Siemens	3	tesla	UO	UO:0000228	head	12	2D echo planar imaging in resting state	64x64x32	millimeter	UO	UO:0000016	3.44x3.44x3.99	millimeter	UO	UO:0000016	2000	millisecond	UO	UO:0000028	30	millisecond	UO	UO:0000028	90	degree	UO	UO:0000185	RawData_BIDS/sub-031586/func/sub-031586_task-rest_bold.nii.gz	Functional Connectomes Project International Neuroimaging Data-Sharing Initiative	doi:10.15387/fcp_indi.sald	https://doi.org/10.15387/fcp_indi.sald
sub-031587	sub-031587_20130409_BOLD Acquisition	Image Acquisitions	Resting-state fMRI	3T TIM Trio	Siemens	3	tesla	UO	UO:0000228	head	12	2D echo planar imaging in resting state	64x64x32	millimeter	UO	UO:0000016	3.44x3.44x3.99	millimeter	UO	UO:0000016	2000	millisecond	UO	UO:0000028	30	millisecond	UO	UO:0000028	90	degree	UO	UO:0000185	RawData_BIDS/sub-031587/func/sub-031587_task-rest_bold.nii.gz	Functional Connectomes Project International Neuroimaging Data-Sharing Initiative	doi:10.15387/fcp_indi.sald	https://doi.org/10.15387/fcp_indi.sald
sub-031588	sub-031588_20130416_BOLD Acquisition	Image Acquisitions	Resting-state fMRI	3T TIM Trio	Siemens	3	tesla	UO	UO:0000228	head	12	2D echo planar imaging in resting state	64x64x32	millimeter	UO	UO:0000016	3.44x3.44x3.99	millimeter	UO	UO:0000016	2000	millisecond	UO	UO:0000028	30	millisecond	UO	UO:0000028	90	degree	UO	UO:0000185	RawData_BIDS/sub-031588/func/sub-031588_task-rest_bold.nii.gz	Functional Connectomes Project International Neuroimaging Data-Sharing Initiative	doi:10.15387/fcp_indi.sald	https://doi.org/10.15387/fcp_indi.sald
sub-031589	sub-031589_20130416_BOLD Acquisition	Image Acquisitions	Resting-state fMRI	3T TIM Trio	Siemens	3	tesla	UO	UO:0000228	head	12	2D echo planar imaging in resting state	64x64x32	millimeter	UO	UO:0000016	3.44x3.44x3.99	millimeter	UO	UO:0000016	2000	millisecond	UO	UO:0000028	30	millisecond	UO	UO:0000028	90	degree	UO	UO:0000185	RawData_BIDS/sub-031589/func/sub-031589_task-rest_bold.nii.gz	Functional Connectomes Project International Neuroimaging Data-Sharing Initiative	doi:10.15387/fcp_indi.sald	https://doi.org/10.15387/fcp_indi.sald
sub-031590	sub-031590_20130422_BOLD Acquisition	Image Acquisitions	Resting-state fMRI	3T TIM Trio	Siemens	3	tesla	UO	UO:0000228	head	12	2D echo planar imaging in resting state	64x64x32	millimeter	UO	UO:0000016	3.44x3.44x3.99	millimeter	UO	UO:0000016	2000	millisecond	UO	UO:0000028	30	millisecond	UO	UO:0000028	90	degree	UO	UO:0000185	RawData_BIDS/sub-031590/func/sub-031590_task-rest_bold.nii.gz	Functional Connectomes Project International Neuroimaging Data-Sharing Initiative	doi:10.15387/fcp_indi.sald	https://doi.org/10.15387/fcp_indi.sald
sub-031591	sub-031591_20130506_BOLD Acquisition	Image Acquisitions	Resting-state fMRI	3T TIM Trio	Siemens	3	tesla	UO	UO:0000228	head	12	2D echo planar imaging in resting state	64x64x32	millimeter	UO	UO:0000016	3.44x3.44x3.99	millimeter	UO	UO:0000016	2000	millisecond	UO	UO:0000028	30	millisecond	UO	UO:0000028	90	degree	UO	UO:0000185	RawData_BIDS/sub-031591/func/sub-031591_task-rest_bold.nii.gz	Functional Connectomes Project International Neuroimaging Data-Sharing Initiative	doi:10.15387/fcp_indi.sald	https://doi.org/10.15387/fcp_indi.sald
sub-031592	sub-031592_20130514_BOLD Acquisition	Image Acquisitions	Resting-state fMRI	3T TIM Trio	Siemens	3	tesla	UO	UO:0000228	head	12	2D echo planar imaging in resting state	64x64x32	millimeter	UO	UO:0000016	3.44x3.44x3.99	millimeter	UO	UO:0000016	2000	millisecond	UO	UO:0000028	30	millisecond	UO	UO:0000028	90	degree	UO	UO:0000185	RawData_BIDS/sub-031592/func/sub-031592_task-rest_bold.nii.gz	Functional Connectomes Project International Neuroimaging Data-Sharing Initiative	doi:10.15387/fcp_indi.sald	https://doi.org/10.15387/fcp_indi.sald
sub-031593	sub-031593_20130515_BOLD Acquisition	Image Acquisitions	Resting-state fMRI	3T TIM Trio	Siemens	3	tesla	UO	UO:0000228	head	12	2D echo planar imaging in resting state	64x64x32	millimeter	UO	UO:0000016	3.44x3.44x3.99	millimeter	UO	UO:0000016	2000	millisecond	UO	UO:0000028	30	millisecond	UO	UO:0000028	90	degree	UO	UO:0000185	RawData_BIDS/sub-031593/func/sub-031593_task-rest_bold.nii.gz	Functional Connectomes Project International Neuroimaging Data-Sharing Initiative	doi:10.15387/fcp_indi.sald	https://doi.org/10.15387/fcp_indi.sald
sub-031594	sub-031594_20130528_BOLD Acquisition	Image Acquisitions	Resting-state fMRI	3T TIM Trio	Siemens	3	tesla	UO	UO:0000228	head	12	2D echo planar imaging in resting state	64x64x32	millimeter	UO	UO:0000016	3.44x3.44x3.99	millimeter	UO	UO:0000016	2000	millisecond	UO	UO:0000028	30	millisecond	UO	UO:0000028	90	degree	UO	UO:0000185	RawData_BIDS/sub-031594/func/sub-031594_task-rest_bold.nii.gz	Functional Connectomes Project International Neuroimaging Data-Sharing Initiative	doi:10.15387/fcp_indi.sald	https://doi.org/10.15387/fcp_indi.sald
sub-031595	sub-031595_20130514_BOLD Acquisition	Image Acquisitions	Resting-state fMRI	3T TIM Trio	Siemens	3	tesla	UO	UO:0000228	head	12	2D echo planar imaging in resting state	64x64x32	millimeter	UO	UO:0000016	3.44x3.44x3.99	millimeter	UO	UO:0000016	2000	millisecond	UO	UO:0000028	30	millisecond	UO	UO:0000028	90	degree	UO	UO:0000185	RawData_BIDS/sub-031595/func/sub-031595_task-rest_bold.nii.gz	Functional Connectomes Project International Neuroimaging Data-Sharing Initiative	doi:10.15387/fcp_indi.sald	https://doi.org/10.15387/fcp_indi.sald
sub-031596	sub-031596_20130708_BOLD Acquisition	Image Acquisitions	Resting-state fMRI	3T TIM Trio	Siemens	3	tesla	UO	UO:0000228	head	12	2D echo planar imaging in resting state	64x64x32	millimeter	UO	UO:0000016	3.44x3.44x3.99	millimeter	UO	UO:0000016	2000	millisecond	UO	UO:0000028	30	millisecond	UO	UO:0000028	90	degree	UO	UO:0000185	RawData_BIDS/sub-031596/func/sub-031596_task-rest_bold.nii.gz	Functional Connectomes Project International Neuroimaging Data-Sharing Initiative	doi:10.15387/fcp_indi.sald	https://doi.org/10.15387/fcp_indi.sald
sub-031597	sub-031597_20130708_BOLD Acquisition	Image Acquisitions	Resting-state fMRI	3T TIM Trio	Siemens	3	tesla	UO	UO:0000228	head	12	2D echo planar imaging in resting state	64x64x32	millimeter	UO	UO:0000016	3.44x3.44x3.99	millimeter	UO	UO:0000016	2000	millisecond	UO	UO:0000028	30	millisecond	UO	UO:0000028	90	degree	UO	UO:0000185	RawData_BIDS/sub-031597/func/sub-031597_task-rest_bold.nii.gz	Functional Connectomes Project International Neuroimaging Data-Sharing Initiative	doi:10.15387/fcp_indi.sald	https://doi.org/10.15387/fcp_indi.sald
sub-031598	sub-031598_20130716_BOLD Acquisition	Image Acquisitions	Resting-state fMRI	3T TIM Trio	Siemens	3	tesla	UO	UO:0000228	head	12	2D echo planar imaging in resting state	64x64x32	millimeter	UO	UO:0000016	3.44x3.44x3.99	millimeter	UO	UO:0000016	2000	millisecond	UO	UO:0000028	30	millisecond	UO	UO:0000028	90	degree	UO	UO:0000185	RawData_BIDS/sub-031598/func/sub-031598_task-rest_bold.nii.gz	Functional Connectomes Project International Neuroimaging Data-Sharing Initiative	doi:10.15387/fcp_indi.sald	https://doi.org/10.15387/fcp_indi.sald
sub-031599	sub-031599_20130722_BOLD Acquisition	Image Acquisitions	Resting-state fMRI	3T TIM Trio	Siemens	3	tesla	UO	UO:0000228	head	12	2D echo planar imaging in resting state	64x64x32	millimeter	UO	UO:0000016	3.44x3.44x3.99	millimeter	UO	UO:0000016	2000	millisecond	UO	UO:0000028	30	millisecond	UO	UO:0000028	90	degree	UO	UO:0000185	RawData_BIDS/sub-031599/func/sub-031599_task-rest_bold.nii.gz	Functional Connectomes Project International Neuroimaging Data-Sharing Initiative	doi:10.15387/fcp_indi.sald	https://doi.org/10.15387/fcp_indi.sald
sub-031600	sub-031600_20130917_BOLD Acquisition	Image Acquisitions	Resting-state fMRI	3T TIM Trio	Siemens	3	tesla	UO	UO:0000228	head	12	2D echo planar imaging in resting state	64x64x32	millimeter	UO	UO:0000016	3.44x3.44x3.99	millimeter	UO	UO:0000016	2000	millisecond	UO	UO:0000028	30	millisecond	UO	UO:0000028	90	degree	UO	UO:0000185	RawData_BIDS/sub-031600/func/sub-031600_task-rest_bold.nii.gz	Functional Connectomes Project International Neuroimaging Data-Sharing Initiative	doi:10.15387/fcp_indi.sald	https://doi.org/10.15387/fcp_indi.sald
sub-031601	sub-031601_20130923_BOLD Acquisition	Image Acquisitions	Resting-state fMRI	3T TIM Trio	Siemens	3	tesla	UO	UO:0000228	head	12	2D echo planar imaging in resting state	64x64x32	millimeter	UO	UO:0000016	3.44x3.44x3.99	millimeter	UO	UO:0000016	2000	millisecond	UO	UO:0000028	30	millisecond	UO	UO:0000028	90	degree	UO	UO:0000185	RawData_BIDS/sub-031601/func/sub-031601_task-rest_bold.nii.gz	Functional Connectomes Project International Neuroimaging Data-Sharing Initiative	doi:10.15387/fcp_indi.sald	https://doi.org/10.15387/fcp_indi.sald
sub-031602	sub-031602_20130924_BOLD Acquisition	Image Acquisitions	Resting-state fMRI	3T TIM Trio	Siemens	3	tesla	UO	UO:0000228	head	12	2D echo planar imaging in resting state	64x64x32	millimeter	UO	UO:0000016	3.44x3.44x3.99	millimeter	UO	UO:0000016	2000	millisecond	UO	UO:0000028	30	millisecond	UO	UO:0000028	90	degree	UO	UO:0000185	RawData_BIDS/sub-031602/func/sub-031602_task-rest_bold.nii.gz	Functional Connectomes Project International Neuroimaging Data-Sharing Initiative	doi:10.15387/fcp_indi.sald	https://doi.org/10.15387/fcp_indi.sald
sub-031603	sub-031603_20131004_BOLD Acquisition	Image Acquisitions	Resting-state fMRI	3T TIM Trio	Siemens	3	tesla	UO	UO:0000228	head	12	2D echo planar imaging in resting state	64x64x32	millimeter	UO	UO:0000016	3.44x3.44x3.99	millimeter	UO	UO:0000016	2000	millisecond	UO	UO:0000028	30	millisecond	UO	UO:0000028	90	degree	UO	UO:0000185	RawData_BIDS/sub-031603/func/sub-031603_task-rest_bold.nii.gz	Functional Connectomes Project International Neuroimaging Data-Sharing Initiative	doi:10.15387/fcp_indi.sald	https://doi.org/10.15387/fcp_indi.sald
sub-031604	sub-031604_20131011_BOLD Acquisition	Image Acquisitions	Resting-state fMRI	3T TIM Trio	Siemens	3	tesla	UO	UO:0000228	head	12	2D echo planar imaging in resting state	64x64x32	millimeter	UO	UO:0000016	3.44x3.44x3.99	millimeter	UO	UO:0000016	2000	millisecond	UO	UO:0000028	30	millisecond	UO	UO:0000028	90	degree	UO	UO:0000185	RawData_BIDS/sub-031604/func/sub-031604_task-rest_bold.nii.gz	Functional Connectomes Project International Neuroimaging Data-Sharing Initiative	doi:10.15387/fcp_indi.sald	https://doi.org/10.15387/fcp_indi.sald
sub-031605	sub-031605_20131014_BOLD Acquisition	Image Acquisitions	Resting-state fMRI	3T TIM Trio	Siemens	3	tesla	UO	UO:0000228	head	12	2D echo planar imaging in resting state	64x64x32	millimeter	UO	UO:0000016	3.44x3.44x3.99	millimeter	UO	UO:0000016	2000	millisecond	UO	UO:0000028	30	millisecond	UO	UO:0000028	90	degree	UO	UO:0000185	RawData_BIDS/sub-031605/func/sub-031605_task-rest_bold.nii.gz	Functional Connectomes Project International Neuroimaging Data-Sharing Initiative	doi:10.15387/fcp_indi.sald	https://doi.org/10.15387/fcp_indi.sald
sub-031606	sub-031606_20131014_BOLD Acquisition	Image Acquisitions	Resting-state fMRI	3T TIM Trio	Siemens	3	tesla	UO	UO:0000228	head	12	2D echo planar imaging in resting state	64x64x32	millimeter	UO	UO:0000016	3.44x3.44x3.99	millimeter	UO	UO:0000016	2000	millisecond	UO	UO:0000028	30	millisecond	UO	UO:0000028	90	degree	UO	UO:0000185	RawData_BIDS/sub-031606/func/sub-031606_task-rest_bold.nii.gz	Functional Connectomes Project International Neuroimaging Data-Sharing Initiative	doi:10.15387/fcp_indi.sald	https://doi.org/10.15387/fcp_indi.sald
sub-031607	sub-031607_20131014_BOLD Acquisition	Image Acquisitions	Resting-state fMRI	3T TIM Trio	Siemens	3	tesla	UO	UO:0000228	head	12	2D echo planar imaging in resting state	64x64x32	millimeter	UO	UO:0000016	3.44x3.44x3.99	millimeter	UO	UO:0000016	2000	millisecond	UO	UO:0000028	30	millisecond	UO	UO:0000028	90	degree	UO	UO:0000185	RawData_BIDS/sub-031607/func/sub-031607_task-rest_bold.nii.gz	Functional Connectomes Project International Neuroimaging Data-Sharing Initiative	doi:10.15387/fcp_indi.sald	https://doi.org/10.15387/fcp_indi.sald
sub-031608	sub-031608_20131124_BOLD Acquisition	Image Acquisitions	Resting-state fMRI	3T TIM Trio	Siemens	3	tesla	UO	UO:0000228	head	12	2D echo planar imaging in resting state	64x64x32	millimeter	UO	UO:0000016	3.44x3.44x3.99	millimeter	UO	UO:0000016	2000	millisecond	UO	UO:0000028	30	millisecond	UO	UO:0000028	90	degree	UO	UO:0000185	RawData_BIDS/sub-031608/func/sub-031608_task-rest_bold.nii.gz	Functional Connectomes Project International Neuroimaging Data-Sharing Initiative	doi:10.15387/fcp_indi.sald	https://doi.org/10.15387/fcp_indi.sald
sub-031609	sub-031609_20131214_BOLD Acquisition	Image Acquisitions	Resting-state fMRI	3T TIM Trio	Siemens	3	tesla	UO	UO:0000228	head	12	2D echo planar imaging in resting state	64x64x32	millimeter	UO	UO:0000016	3.44x3.44x3.99	millimeter	UO	UO:0000016	2000	millisecond	UO	UO:0000028	30	millisecond	UO	UO:0000028	90	degree	UO	UO:0000185	RawData_BIDS/sub-031609/func/sub-031609_task-rest_bold.nii.gz	Functional Connectomes Project International Neuroimaging Data-Sharing Initiative	doi:10.15387/fcp_indi.sald	https://doi.org/10.15387/fcp_indi.sald
sub-031610	sub-031610_20131215_BOLD Acquisition	Image Acquisitions	Resting-state fMRI	3T TIM Trio	Siemens	3	tesla	UO	UO:0000228	head	12	2D echo planar imaging in resting state	64x64x32	millimeter	UO	UO:0000016	3.44x3.44x3.99	millimeter	UO	UO:0000016	2000	millisecond	UO	UO:0000028	30	millisecond	UO	UO:0000028	90	degree	UO	UO:0000185	RawData_BIDS/sub-031610/func/sub-031610_task-rest_bold.nii.gz	Functional Connectomes Project International Neuroimaging Data-Sharing Initiative	doi:10.15387/fcp_indi.sald	https://doi.org/10.15387/fcp_indi.sald
sub-031611	sub-031611_20131215_BOLD Acquisition	Image Acquisitions	Resting-state fMRI	3T TIM Trio	Siemens	3	tesla	UO	UO:0000228	head	12	2D echo planar imaging in resting state	64x64x32	millimeter	UO	UO:0000016	3.44x3.44x3.99	millimeter	UO	UO:0000016	2000	millisecond	UO	UO:0000028	30	millisecond	UO	UO:0000028	90	degree	UO	UO:0000185	RawData_BIDS/sub-031611/func/sub-031611_task-rest_bold.nii.gz	Functional Connectomes Project International Neuroimaging Data-Sharing Initiative	doi:10.15387/fcp_indi.sald	https://doi.org/10.15387/fcp_indi.sald
sub-031612	sub-031612_20131221_BOLD Acquisition	Image Acquisitions	Resting-state fMRI	3T TIM Trio	Siemens	3	tesla	UO	UO:0000228	head	12	2D echo planar imaging in resting state	64x64x32	millimeter	UO	UO:0000016	3.44x3.44x3.99	millimeter	UO	UO:0000016	2000	millisecond	UO	UO:0000028	30	millisecond	UO	UO:0000028	90	degree	UO	UO:0000185	RawData_BIDS/sub-031612/func/sub-031612_task-rest_bold.nii.gz	Functional Connectomes Project International Neuroimaging Data-Sharing Initiative	doi:10.15387/fcp_indi.sald	https://doi.org/10.15387/fcp_indi.sald
sub-031613	sub-031613_20131222_BOLD Acquisition	Image Acquisitions	Resting-state fMRI	3T TIM Trio	Siemens	3	tesla	UO	UO:0000228	head	12	2D echo planar imaging in resting state	64x64x32	millimeter	UO	UO:0000016	3.44x3.44x3.99	millimeter	UO	UO:0000016	2000	millisecond	UO	UO:0000028	30	millisecond	UO	UO:0000028	90	degree	UO	UO:0000185	RawData_BIDS/sub-031613/func/sub-031613_task-rest_bold.nii.gz	Functional Connectomes Project International Neuroimaging Data-Sharing Initiative	doi:10.15387/fcp_indi.sald	https://doi.org/10.15387/fcp_indi.sald
sub-031614	sub-031614_20131222_BOLD Acquisition	Image Acquisitions	Resting-state fMRI	3T TIM Trio	Siemens	3	tesla	UO	UO:0000228	head	12	2D echo planar imaging in resting state	64x64x32	millimeter	UO	UO:0000016	3.44x3.44x3.99	millimeter	UO	UO:0000016	2000	millisecond	UO	UO:0000028	30	millisecond	UO	UO:0000028	90	degree	UO	UO:0000185	RawData_BIDS/sub-031614/func/sub-031614_task-rest_bold.nii.gz	Functional Connectomes Project International Neuroimaging Data-Sharing Initiative	doi:10.15387/fcp_indi.sald	https://doi.org/10.15387/fcp_indi.sald
sub-031615	sub-031615_20131222_BOLD Acquisition	Image Acquisitions	Resting-state fMRI	3T TIM Trio	Siemens	3	tesla	UO	UO:0000228	head	12	2D echo planar imaging in resting state	64x64x32	millimeter	UO	UO:0000016	3.44x3.44x3.99	millimeter	UO	UO:0000016	2000	millisecond	UO	UO:0000028	30	millisecond	UO	UO:0000028	90	degree	UO	UO:0000185	RawData_BIDS/sub-031615/func/sub-031615_task-rest_bold.nii.gz	Functional Connectomes Project International Neuroimaging Data-Sharing Initiative	doi:10.15387/fcp_indi.sald	https://doi.org/10.15387/fcp_indi.sald
sub-031616	sub-031616_20131222_BOLD Acquisition	Image Acquisitions	Resting-state fMRI	3T TIM Trio	Siemens	3	tesla	UO	UO:0000228	head	12	2D echo planar imaging in resting state	64x64x32	millimeter	UO	UO:0000016	3.44x3.44x3.99	millimeter	UO	UO:0000016	2000	millisecond	UO	UO:0000028	30	millisecond	UO	UO:0000028	90	degree	UO	UO:0000185	RawData_BIDS/sub-031616/func/sub-031616_task-rest_bold.nii.gz	Functional Connectomes Project International Neuroimaging Data-Sharing Initiative	doi:10.15387/fcp_indi.sald	https://doi.org/10.15387/fcp_indi.sald
sub-031617	sub-031617_20131222_BOLD Acquisition	Image Acquisitions	Resting-state fMRI	3T TIM Trio	Siemens	3	tesla	UO	UO:0000228	head	12	2D echo planar imaging in resting state	64x64x32	millimeter	UO	UO:0000016	3.44x3.44x3.99	millimeter	UO	UO:0000016	2000	millisecond	UO	UO:0000028	30	millisecond	UO	UO:0000028	90	degree	UO	UO:0000185	RawData_BIDS/sub-031617/func/sub-031617_task-rest_bold.nii.gz	Functional Connectomes Project International Neuroimaging Data-Sharing Initiative	doi:10.15387/fcp_indi.sald	https://doi.org/10.15387/fcp_indi.sald
sub-031618	sub-031618_20131228_BOLD Acquisition	Image Acquisitions	Resting-state fMRI	3T TIM Trio	Siemens	3	tesla	UO	UO:0000228	head	12	2D echo planar imaging in resting state	64x64x32	millimeter	UO	UO:0000016	3.44x3.44x3.99	millimeter	UO	UO:0000016	2000	millisecond	UO	UO:0000028	30	millisecond	UO	UO:0000028	90	degree	UO	UO:0000185	RawData_BIDS/sub-031618/func/sub-031618_task-rest_bold.nii.gz	Functional Connectomes Project International Neuroimaging Data-Sharing Initiative	doi:10.15387/fcp_indi.sald	https://doi.org/10.15387/fcp_indi.sald
sub-031619	sub-031619_20131228_BOLD Acquisition	Image Acquisitions	Resting-state fMRI	3T TIM Trio	Siemens	3	tesla	UO	UO:0000228	head	12	2D echo planar imaging in resting state	64x64x32	millimeter	UO	UO:0000016	3.44x3.44x3.99	millimeter	UO	UO:0000016	2000	millisecond	UO	UO:0000028	30	millisecond	UO	UO:0000028	90	degree	UO	UO:0000185	RawData_BIDS/sub-031619/func/sub-031619_task-rest_bold.nii.gz	Functional Connectomes Project International Neuroimaging Data-Sharing Initiative	doi:10.15387/fcp_indi.sald	https://doi.org/10.15387/fcp_indi.sald
sub-031620	sub-031620_20131228_BOLD Acquisition	Image Acquisitions	Resting-state fMRI	3T TIM Trio	Siemens	3	tesla	UO	UO:0000228	head	12	2D echo planar imaging in resting state	64x64x32	millimeter	UO	UO:0000016	3.44x3.44x3.99	millimeter	UO	UO:0000016	2000	millisecond	UO	UO:0000028	30	millisecond	UO	UO:0000028	90	degree	UO	UO:0000185	RawData_BIDS/sub-031620/func/sub-031620_task-rest_bold.nii.gz	Functional Connectomes Project International Neuroimaging Data-Sharing Initiative	doi:10.15387/fcp_indi.sald	https://doi.org/10.15387/fcp_indi.sald
sub-031621	sub-031621_20131229_BOLD Acquisition	Image Acquisitions	Resting-state fMRI	3T TIM Trio	Siemens	3	tesla	UO	UO:0000228	head	12	2D echo planar imaging in resting state	64x64x32	millimeter	UO	UO:0000016	3.44x3.44x3.99	millimeter	UO	UO:0000016	2000	millisecond	UO	UO:0000028	30	millisecond	UO	UO:0000028	90	degree	UO	UO:0000185	RawData_BIDS/sub-031621/func/sub-031621_task-rest_bold.nii.gz	Functional Connectomes Project International Neuroimaging Data-Sharing Initiative	doi:10.15387/fcp_indi.sald	https://doi.org/10.15387/fcp_indi.sald
sub-031622	sub-031622_20131229_BOLD Acquisition	Image Acquisitions	Resting-state fMRI	3T TIM Trio	Siemens	3	tesla	UO	UO:0000228	head	12	2D echo planar imaging in resting state	64x64x32	millimeter	UO	UO:0000016	3.44x3.44x3.99	millimeter	UO	UO:0000016	2000	millisecond	UO	UO:0000028	30	millisecond	UO	UO:0000028	90	degree	UO	UO:0000185	RawData_BIDS/sub-031622/func/sub-031622_task-rest_bold.nii.gz	Functional Connectomes Project International Neuroimaging Data-Sharing Initiative	doi:10.15387/fcp_indi.sald	https://doi.org/10.15387/fcp_indi.sald
sub-031623	sub-031623_20131229_BOLD Acquisition	Image Acquisitions	Resting-state fMRI	3T TIM Trio	Siemens	3	tesla	UO	UO:0000228	head	12	2D echo planar imaging in resting state	64x64x32	millimeter	UO	UO:0000016	3.44x3.44x3.99	millimeter	UO	UO:0000016	2000	millisecond	UO	UO:0000028	30	millisecond	UO	UO:0000028	90	degree	UO	UO:0000185	RawData_BIDS/sub-031623/func/sub-031623_task-rest_bold.nii.gz	Functional Connectomes Project International Neuroimaging Data-Sharing Initiative	doi:10.15387/fcp_indi.sald	https://doi.org/10.15387/fcp_indi.sald
sub-031624	sub-031624_20131230_BOLD Acquisition	Image Acquisitions	Resting-state fMRI	3T TIM Trio	Siemens	3	tesla	UO	UO:0000228	head	12	2D echo planar imaging in resting state	64x64x32	millimeter	UO	UO:0000016	3.44x3.44x3.99	millimeter	UO	UO:0000016	2000	millisecond	UO	UO:0000028	30	millisecond	UO	UO:0000028	90	degree	UO	UO:0000185	RawData_BIDS/sub-031624/func/sub-031624_task-rest_bold.nii.gz	Functional Connectomes Project International Neuroimaging Data-Sharing Initiative	doi:10.15387/fcp_indi.sald	https://doi.org/10.15387/fcp_indi.sald
sub-031625	sub-031625_20140107_BOLD Acquisition	Image Acquisitions	Resting-state fMRI	3T TIM Trio	Siemens	3	tesla	UO	UO:0000228	head	12	2D echo planar imaging in resting state	64x64x32	millimeter	UO	UO:0000016	3.44x3.44x3.99	millimeter	UO	UO:0000016	2000	millisecond	UO	UO:0000028	30	millisecond	UO	UO:0000028	90	degree	UO	UO:0000185	RawData_BIDS/sub-031625/func/sub-031625_task-rest_bold.nii.gz	Functional Connectomes Project International Neuroimaging Data-Sharing Initiative	doi:10.15387/fcp_indi.sald	https://doi.org/10.15387/fcp_indi.sald
sub-031626	sub-031626_20140107_BOLD Acquisition	Image Acquisitions	Resting-state fMRI	3T TIM Trio	Siemens	3	tesla	UO	UO:0000228	head	12	2D echo planar imaging in resting state	64x64x32	millimeter	UO	UO:0000016	3.44x3.44x3.99	millimeter	UO	UO:0000016	2000	millisecond	UO	UO:0000028	30	millisecond	UO	UO:0000028	90	degree	UO	UO:0000185	RawData_BIDS/sub-031626/func/sub-031626_task-rest_bold.nii.gz	Functional Connectomes Project International Neuroimaging Data-Sharing Initiative	doi:10.15387/fcp_indi.sald	https://doi.org/10.15387/fcp_indi.sald
sub-031627	sub-031627_20140422_BOLD Acquisition	Image Acquisitions	Resting-state fMRI	3T TIM Trio	Siemens	3	tesla	UO	UO:0000228	head	12	2D echo planar imaging in resting state	64x64x32	millimeter	UO	UO:0000016	3.44x3.44x3.99	millimeter	UO	UO:0000016	2000	millisecond	UO	UO:0000028	30	millisecond	UO	UO:0000028	90	degree	UO	UO:0000185	RawData_BIDS/sub-031627/func/sub-031627_task-rest_bold.nii.gz	Functional Connectomes Project International Neuroimaging Data-Sharing Initiative	doi:10.15387/fcp_indi.sald	https://doi.org/10.15387/fcp_indi.sald
sub-031628	sub-031628_20140428_BOLD Acquisition	Image Acquisitions	Resting-state fMRI	3T TIM Trio	Siemens	3	tesla	UO	UO:0000228	head	12	2D echo planar imaging in resting state	64x64x32	millimeter	UO	UO:0000016	3.44x3.44x3.99	millimeter	UO	UO:0000016	2000	millisecond	UO	UO:0000028	30	millisecond	UO	UO:0000028	90	degree	UO	UO:0000185	RawData_BIDS/sub-031628/func/sub-031628_task-rest_bold.nii.gz	Functional Connectomes Project International Neuroimaging Data-Sharing Initiative	doi:10.15387/fcp_indi.sald	https://doi.org/10.15387/fcp_indi.sald
sub-031629	sub-031629_20140428_BOLD Acquisition	Image Acquisitions	Resting-state fMRI	3T TIM Trio	Siemens	3	tesla	UO	UO:0000228	head	12	2D echo planar imaging in resting state	64x64x32	millimeter	UO	UO:0000016	3.44x3.44x3.99	millimeter	UO	UO:0000016	2000	millisecond	UO	UO:0000028	30	millisecond	UO	UO:0000028	90	degree	UO	UO:0000185	RawData_BIDS/sub-031629/func/sub-031629_task-rest_bold.nii.gz	Functional Connectomes Project International Neuroimaging Data-Sharing Initiative	doi:10.15387/fcp_indi.sald	https://doi.org/10.15387/fcp_indi.sald
sub-031630	sub-031630_20140506_BOLD Acquisition	Image Acquisitions	Resting-state fMRI	3T TIM Trio	Siemens	3	tesla	UO	UO:0000228	head	12	2D echo planar imaging in resting state	64x64x32	millimeter	UO	UO:0000016	3.44x3.44x3.99	millimeter	UO	UO:0000016	2000	millisecond	UO	UO:0000028	30	millisecond	UO	UO:0000028	90	degree	UO	UO:0000185	RawData_BIDS/sub-031630/func/sub-031630_task-rest_bold.nii.gz	Functional Connectomes Project International Neuroimaging Data-Sharing Initiative	doi:10.15387/fcp_indi.sald	https://doi.org/10.15387/fcp_indi.sald
sub-031631	sub-031631_20140506_BOLD Acquisition	Image Acquisitions	Resting-state fMRI	3T TIM Trio	Siemens	3	tesla	UO	UO:0000228	head	12	2D echo planar imaging in resting state	64x64x32	millimeter	UO	UO:0000016	3.44x3.44x3.99	millimeter	UO	UO:0000016	2000	millisecond	UO	UO:0000028	30	millisecond	UO	UO:0000028	90	degree	UO	UO:0000185	RawData_BIDS/sub-031631/func/sub-031631_task-rest_bold.nii.gz	Functional Connectomes Project International Neuroimaging Data-Sharing Initiative	doi:10.15387/fcp_indi.sald	https://doi.org/10.15387/fcp_indi.sald
sub-031632	sub-031632_20140506_BOLD Acquisition	Image Acquisitions	Resting-state fMRI	3T TIM Trio	Siemens	3	tesla	UO	UO:0000228	head	12	2D echo planar imaging in resting state	64x64x32	millimeter	UO	UO:0000016	3.44x3.44x3.99	millimeter	UO	UO:0000016	2000	millisecond	UO	UO:0000028	30	millisecond	UO	UO:0000028	90	degree	UO	UO:0000185	RawData_BIDS/sub-031632/func/sub-031632_task-rest_bold.nii.gz	Functional Connectomes Project International Neuroimaging Data-Sharing Initiative	doi:10.15387/fcp_indi.sald	https://doi.org/10.15387/fcp_indi.sald
sub-031633	sub-031633_20151114_BOLD Acquisition	Image Acquisitions	Resting-state fMRI	3T TIM Trio	Siemens	3	tesla	UO	UO:0000228	head	12	2D echo planar imaging in resting state	64x64x32	millimeter	UO	UO:0000016	3.44x3.44x3.99	millimeter	UO	UO:0000016	2000	millisecond	UO	UO:0000028	30	millisecond	UO	UO:0000028	90	degree	UO	UO:0000185	RawData_BIDS/sub-031633/func/sub-031633_task-rest_bold.nii.gz	Functional Connectomes Project International Neuroimaging Data-Sharing Initiative	doi:10.15387/fcp_indi.sald	https://doi.org/10.15387/fcp_indi.sald
sub-031634	sub-031634_20151114_BOLD Acquisition	Image Acquisitions	Resting-state fMRI	3T TIM Trio	Siemens	3	tesla	UO	UO:0000228	head	12	2D echo planar imaging in resting state	64x64x32	millimeter	UO	UO:0000016	3.44x3.44x3.99	millimeter	UO	UO:0000016	2000	millisecond	UO	UO:0000028	30	millisecond	UO	UO:0000028	90	degree	UO	UO:0000185	RawData_BIDS/sub-031634/func/sub-031634_task-rest_bold.nii.gz	Functional Connectomes Project International Neuroimaging Data-Sharing Initiative	doi:10.15387/fcp_indi.sald	https://doi.org/10.15387/fcp_indi.sald
sub-031635	sub-031635_20151114_BOLD Acquisition	Image Acquisitions	Resting-state fMRI	3T TIM Trio	Siemens	3	tesla	UO	UO:0000228	head	12	2D echo planar imaging in resting state	64x64x32	millimeter	UO	UO:0000016	3.44x3.44x3.99	millimeter	UO	UO:0000016	2000	millisecond	UO	UO:0000028	30	millisecond	UO	UO:0000028	90	degree	UO	UO:0000185	RawData_BIDS/sub-031635/func/sub-031635_task-rest_bold.nii.gz	Functional Connectomes Project International Neuroimaging Data-Sharing Initiative	doi:10.15387/fcp_indi.sald	https://doi.org/10.15387/fcp_indi.sald
sub-031636	sub-031636_20151114_BOLD Acquisition	Image Acquisitions	Resting-state fMRI	3T TIM Trio	Siemens	3	tesla	UO	UO:0000228	head	12	2D echo planar imaging in resting state	64x64x32	millimeter	UO	UO:0000016	3.44x3.44x3.99	millimeter	UO	UO:0000016	2000	millisecond	UO	UO:0000028	30	millisecond	UO	UO:0000028	90	degree	UO	UO:0000185	RawData_BIDS/sub-031636/func/sub-031636_task-rest_bold.nii.gz	Functional Connectomes Project International Neuroimaging Data-Sharing Initiative	doi:10.15387/fcp_indi.sald	https://doi.org/10.15387/fcp_indi.sald
sub-031637	sub-031637_20151114_BOLD Acquisition	Image Acquisitions	Resting-state fMRI	3T TIM Trio	Siemens	3	tesla	UO	UO:0000228	head	12	2D echo planar imaging in resting state	64x64x32	millimeter	UO	UO:0000016	3.44x3.44x3.99	millimeter	UO	UO:0000016	2000	millisecond	UO	UO:0000028	30	millisecond	UO	UO:0000028	90	degree	UO	UO:0000185	RawData_BIDS/sub-031637/func/sub-031637_task-rest_bold.nii.gz	Functional Connectomes Project International Neuroimaging Data-Sharing Initiative	doi:10.15387/fcp_indi.sald	https://doi.org/10.15387/fcp_indi.sald
sub-031638	sub-031638_20151114_BOLD Acquisition	Image Acquisitions	Resting-state fMRI	3T TIM Trio	Siemens	3	tesla	UO	UO:0000228	head	12	2D echo planar imaging in resting state	64x64x32	millimeter	UO	UO:0000016	3.44x3.44x3.99	millimeter	UO	UO:0000016	2000	millisecond	UO	UO:0000028	30	millisecond	UO	UO:0000028	90	degree	UO	UO:0000185	RawData_BIDS/sub-031638/func/sub-031638_task-rest_bold.nii.gz	Functional Connectomes Project International Neuroimaging Data-Sharing Initiative	doi:10.15387/fcp_indi.sald	https://doi.org/10.15387/fcp_indi.sald
sub-031639	sub-031639_20151114_BOLD Acquisition	Image Acquisitions	Resting-state fMRI	3T TIM Trio	Siemens	3	tesla	UO	UO:0000228	head	12	2D echo planar imaging in resting state	64x64x32	millimeter	UO	UO:0000016	3.44x3.44x3.99	millimeter	UO	UO:0000016	2000	millisecond	UO	UO:0000028	30	millisecond	UO	UO:0000028	90	degree	UO	UO:0000185	RawData_BIDS/sub-031639/func/sub-031639_task-rest_bold.nii.gz	Functional Connectomes Project International Neuroimaging Data-Sharing Initiative	doi:10.15387/fcp_indi.sald	https://doi.org/10.15387/fcp_indi.sald
sub-031640	sub-031640_20151114_BOLD Acquisition	Image Acquisitions	Resting-state fMRI	3T TIM Trio	Siemens	3	tesla	UO	UO:0000228	head	12	2D echo planar imaging in resting state	64x64x32	millimeter	UO	UO:0000016	3.44x3.44x3.99	millimeter	UO	UO:0000016	2000	millisecond	UO	UO:0000028	30	millisecond	UO	UO:0000028	90	degree	UO	UO:0000185	RawData_BIDS/sub-031640/func/sub-031640_task-rest_bold.nii.gz	Functional Connectomes Project International Neuroimaging Data-Sharing Initiative	doi:10.15387/fcp_indi.sald	https://doi.org/10.15387/fcp_indi.sald
sub-031641	sub-031641_20151114_BOLD Acquisition	Image Acquisitions	Resting-state fMRI	3T TIM Trio	Siemens	3	tesla	UO	UO:0000228	head	12	2D echo planar imaging in resting state	64x64x32	millimeter	UO	UO:0000016	3.44x3.44x3.99	millimeter	UO	UO:0000016	2000	millisecond	UO	UO:0000028	30	millisecond	UO	UO:0000028	90	degree	UO	UO:0000185	RawData_BIDS/sub-031641/func/sub-031641_task-rest_bold.nii.gz	Functional Connectomes Project International Neuroimaging Data-Sharing Initiative	doi:10.15387/fcp_indi.sald	https://doi.org/10.15387/fcp_indi.sald
sub-031642	sub-031642_20151114_BOLD Acquisition	Image Acquisitions	Resting-state fMRI	3T TIM Trio	Siemens	3	tesla	UO	UO:0000228	head	12	2D echo planar imaging in resting state	64x64x32	millimeter	UO	UO:0000016	3.44x3.44x3.99	millimeter	UO	UO:0000016	2000	millisecond	UO	UO:0000028	30	millisecond	UO	UO:0000028	90	degree	UO	UO:0000185	RawData_BIDS/sub-031642/func/sub-031642_task-rest_bold.nii.gz	Functional Connectomes Project International Neuroimaging Data-Sharing Initiative	doi:10.15387/fcp_indi.sald	https://doi.org/10.15387/fcp_indi.sald
sub-031643	sub-031643_20151115_BOLD Acquisition	Image Acquisitions	Resting-state fMRI	3T TIM Trio	Siemens	3	tesla	UO	UO:0000228	head	12	2D echo planar imaging in resting state	64x64x32	millimeter	UO	UO:0000016	3.44x3.44x3.99	millimeter	UO	UO:0000016	2000	millisecond	UO	UO:0000028	30	millisecond	UO	UO:0000028	90	degree	UO	UO:0000185	RawData_BIDS/sub-031643/func/sub-031643_task-rest_bold.nii.gz	Functional Connectomes Project International Neuroimaging Data-Sharing Initiative	doi:10.15387/fcp_indi.sald	https://doi.org/10.15387/fcp_indi.sald
sub-031644	sub-031644_20151115_BOLD Acquisition	Image Acquisitions	Resting-state fMRI	3T TIM Trio	Siemens	3	tesla	UO	UO:0000228	head	12	2D echo planar imaging in resting state	64x64x32	millimeter	UO	UO:0000016	3.44x3.44x3.99	millimeter	UO	UO:0000016	2000	millisecond	UO	UO:0000028	30	millisecond	UO	UO:0000028	90	degree	UO	UO:0000185	RawData_BIDS/sub-031644/func/sub-031644_task-rest_bold.nii.gz	Functional Connectomes Project International Neuroimaging Data-Sharing Initiative	doi:10.15387/fcp_indi.sald	https://doi.org/10.15387/fcp_indi.sald
sub-031645	sub-031645_20151115_BOLD Acquisition	Image Acquisitions	Resting-state fMRI	3T TIM Trio	Siemens	3	tesla	UO	UO:0000228	head	12	2D echo planar imaging in resting state	64x64x32	millimeter	UO	UO:0000016	3.44x3.44x3.99	millimeter	UO	UO:0000016	2000	millisecond	UO	UO:0000028	30	millisecond	UO	UO:0000028	90	degree	UO	UO:0000185	RawData_BIDS/sub-031645/func/sub-031645_task-rest_bold.nii.gz	Functional Connectomes Project International Neuroimaging Data-Sharing Initiative	doi:10.15387/fcp_indi.sald	https://doi.org/10.15387/fcp_indi.sald
sub-031646	sub-031646_20151115_BOLD Acquisition	Image Acquisitions	Resting-state fMRI	3T TIM Trio	Siemens	3	tesla	UO	UO:0000228	head	12	2D echo planar imaging in resting state	64x64x32	millimeter	UO	UO:0000016	3.44x3.44x3.99	millimeter	UO	UO:0000016	2000	millisecond	UO	UO:0000028	30	millisecond	UO	UO:0000028	90	degree	UO	UO:0000185	RawData_BIDS/sub-031646/func/sub-031646_task-rest_bold.nii.gz	Functional Connectomes Project International Neuroimaging Data-Sharing Initiative	doi:10.15387/fcp_indi.sald	https://doi.org/10.15387/fcp_indi.sald
sub-031647	sub-031647_20151115_BOLD Acquisition	Image Acquisitions	Resting-state fMRI	3T TIM Trio	Siemens	3	tesla	UO	UO:0000228	head	12	2D echo planar imaging in resting state	64x64x32	millimeter	UO	UO:0000016	3.44x3.44x3.99	millimeter	UO	UO:0000016	2000	millisecond	UO	UO:0000028	30	millisecond	UO	UO:0000028	90	degree	UO	UO:0000185	RawData_BIDS/sub-031647/func/sub-031647_task-rest_bold.nii.gz	Functional Connectomes Project International Neuroimaging Data-Sharing Initiative	doi:10.15387/fcp_indi.sald	https://doi.org/10.15387/fcp_indi.sald
sub-031648	sub-031648_20151115_BOLD Acquisition	Image Acquisitions	Resting-state fMRI	3T TIM Trio	Siemens	3	tesla	UO	UO:0000228	head	12	2D echo planar imaging in resting state	64x64x32	millimeter	UO	UO:0000016	3.44x3.44x3.99	millimeter	UO	UO:0000016	2000	millisecond	UO	UO:0000028	30	millisecond	UO	UO:0000028	90	degree	UO	UO:0000185	RawData_BIDS/sub-031648/func/sub-031648_task-rest_bold.nii.gz	Functional Connectomes Project International Neuroimaging Data-Sharing Initiative	doi:10.15387/fcp_indi.sald	https://doi.org/10.15387/fcp_indi.sald
sub-031649	sub-031649_20151115_BOLD Acquisition	Image Acquisitions	Resting-state fMRI	3T TIM Trio	Siemens	3	tesla	UO	UO:0000228	head	12	2D echo planar imaging in resting state	64x64x32	millimeter	UO	UO:0000016	3.44x3.44x3.99	millimeter	UO	UO:0000016	2000	millisecond	UO	UO:0000028	30	millisecond	UO	UO:0000028	90	degree	UO	UO:0000185	RawData_BIDS/sub-031649/func/sub-031649_task-rest_bold.nii.gz	Functional Connectomes Project International Neuroimaging Data-Sharing Initiative	doi:10.15387/fcp_indi.sald	https://doi.org/10.15387/fcp_indi.sald
sub-031650	sub-031650_20151120_BOLD Acquisition	Image Acquisitions	Resting-state fMRI	3T TIM Trio	Siemens	3	tesla	UO	UO:0000228	head	12	2D echo planar imaging in resting state	64x64x32	millimeter	UO	UO:0000016	3.44x3.44x3.99	millimeter	UO	UO:0000016	2000	millisecond	UO	UO:0000028	30	millisecond	UO	UO:0000028	90	degree	UO	UO:0000185	RawData_BIDS/sub-031650/func/sub-031650_task-rest_bold.nii.gz	Functional Connectomes Project International Neuroimaging Data-Sharing Initiative	doi:10.15387/fcp_indi.sald	https://doi.org/10.15387/fcp_indi.sald
sub-031651	sub-031651_20151120_BOLD Acquisition	Image Acquisitions	Resting-state fMRI	3T TIM Trio	Siemens	3	tesla	UO	UO:0000228	head	12	2D echo planar imaging in resting state	64x64x32	millimeter	UO	UO:0000016	3.44x3.44x3.99	millimeter	UO	UO:0000016	2000	millisecond	UO	UO:0000028	30	millisecond	UO	UO:0000028	90	degree	UO	UO:0000185	RawData_BIDS/sub-031651/func/sub-031651_task-rest_bold.nii.gz	Functional Connectomes Project International Neuroimaging Data-Sharing Initiative	doi:10.15387/fcp_indi.sald	https://doi.org/10.15387/fcp_indi.sald
sub-031652	sub-031652_20151120_BOLD Acquisition	Image Acquisitions	Resting-state fMRI	3T TIM Trio	Siemens	3	tesla	UO	UO:0000228	head	12	2D echo planar imaging in resting state	64x64x32	millimeter	UO	UO:0000016	3.44x3.44x3.99	millimeter	UO	UO:0000016	2000	millisecond	UO	UO:0000028	30	millisecond	UO	UO:0000028	90	degree	UO	UO:0000185	RawData_BIDS/sub-031652/func/sub-031652_task-rest_bold.nii.gz	Functional Connectomes Project International Neuroimaging Data-Sharing Initiative	doi:10.15387/fcp_indi.sald	https://doi.org/10.15387/fcp_indi.sald
sub-031653	sub-031653_20151120_BOLD Acquisition	Image Acquisitions	Resting-state fMRI	3T TIM Trio	Siemens	3	tesla	UO	UO:0000228	head	12	2D echo planar imaging in resting state	64x64x32	millimeter	UO	UO:0000016	3.44x3.44x3.99	millimeter	UO	UO:0000016	2000	millisecond	UO	UO:0000028	30	millisecond	UO	UO:0000028	90	degree	UO	UO:0000185	RawData_BIDS/sub-031653/func/sub-031653_task-rest_bold.nii.gz	Functional Connectomes Project International Neuroimaging Data-Sharing Initiative	doi:10.15387/fcp_indi.sald	https://doi.org/10.15387/fcp_indi.sald
sub-031654	sub-031654_20151120_BOLD Acquisition	Image Acquisitions	Resting-state fMRI	3T TIM Trio	Siemens	3	tesla	UO	UO:0000228	head	12	2D echo planar imaging in resting state	64x64x32	millimeter	UO	UO:0000016	3.44x3.44x3.99	millimeter	UO	UO:0000016	2000	millisecond	UO	UO:0000028	30	millisecond	UO	UO:0000028	90	degree	UO	UO:0000185	RawData_BIDS/sub-031654/func/sub-031654_task-rest_bold.nii.gz	Functional Connectomes Project International Neuroimaging Data-Sharing Initiative	doi:10.15387/fcp_indi.sald	https://doi.org/10.15387/fcp_indi.sald
sub-031655	sub-031655_20151120_BOLD Acquisition	Image Acquisitions	Resting-state fMRI	3T TIM Trio	Siemens	3	tesla	UO	UO:0000228	head	12	2D echo planar imaging in resting state	64x64x32	millimeter	UO	UO:0000016	3.44x3.44x3.99	millimeter	UO	UO:0000016	2000	millisecond	UO	UO:0000028	30	millisecond	UO	UO:0000028	90	degree	UO	UO:0000185	RawData_BIDS/sub-031655/func/sub-031655_task-rest_bold.nii.gz	Functional Connectomes Project International Neuroimaging Data-Sharing Initiative	doi:10.15387/fcp_indi.sald	https://doi.org/10.15387/fcp_indi.sald
sub-031656	sub-031656_20151120_BOLD Acquisition	Image Acquisitions	Resting-state fMRI	3T TIM Trio	Siemens	3	tesla	UO	UO:0000228	head	12	2D echo planar imaging in resting state	64x64x32	millimeter	UO	UO:0000016	3.44x3.44x3.99	millimeter	UO	UO:0000016	2000	millisecond	UO	UO:0000028	30	millisecond	UO	UO:0000028	90	degree	UO	UO:0000185	RawData_BIDS/sub-031656/func/sub-031656_task-rest_bold.nii.gz	Functional Connectomes Project International Neuroimaging Data-Sharing Initiative	doi:10.15387/fcp_indi.sald	https://doi.org/10.15387/fcp_indi.sald
sub-031657	sub-031657_20151120_BOLD Acquisition	Image Acquisitions	Resting-state fMRI	3T TIM Trio	Siemens	3	tesla	UO	UO:0000228	head	12	2D echo planar imaging in resting state	64x64x32	millimeter	UO	UO:0000016	3.44x3.44x3.99	millimeter	UO	UO:0000016	2000	millisecond	UO	UO:0000028	30	millisecond	UO	UO:0000028	90	degree	UO	UO:0000185	RawData_BIDS/sub-031657/func/sub-031657_task-rest_bold.nii.gz	Functional Connectomes Project International Neuroimaging Data-Sharing Initiative	doi:10.15387/fcp_indi.sald	https://doi.org/10.15387/fcp_indi.sald
sub-031658	sub-031658_20151120_BOLD Acquisition	Image Acquisitions	Resting-state fMRI	3T TIM Trio	Siemens	3	tesla	UO	UO:0000228	head	12	2D echo planar imaging in resting state	64x64x32	millimeter	UO	UO:0000016	3.44x3.44x3.99	millimeter	UO	UO:0000016	2000	millisecond	UO	UO:0000028	30	millisecond	UO	UO:0000028	90	degree	UO	UO:0000185	RawData_BIDS/sub-031658/func/sub-031658_task-rest_bold.nii.gz	Functional Connectomes Project International Neuroimaging Data-Sharing Initiative	doi:10.15387/fcp_indi.sald	https://doi.org/10.15387/fcp_indi.sald
sub-031659	sub-031659_20151120_BOLD Acquisition	Image Acquisitions	Resting-state fMRI	3T TIM Trio	Siemens	3	tesla	UO	UO:0000228	head	12	2D echo planar imaging in resting state	64x64x32	millimeter	UO	UO:0000016	3.44x3.44x3.99	millimeter	UO	UO:0000016	2000	millisecond	UO	UO:0000028	30	millisecond	UO	UO:0000028	90	degree	UO	UO:0000185	RawData_BIDS/sub-031659/func/sub-031659_task-rest_bold.nii.gz	Functional Connectomes Project International Neuroimaging Data-Sharing Initiative	doi:10.15387/fcp_indi.sald	https://doi.org/10.15387/fcp_indi.sald
sub-031660	sub-031660_20151120_BOLD Acquisition	Image Acquisitions	Resting-state fMRI	3T TIM Trio	Siemens	3	tesla	UO	UO:0000228	head	12	2D echo planar imaging in resting state	64x64x32	millimeter	UO	UO:0000016	3.44x3.44x3.99	millimeter	UO	UO:0000016	2000	millisecond	UO	UO:0000028	30	millisecond	UO	UO:0000028	90	degree	UO	UO:0000185	RawData_BIDS/sub-031660/func/sub-031660_task-rest_bold.nii.gz	Functional Connectomes Project International Neuroimaging Data-Sharing Initiative	doi:10.15387/fcp_indi.sald	https://doi.org/10.15387/fcp_indi.sald
sub-031661	sub-031661_20151120_BOLD Acquisition	Image Acquisitions	Resting-state fMRI	3T TIM Trio	Siemens	3	tesla	UO	UO:0000228	head	12	2D echo planar imaging in resting state	64x64x32	millimeter	UO	UO:0000016	3.44x3.44x3.99	millimeter	UO	UO:0000016	2000	millisecond	UO	UO:0000028	30	millisecond	UO	UO:0000028	90	degree	UO	UO:0000185	RawData_BIDS/sub-031661/func/sub-031661_task-rest_bold.nii.gz	Functional Connectomes Project International Neuroimaging Data-Sharing Initiative	doi:10.15387/fcp_indi.sald	https://doi.org/10.15387/fcp_indi.sald
sub-031662	sub-031662_20151122_BOLD Acquisition	Image Acquisitions	Resting-state fMRI	3T TIM Trio	Siemens	3	tesla	UO	UO:0000228	head	12	2D echo planar imaging in resting state	64x64x32	millimeter	UO	UO:0000016	3.44x3.44x3.99	millimeter	UO	UO:0000016	2000	millisecond	UO	UO:0000028	30	millisecond	UO	UO:0000028	90	degree	UO	UO:0000185	RawData_BIDS/sub-031662/func/sub-031662_task-rest_bold.nii.gz	Functional Connectomes Project International Neuroimaging Data-Sharing Initiative	doi:10.15387/fcp_indi.sald	https://doi.org/10.15387/fcp_indi.sald
sub-031663	sub-031663_20151122_BOLD Acquisition	Image Acquisitions	Resting-state fMRI	3T TIM Trio	Siemens	3	tesla	UO	UO:0000228	head	12	2D echo planar imaging in resting state	64x64x32	millimeter	UO	UO:0000016	3.44x3.44x3.99	millimeter	UO	UO:0000016	2000	millisecond	UO	UO:0000028	30	millisecond	UO	UO:0000028	90	degree	UO	UO:0000185	RawData_BIDS/sub-031663/func/sub-031663_task-rest_bold.nii.gz	Functional Connectomes Project International Neuroimaging Data-Sharing Initiative	doi:10.15387/fcp_indi.sald	https://doi.org/10.15387/fcp_indi.sald
sub-031664	sub-031664_20151128_BOLD Acquisition	Image Acquisitions	Resting-state fMRI	3T TIM Trio	Siemens	3	tesla	UO	UO:0000228	head	12	2D echo planar imaging in resting state	64x64x32	millimeter	UO	UO:0000016	3.44x3.44x3.99	millimeter	UO	UO:0000016	2000	millisecond	UO	UO:0000028	30	millisecond	UO	UO:0000028	90	degree	UO	UO:0000185	RawData_BIDS/sub-031664/func/sub-031664_task-rest_bold.nii.gz	Functional Connectomes Project International Neuroimaging Data-Sharing Initiative	doi:10.15387/fcp_indi.sald	https://doi.org/10.15387/fcp_indi.sald
sub-031665	sub-031665_20151128_BOLD Acquisition	Image Acquisitions	Resting-state fMRI	3T TIM Trio	Siemens	3	tesla	UO	UO:0000228	head	12	2D echo planar imaging in resting state	64x64x32	millimeter	UO	UO:0000016	3.44x3.44x3.99	millimeter	UO	UO:0000016	2000	millisecond	UO	UO:0000028	30	millisecond	UO	UO:0000028	90	degree	UO	UO:0000185	RawData_BIDS/sub-031665/func/sub-031665_task-rest_bold.nii.gz	Functional Connectomes Project International Neuroimaging Data-Sharing Initiative	doi:10.15387/fcp_indi.sald	https://doi.org/10.15387/fcp_indi.sald
sub-031666	sub-031666_20151128_BOLD Acquisition	Image Acquisitions	Resting-state fMRI	3T TIM Trio	Siemens	3	tesla	UO	UO:0000228	head	12	2D echo planar imaging in resting state	64x64x32	millimeter	UO	UO:0000016	3.44x3.44x3.99	millimeter	UO	UO:0000016	2000	millisecond	UO	UO:0000028	30	millisecond	UO	UO:0000028	90	degree	UO	UO:0000185	RawData_BIDS/sub-031666/func/sub-031666_task-rest_bold.nii.gz	Functional Connectomes Project International Neuroimaging Data-Sharing Initiative	doi:10.15387/fcp_indi.sald	https://doi.org/10.15387/fcp_indi.sald
sub-031667	sub-031667_20151128_BOLD Acquisition	Image Acquisitions	Resting-state fMRI	3T TIM Trio	Siemens	3	tesla	UO	UO:0000228	head	12	2D echo planar imaging in resting state	64x64x32	millimeter	UO	UO:0000016	3.44x3.44x3.99	millimeter	UO	UO:0000016	2000	millisecond	UO	UO:0000028	30	millisecond	UO	UO:0000028	90	degree	UO	UO:0000185	RawData_BIDS/sub-031667/func/sub-031667_task-rest_bold.nii.gz	Functional Connectomes Project International Neuroimaging Data-Sharing Initiative	doi:10.15387/fcp_indi.sald	https://doi.org/10.15387/fcp_indi.sald
sub-031668	sub-031668_20151128_BOLD Acquisition	Image Acquisitions	Resting-state fMRI	3T TIM Trio	Siemens	3	tesla	UO	UO:0000228	head	12	2D echo planar imaging in resting state	64x64x32	millimeter	UO	UO:0000016	3.44x3.44x3.99	millimeter	UO	UO:0000016	2000	millisecond	UO	UO:0000028	30	millisecond	UO	UO:0000028	90	degree	UO	UO:0000185	RawData_BIDS/sub-031668/func/sub-031668_task-rest_bold.nii.gz	Functional Connectomes Project International Neuroimaging Data-Sharing Initiative	doi:10.15387/fcp_indi.sald	https://doi.org/10.15387/fcp_indi.sald
sub-031669	sub-031669_20151129_BOLD Acquisition	Image Acquisitions	Resting-state fMRI	3T TIM Trio	Siemens	3	tesla	UO	UO:0000228	head	12	2D echo planar imaging in resting state	64x64x32	millimeter	UO	UO:0000016	3.44x3.44x3.99	millimeter	UO	UO:0000016	2000	millisecond	UO	UO:0000028	30	millisecond	UO	UO:0000028	90	degree	UO	UO:0000185	RawData_BIDS/sub-031669/func/sub-031669_task-rest_bold.nii.gz	Functional Connectomes Project International Neuroimaging Data-Sharing Initiative	doi:10.15387/fcp_indi.sald	https://doi.org/10.15387/fcp_indi.sald
sub-031670	sub-031670_20151129_BOLD Acquisition	Image Acquisitions	Resting-state fMRI	3T TIM Trio	Siemens	3	tesla	UO	UO:0000228	head	12	2D echo planar imaging in resting state	64x64x32	millimeter	UO	UO:0000016	3.44x3.44x3.99	millimeter	UO	UO:0000016	2000	millisecond	UO	UO:0000028	30	millisecond	UO	UO:0000028	90	degree	UO	UO:0000185	RawData_BIDS/sub-031670/func/sub-031670_task-rest_bold.nii.gz	Functional Connectomes Project International Neuroimaging Data-Sharing Initiative	doi:10.15387/fcp_indi.sald	https://doi.org/10.15387/fcp_indi.sald
sub-031671	sub-031671_20151218_BOLD Acquisition	Image Acquisitions	Resting-state fMRI	3T TIM Trio	Siemens	3	tesla	UO	UO:0000228	head	12	2D echo planar imaging in resting state	64x64x32	millimeter	UO	UO:0000016	3.44x3.44x3.99	millimeter	UO	UO:0000016	2000	millisecond	UO	UO:0000028	30	millisecond	UO	UO:0000028	90	degree	UO	UO:0000185	RawData_BIDS/sub-031671/func/sub-031671_task-rest_bold.nii.gz	Functional Connectomes Project International Neuroimaging Data-Sharing Initiative	doi:10.15387/fcp_indi.sald	https://doi.org/10.15387/fcp_indi.sald
sub-031672	sub-031672_20151219_BOLD Acquisition	Image Acquisitions	Resting-state fMRI	3T TIM Trio	Siemens	3	tesla	UO	UO:0000228	head	12	2D echo planar imaging in resting state	64x64x32	millimeter	UO	UO:0000016	3.44x3.44x3.99	millimeter	UO	UO:0000016	2000	millisecond	UO	UO:0000028	30	millisecond	UO	UO:0000028	90	degree	UO	UO:0000185	RawData_BIDS/sub-031672/func/sub-031672_task-rest_bold.nii.gz	Functional Connectomes Project International Neuroimaging Data-Sharing Initiative	doi:10.15387/fcp_indi.sald	https://doi.org/10.15387/fcp_indi.sald
sub-031673	sub-031673_20151219_BOLD Acquisition	Image Acquisitions	Resting-state fMRI	3T TIM Trio	Siemens	3	tesla	UO	UO:0000228	head	12	2D echo planar imaging in resting state	64x64x32	millimeter	UO	UO:0000016	3.44x3.44x3.99	millimeter	UO	UO:0000016	2000	millisecond	UO	UO:0000028	30	millisecond	UO	UO:0000028	90	degree	UO	UO:0000185	RawData_BIDS/sub-031673/func/sub-031673_task-rest_bold.nii.gz	Functional Connectomes Project International Neuroimaging Data-Sharing Initiative	doi:10.15387/fcp_indi.sald	https://doi.org/10.15387/fcp_indi.sald
sub-031674	sub-031674_20151225_BOLD Acquisition	Image Acquisitions	Resting-state fMRI	3T TIM Trio	Siemens	3	tesla	UO	UO:0000228	head	12	2D echo planar imaging in resting state	64x64x32	millimeter	UO	UO:0000016	3.44x3.44x3.99	millimeter	UO	UO:0000016	2000	millisecond	UO	UO:0000028	30	millisecond	UO	UO:0000028	90	degree	UO	UO:0000185	RawData_BIDS/sub-031674/func/sub-031674_task-rest_bold.nii.gz	Functional Connectomes Project International Neuroimaging Data-Sharing Initiative	doi:10.15387/fcp_indi.sald	https://doi.org/10.15387/fcp_indi.sald
sub-031675	sub-031675_20151225_BOLD Acquisition	Image Acquisitions	Resting-state fMRI	3T TIM Trio	Siemens	3	tesla	UO	UO:0000228	head	12	2D echo planar imaging in resting state	64x64x32	millimeter	UO	UO:0000016	3.44x3.44x3.99	millimeter	UO	UO:0000016	2000	millisecond	UO	UO:0000028	30	millisecond	UO	UO:0000028	90	degree	UO	UO:0000185	RawData_BIDS/sub-031675/func/sub-031675_task-rest_bold.nii.gz	Functional Connectomes Project International Neuroimaging Data-Sharing Initiative	doi:10.15387/fcp_indi.sald	https://doi.org/10.15387/fcp_indi.sald
sub-031676	sub-031676_20151225_BOLD Acquisition	Image Acquisitions	Resting-state fMRI	3T TIM Trio	Siemens	3	tesla	UO	UO:0000228	head	12	2D echo planar imaging in resting state	64x64x32	millimeter	UO	UO:0000016	3.44x3.44x3.99	millimeter	UO	UO:0000016	2000	millisecond	UO	UO:0000028	30	millisecond	UO	UO:0000028	90	degree	UO	UO:0000185	RawData_BIDS/sub-031676/func/sub-031676_task-rest_bold.nii.gz	Functional Connectomes Project International Neuroimaging Data-Sharing Initiative	doi:10.15387/fcp_indi.sald	https://doi.org/10.15387/fcp_indi.sald
sub-031677	sub-031677_20151226_BOLD Acquisition	Image Acquisitions	Resting-state fMRI	3T TIM Trio	Siemens	3	tesla	UO	UO:0000228	head	12	2D echo planar imaging in resting state	64x64x32	millimeter	UO	UO:0000016	3.44x3.44x3.99	millimeter	UO	UO:0000016	2000	millisecond	UO	UO:0000028	30	millisecond	UO	UO:0000028	90	degree	UO	UO:0000185	RawData_BIDS/sub-031677/func/sub-031677_task-rest_bold.nii.gz	Functional Connectomes Project International Neuroimaging Data-Sharing Initiative	doi:10.15387/fcp_indi.sald	https://doi.org/10.15387/fcp_indi.sald
sub-031678	sub-031678_20151226_BOLD Acquisition	Image Acquisitions	Resting-state fMRI	3T TIM Trio	Siemens	3	tesla	UO	UO:0000228	head	12	2D echo planar imaging in resting state	64x64x32	millimeter	UO	UO:0000016	3.44x3.44x3.99	millimeter	UO	UO:0000016	2000	millisecond	UO	UO:0000028	30	millisecond	UO	UO:0000028	90	degree	UO	UO:0000185	RawData_BIDS/sub-031678/func/sub-031678_task-rest_bold.nii.gz	Functional Connectomes Project International Neuroimaging Data-Sharing Initiative	doi:10.15387/fcp_indi.sald	https://doi.org/10.15387/fcp_indi.sald
sub-031679	sub-031679_20151226_BOLD Acquisition	Image Acquisitions	Resting-state fMRI	3T TIM Trio	Siemens	3	tesla	UO	UO:0000228	head	12	2D echo planar imaging in resting state	64x64x32	millimeter	UO	UO:0000016	3.44x3.44x3.99	millimeter	UO	UO:0000016	2000	millisecond	UO	UO:0000028	30	millisecond	UO	UO:0000028	90	degree	UO	UO:0000185	RawData_BIDS/sub-031679/func/sub-031679_task-rest_bold.nii.gz	Functional Connectomes Project International Neuroimaging Data-Sharing Initiative	doi:10.15387/fcp_indi.sald	https://doi.org/10.15387/fcp_indi.sald
sub-031680	sub-031680_20151227_BOLD Acquisition	Image Acquisitions	Resting-state fMRI	3T TIM Trio	Siemens	3	tesla	UO	UO:0000228	head	12	2D echo planar imaging in resting state	64x64x32	millimeter	UO	UO:0000016	3.44x3.44x3.99	millimeter	UO	UO:0000016	2000	millisecond	UO	UO:0000028	30	millisecond	UO	UO:0000028	90	degree	UO	UO:0000185	RawData_BIDS/sub-031680/func/sub-031680_task-rest_bold.nii.gz	Functional Connectomes Project International Neuroimaging Data-Sharing Initiative	doi:10.15387/fcp_indi.sald	https://doi.org/10.15387/fcp_indi.sald
sub-031681	sub-031681_20151227_BOLD Acquisition	Image Acquisitions	Resting-state fMRI	3T TIM Trio	Siemens	3	tesla	UO	UO:0000228	head	12	2D echo planar imaging in resting state	64x64x32	millimeter	UO	UO:0000016	3.44x3.44x3.99	millimeter	UO	UO:0000016	2000	millisecond	UO	UO:0000028	30	millisecond	UO	UO:0000028	90	degree	UO	UO:0000185	RawData_BIDS/sub-031681/func/sub-031681_task-rest_bold.nii.gz	Functional Connectomes Project International Neuroimaging Data-Sharing Initiative	doi:10.15387/fcp_indi.sald	https://doi.org/10.15387/fcp_indi.sald
sub-031682	sub-031682_20151227_BOLD Acquisition	Image Acquisitions	Resting-state fMRI	3T TIM Trio	Siemens	3	tesla	UO	UO:0000228	head	12	2D echo planar imaging in resting state	64x64x32	millimeter	UO	UO:0000016	3.44x3.44x3.99	millimeter	UO	UO:0000016	2000	millisecond	UO	UO:0000028	30	millisecond	UO	UO:0000028	90	degree	UO	UO:0000185	RawData_BIDS/sub-031682/func/sub-031682_task-rest_bold.nii.gz	Functional Connectomes Project International Neuroimaging Data-Sharing Initiative	doi:10.15387/fcp_indi.sald	https://doi.org/10.15387/fcp_indi.sald
sub-031683	sub-031683_20151227_BOLD Acquisition	Image Acquisitions	Resting-state fMRI	3T TIM Trio	Siemens	3	tesla	UO	UO:0000228	head	12	2D echo planar imaging in resting state	64x64x32	millimeter	UO	UO:0000016	3.44x3.44x3.99	millimeter	UO	UO:0000016	2000	millisecond	UO	UO:0000028	30	millisecond	UO	UO:0000028	90	degree	UO	UO:0000185	RawData_BIDS/sub-031683/func/sub-031683_task-rest_bold.nii.gz	Functional Connectomes Project International Neuroimaging Data-Sharing Initiative	doi:10.15387/fcp_indi.sald	https://doi.org/10.15387/fcp_indi.sald
sub-031684	sub-031684_20151227_BOLD Acquisition	Image Acquisitions	Resting-state fMRI	3T TIM Trio	Siemens	3	tesla	UO	UO:0000228	head	12	2D echo planar imaging in resting state	64x64x32	millimeter	UO	UO:0000016	3.44x3.44x3.99	millimeter	UO	UO:0000016	2000	millisecond	UO	UO:0000028	30	millisecond	UO	UO:0000028	90	degree	UO	UO:0000185	RawData_BIDS/sub-031684/func/sub-031684_task-rest_bold.nii.gz	Functional Connectomes Project International Neuroimaging Data-Sharing Initiative	doi:10.15387/fcp_indi.sald	https://doi.org/10.15387/fcp_indi.sald
sub-031685	sub-031685_20160102_BOLD Acquisition	Image Acquisitions	Resting-state fMRI	3T TIM Trio	Siemens	3	tesla	UO	UO:0000228	head	12	2D echo planar imaging in resting state	64x64x32	millimeter	UO	UO:0000016	3.44x3.44x3.99	millimeter	UO	UO:0000016	2000	millisecond	UO	UO:0000028	30	millisecond	UO	UO:0000028	90	degree	UO	UO:0000185	RawData_BIDS/sub-031685/func/sub-031685_task-rest_bold.nii.gz	Functional Connectomes Project International Neuroimaging Data-Sharing Initiative	doi:10.15387/fcp_indi.sald	https://doi.org/10.15387/fcp_indi.sald
sub-031686	sub-031686_20160102_BOLD Acquisition	Image Acquisitions	Resting-state fMRI	3T TIM Trio	Siemens	3	tesla	UO	UO:0000228	head	12	2D echo planar imaging in resting state	64x64x32	millimeter	UO	UO:0000016	3.44x3.44x3.99	millimeter	UO	UO:0000016	2000	millisecond	UO	UO:0000028	30	millisecond	UO	UO:0000028	90	degree	UO	UO:0000185	RawData_BIDS/sub-031686/func/sub-031686_task-rest_bold.nii.gz	Functional Connectomes Project International Neuroimaging Data-Sharing Initiative	doi:10.15387/fcp_indi.sald	https://doi.org/10.15387/fcp_indi.sald
sub-031687	sub-031687_20160102_BOLD Acquisition	Image Acquisitions	Resting-state fMRI	3T TIM Trio	Siemens	3	tesla	UO	UO:0000228	head	12	2D echo planar imaging in resting state	64x64x32	millimeter	UO	UO:0000016	3.44x3.44x3.99	millimeter	UO	UO:0000016	2000	millisecond	UO	UO:0000028	30	millisecond	UO	UO:0000028	90	degree	UO	UO:0000185	RawData_BIDS/sub-031687/func/sub-031687_task-rest_bold.nii.gz	Functional Connectomes Project International Neuroimaging Data-Sharing Initiative	doi:10.15387/fcp_indi.sald	https://doi.org/10.15387/fcp_indi.sald
sub-031688	sub-031688_20160102_BOLD Acquisition	Image Acquisitions	Resting-state fMRI	3T TIM Trio	Siemens	3	tesla	UO	UO:0000228	head	12	2D echo planar imaging in resting state	64x64x32	millimeter	UO	UO:0000016	3.44x3.44x3.99	millimeter	UO	UO:0000016	2000	millisecond	UO	UO:0000028	30	millisecond	UO	UO:0000028	90	degree	UO	UO:0000185	RawData_BIDS/sub-031688/func/sub-031688_task-rest_bold.nii.gz	Functional Connectomes Project International Neuroimaging Data-Sharing Initiative	doi:10.15387/fcp_indi.sald	https://doi.org/10.15387/fcp_indi.sald
sub-031689	sub-031689_20160103_BOLD Acquisition	Image Acquisitions	Resting-state fMRI	3T TIM Trio	Siemens	3	tesla	UO	UO:0000228	head	12	2D echo planar imaging in resting state	64x64x32	millimeter	UO	UO:0000016	3.44x3.44x3.99	millimeter	UO	UO:0000016	2000	millisecond	UO	UO:0000028	30	millisecond	UO	UO:0000028	90	degree	UO	UO:0000185	RawData_BIDS/sub-031689/func/sub-031689_task-rest_bold.nii.gz	Functional Connectomes Project International Neuroimaging Data-Sharing Initiative	doi:10.15387/fcp_indi.sald	https://doi.org/10.15387/fcp_indi.sald
sub-031690	sub-031690_20160103_BOLD Acquisition	Image Acquisitions	Resting-state fMRI	3T TIM Trio	Siemens	3	tesla	UO	UO:0000228	head	12	2D echo planar imaging in resting state	64x64x32	millimeter	UO	UO:0000016	3.44x3.44x3.99	millimeter	UO	UO:0000016	2000	millisecond	UO	UO:0000028	30	millisecond	UO	UO:0000028	90	degree	UO	UO:0000185	RawData_BIDS/sub-031690/func/sub-031690_task-rest_bold.nii.gz	Functional Connectomes Project International Neuroimaging Data-Sharing Initiative	doi:10.15387/fcp_indi.sald	https://doi.org/10.15387/fcp_indi.sald
sub-031691	sub-031691_20160103_BOLD Acquisition	Image Acquisitions	Resting-state fMRI	3T TIM Trio	Siemens	3	tesla	UO	UO:0000228	head	12	2D echo planar imaging in resting state	64x64x32	millimeter	UO	UO:0000016	3.44x3.44x3.99	millimeter	UO	UO:0000016	2000	millisecond	UO	UO:0000028	30	millisecond	UO	UO:0000028	90	degree	UO	UO:0000185	RawData_BIDS/sub-031691/func/sub-031691_task-rest_bold.nii.gz	Functional Connectomes Project International Neuroimaging Data-Sharing Initiative	doi:10.15387/fcp_indi.sald	https://doi.org/10.15387/fcp_indi.sald
sub-031692	sub-031692_20160103_BOLD Acquisition	Image Acquisitions	Resting-state fMRI	3T TIM Trio	Siemens	3	tesla	UO	UO:0000228	head	12	2D echo planar imaging in resting state	64x64x32	millimeter	UO	UO:0000016	3.44x3.44x3.99	millimeter	UO	UO:0000016	2000	millisecond	UO	UO:0000028	30	millisecond	UO	UO:0000028	90	degree	UO	UO:0000185	RawData_BIDS/sub-031692/func/sub-031692_task-rest_bold.nii.gz	Functional Connectomes Project International Neuroimaging Data-Sharing Initiative	doi:10.15387/fcp_indi.sald	https://doi.org/10.15387/fcp_indi.sald
sub-031693	sub-031693_20160103_BOLD Acquisition	Image Acquisitions	Resting-state fMRI	3T TIM Trio	Siemens	3	tesla	UO	UO:0000228	head	12	2D echo planar imaging in resting state	64x64x32	millimeter	UO	UO:0000016	3.44x3.44x3.99	millimeter	UO	UO:0000016	2000	millisecond	UO	UO:0000028	30	millisecond	UO	UO:0000028	90	degree	UO	UO:0000185	RawData_BIDS/sub-031693/func/sub-031693_task-rest_bold.nii.gz	Functional Connectomes Project International Neuroimaging Data-Sharing Initiative	doi:10.15387/fcp_indi.sald	https://doi.org/10.15387/fcp_indi.sald
sub-031694	sub-031694_20160103_BOLD Acquisition	Image Acquisitions	Resting-state fMRI	3T TIM Trio	Siemens	3	tesla	UO	UO:0000228	head	12	2D echo planar imaging in resting state	64x64x32	millimeter	UO	UO:0000016	3.44x3.44x3.99	millimeter	UO	UO:0000016	2000	millisecond	UO	UO:0000028	30	millisecond	UO	UO:0000028	90	degree	UO	UO:0000185	RawData_BIDS/sub-031694/func/sub-031694_task-rest_bold.nii.gz	Functional Connectomes Project International Neuroimaging Data-Sharing Initiative	doi:10.15387/fcp_indi.sald	https://doi.org/10.15387/fcp_indi.sald
sub-031695	sub-031695_20160226_BOLD Acquisition	Image Acquisitions	Resting-state fMRI	3T TIM Trio	Siemens	3	tesla	UO	UO:0000228	head	12	2D echo planar imaging in resting state	64x64x32	millimeter	UO	UO:0000016	3.44x3.44x3.99	millimeter	UO	UO:0000016	2000	millisecond	UO	UO:0000028	30	millisecond	UO	UO:0000028	90	degree	UO	UO:0000185	RawData_BIDS/sub-031695/func/sub-031695_task-rest_bold.nii.gz	Functional Connectomes Project International Neuroimaging Data-Sharing Initiative	doi:10.15387/fcp_indi.sald	https://doi.org/10.15387/fcp_indi.sald
sub-031696	sub-031696_20160226_BOLD Acquisition	Image Acquisitions	Resting-state fMRI	3T TIM Trio	Siemens	3	tesla	UO	UO:0000228	head	12	2D echo planar imaging in resting state	64x64x32	millimeter	UO	UO:0000016	3.44x3.44x3.99	millimeter	UO	UO:0000016	2000	millisecond	UO	UO:0000028	30	millisecond	UO	UO:0000028	90	degree	UO	UO:0000185	RawData_BIDS/sub-031696/func/sub-031696_task-rest_bold.nii.gz	Functional Connectomes Project International Neuroimaging Data-Sharing Initiative	doi:10.15387/fcp_indi.sald	https://doi.org/10.15387/fcp_indi.sald
sub-031697	sub-031697_20160226_BOLD Acquisition	Image Acquisitions	Resting-state fMRI	3T TIM Trio	Siemens	3	tesla	UO	UO:0000228	head	12	2D echo planar imaging in resting state	64x64x32	millimeter	UO	UO:0000016	3.44x3.44x3.99	millimeter	UO	UO:0000016	2000	millisecond	UO	UO:0000028	30	millisecond	UO	UO:0000028	90	degree	UO	UO:0000185	RawData_BIDS/sub-031697/func/sub-031697_task-rest_bold.nii.gz	Functional Connectomes Project International Neuroimaging Data-Sharing Initiative	doi:10.15387/fcp_indi.sald	https://doi.org/10.15387/fcp_indi.sald
sub-031698	sub-031698_20160226_BOLD Acquisition	Image Acquisitions	Resting-state fMRI	3T TIM Trio	Siemens	3	tesla	UO	UO:0000228	head	12	2D echo planar imaging in resting state	64x64x32	millimeter	UO	UO:0000016	3.44x3.44x3.99	millimeter	UO	UO:0000016	2000	millisecond	UO	UO:0000028	30	millisecond	UO	UO:0000028	90	degree	UO	UO:0000185	RawData_BIDS/sub-031698/func/sub-031698_task-rest_bold.nii.gz	Functional Connectomes Project International Neuroimaging Data-Sharing Initiative	doi:10.15387/fcp_indi.sald	https://doi.org/10.15387/fcp_indi.sald
sub-031699	sub-031699_20160226_BOLD Acquisition	Image Acquisitions	Resting-state fMRI	3T TIM Trio	Siemens	3	tesla	UO	UO:0000228	head	12	2D echo planar imaging in resting state	64x64x32	millimeter	UO	UO:0000016	3.44x3.44x3.99	millimeter	UO	UO:0000016	2000	millisecond	UO	UO:0000028	30	millisecond	UO	UO:0000028	90	degree	UO	UO:0000185	RawData_BIDS/sub-031699/func/sub-031699_task-rest_bold.nii.gz	Functional Connectomes Project International Neuroimaging Data-Sharing Initiative	doi:10.15387/fcp_indi.sald	https://doi.org/10.15387/fcp_indi.sald
sub-031700	sub-031700_20160226_BOLD Acquisition	Image Acquisitions	Resting-state fMRI	3T TIM Trio	Siemens	3	tesla	UO	UO:0000228	head	12	2D echo planar imaging in resting state	64x64x32	millimeter	UO	UO:0000016	3.44x3.44x3.99	millimeter	UO	UO:0000016	2000	millisecond	UO	UO:0000028	30	millisecond	UO	UO:0000028	90	degree	UO	UO:0000185	RawData_BIDS/sub-031700/func/sub-031700_task-rest_bold.nii.gz	Functional Connectomes Project International Neuroimaging Data-Sharing Initiative	doi:10.15387/fcp_indi.sald	https://doi.org/10.15387/fcp_indi.sald
sub-031701	sub-031701_20160313_BOLD Acquisition	Image Acquisitions	Resting-state fMRI	3T TIM Trio	Siemens	3	tesla	UO	UO:0000228	head	12	2D echo planar imaging in resting state	64x64x32	millimeter	UO	UO:0000016	3.44x3.44x3.99	millimeter	UO	UO:0000016	2000	millisecond	UO	UO:0000028	30	millisecond	UO	UO:0000028	90	degree	UO	UO:0000185	RawData_BIDS/sub-031701/func/sub-031701_task-rest_bold.nii.gz	Functional Connectomes Project International Neuroimaging Data-Sharing Initiative	doi:10.15387/fcp_indi.sald	https://doi.org/10.15387/fcp_indi.sald
sub-031702	sub-031702_20160313_BOLD Acquisition	Image Acquisitions	Resting-state fMRI	3T TIM Trio	Siemens	3	tesla	UO	UO:0000228	head	12	2D echo planar imaging in resting state	64x64x32	millimeter	UO	UO:0000016	3.44x3.44x3.99	millimeter	UO	UO:0000016	2000	millisecond	UO	UO:0000028	30	millisecond	UO	UO:0000028	90	degree	UO	UO:0000185	RawData_BIDS/sub-031702/func/sub-031702_task-rest_bold.nii.gz	Functional Connectomes Project International Neuroimaging Data-Sharing Initiative	doi:10.15387/fcp_indi.sald	https://doi.org/10.15387/fcp_indi.sald
sub-031703	sub-031703_20160313_BOLD Acquisition	Image Acquisitions	Resting-state fMRI	3T TIM Trio	Siemens	3	tesla	UO	UO:0000228	head	12	2D echo planar imaging in resting state	64x64x32	millimeter	UO	UO:0000016	3.44x3.44x3.99	millimeter	UO	UO:0000016	2000	millisecond	UO	UO:0000028	30	millisecond	UO	UO:0000028	90	degree	UO	UO:0000185	RawData_BIDS/sub-031703/func/sub-031703_task-rest_bold.nii.gz	Functional Connectomes Project International Neuroimaging Data-Sharing Initiative	doi:10.15387/fcp_indi.sald	https://doi.org/10.15387/fcp_indi.sald
sub-031704	sub-031704_20160401_BOLD Acquisition	Image Acquisitions	Resting-state fMRI	3T TIM Trio	Siemens	3	tesla	UO	UO:0000228	head	12	2D echo planar imaging in resting state	64x64x32	millimeter	UO	UO:0000016	3.44x3.44x3.99	millimeter	UO	UO:0000016	2000	millisecond	UO	UO:0000028	30	millisecond	UO	UO:0000028	90	degree	UO	UO:0000185	RawData_BIDS/sub-031704/func/sub-031704_task-rest_bold.nii.gz	Functional Connectomes Project International Neuroimaging Data-Sharing Initiative	doi:10.15387/fcp_indi.sald	https://doi.org/10.15387/fcp_indi.sald
sub-031705	sub-031705_20160408_BOLD Acquisition	Image Acquisitions	Resting-state fMRI	3T TIM Trio	Siemens	3	tesla	UO	UO:0000228	head	12	2D echo planar imaging in resting state	64x64x32	millimeter	UO	UO:0000016	3.44x3.44x3.99	millimeter	UO	UO:0000016	2000	millisecond	UO	UO:0000028	30	millisecond	UO	UO:0000028	90	degree	UO	UO:0000185	RawData_BIDS/sub-031705/func/sub-031705_task-rest_bold.nii.gz	Functional Connectomes Project International Neuroimaging Data-Sharing Initiative	doi:10.15387/fcp_indi.sald	https://doi.org/10.15387/fcp_indi.sald
sub-031706	sub-031706_20160408_BOLD Acquisition	Image Acquisitions	Resting-state fMRI	3T TIM Trio	Siemens	3	tesla	UO	UO:0000228	head	12	2D echo planar imaging in resting state	64x64x32	millimeter	UO	UO:0000016	3.44x3.44x3.99	millimeter	UO	UO:0000016	2000	millisecond	UO	UO:0000028	30	millisecond	UO	UO:0000028	90	degree	UO	UO:0000185	RawData_BIDS/sub-031706/func/sub-031706_task-rest_bold.nii.gz	Functional Connectomes Project International Neuroimaging Data-Sharing Initiative	doi:10.15387/fcp_indi.sald	https://doi.org/10.15387/fcp_indi.sald
sub-031707	sub-031707_20160410_BOLD Acquisition	Image Acquisitions	Resting-state fMRI	3T TIM Trio	Siemens	3	tesla	UO	UO:0000228	head	12	2D echo planar imaging in resting state	64x64x32	millimeter	UO	UO:0000016	3.44x3.44x3.99	millimeter	UO	UO:0000016	2000	millisecond	UO	UO:0000028	30	millisecond	UO	UO:0000028	90	degree	UO	UO:0000185	RawData_BIDS/sub-031707/func/sub-031707_task-rest_bold.nii.gz	Functional Connectomes Project International Neuroimaging Data-Sharing Initiative	doi:10.15387/fcp_indi.sald	https://doi.org/10.15387/fcp_indi.sald
sub-031708	sub-031708_20160410_BOLD Acquisition	Image Acquisitions	Resting-state fMRI	3T TIM Trio	Siemens	3	tesla	UO	UO:0000228	head	12	2D echo planar imaging in resting state	64x64x32	millimeter	UO	UO:0000016	3.44x3.44x3.99	millimeter	UO	UO:0000016	2000	millisecond	UO	UO:0000028	30	millisecond	UO	UO:0000028	90	degree	UO	UO:0000185	RawData_BIDS/sub-031708/func/sub-031708_task-rest_bold.nii.gz	Functional Connectomes Project International Neuroimaging Data-Sharing Initiative	doi:10.15387/fcp_indi.sald	https://doi.org/10.15387/fcp_indi.sald
sub-031709	sub-031709_20160416_BOLD Acquisition	Image Acquisitions	Resting-state fMRI	3T TIM Trio	Siemens	3	tesla	UO	UO:0000228	head	12	2D echo planar imaging in resting state	64x64x32	millimeter	UO	UO:0000016	3.44x3.44x3.99	millimeter	UO	UO:0000016	2000	millisecond	UO	UO:0000028	30	millisecond	UO	UO:0000028	90	degree	UO	UO:0000185	RawData_BIDS/sub-031709/func/sub-031709_task-rest_bold.nii.gz	Functional Connectomes Project International Neuroimaging Data-Sharing Initiative	doi:10.15387/fcp_indi.sald	https://doi.org/10.15387/fcp_indi.sald
sub-031710	sub-031710_20160416_BOLD Acquisition	Image Acquisitions	Resting-state fMRI	3T TIM Trio	Siemens	3	tesla	UO	UO:0000228	head	12	2D echo planar imaging in resting state	64x64x32	millimeter	UO	UO:0000016	3.44x3.44x3.99	millimeter	UO	UO:0000016	2000	millisecond	UO	UO:0000028	30	millisecond	UO	UO:0000028	90	degree	UO	UO:0000185	RawData_BIDS/sub-031710/func/sub-031710_task-rest_bold.nii.gz	Functional Connectomes Project International Neuroimaging Data-Sharing Initiative	doi:10.15387/fcp_indi.sald	https://doi.org/10.15387/fcp_indi.sald
sub-031711	sub-031711_20160416_BOLD Acquisition	Image Acquisitions	Resting-state fMRI	3T TIM Trio	Siemens	3	tesla	UO	UO:0000228	head	12	2D echo planar imaging in resting state	64x64x32	millimeter	UO	UO:0000016	3.44x3.44x3.99	millimeter	UO	UO:0000016	2000	millisecond	UO	UO:0000028	30	millisecond	UO	UO:0000028	90	degree	UO	UO:0000185	RawData_BIDS/sub-031711/func/sub-031711_task-rest_bold.nii.gz	Functional Connectomes Project International Neuroimaging Data-Sharing Initiative	doi:10.15387/fcp_indi.sald	https://doi.org/10.15387/fcp_indi.sald
sub-031712	sub-031712_20160416_BOLD Acquisition	Image Acquisitions	Resting-state fMRI	3T TIM Trio	Siemens	3	tesla	UO	UO:0000228	head	12	2D echo planar imaging in resting state	64x64x32	millimeter	UO	UO:0000016	3.44x3.44x3.99	millimeter	UO	UO:0000016	2000	millisecond	UO	UO:0000028	30	millisecond	UO	UO:0000028	90	degree	UO	UO:0000185	RawData_BIDS/sub-031712/func/sub-031712_task-rest_bold.nii.gz	Functional Connectomes Project International Neuroimaging Data-Sharing Initiative	doi:10.15387/fcp_indi.sald	https://doi.org/10.15387/fcp_indi.sald
sub-031713	sub-031713_20160416_BOLD Acquisition	Image Acquisitions	Resting-state fMRI	3T TIM Trio	Siemens	3	tesla	UO	UO:0000228	head	12	2D echo planar imaging in resting state	64x64x32	millimeter	UO	UO:0000016	3.44x3.44x3.99	millimeter	UO	UO:0000016	2000	millisecond	UO	UO:0000028	30	millisecond	UO	UO:0000028	90	degree	UO	UO:0000185	RawData_BIDS/sub-031713/func/sub-031713_task-rest_bold.nii.gz	Functional Connectomes Project International Neuroimaging Data-Sharing Initiative	doi:10.15387/fcp_indi.sald	https://doi.org/10.15387/fcp_indi.sald
sub-031714	sub-031714_20140324_BOLD Acquisition	Image Acquisitions	Resting-state fMRI	3T TIM Trio	Siemens	3	tesla	UO	UO:0000228	head	12	2D echo planar imaging in resting state	64x64x32	millimeter	UO	UO:0000016	3.44x3.44x3.99	millimeter	UO	UO:0000016	2000	millisecond	UO	UO:0000028	30	millisecond	UO	UO:0000028	90	degree	UO	UO:0000185	RawData_BIDS/sub-031714/func/sub-031714_task-rest_bold.nii.gz	Functional Connectomes Project International Neuroimaging Data-Sharing Initiative	doi:10.15387/fcp_indi.sald	https://doi.org/10.15387/fcp_indi.sald
sub-031715	sub-031715_20140324_BOLD Acquisition	Image Acquisitions	Resting-state fMRI	3T TIM Trio	Siemens	3	tesla	UO	UO:0000228	head	12	2D echo planar imaging in resting state	64x64x32	millimeter	UO	UO:0000016	3.44x3.44x4.26	millimeter	UO	UO:0000016	2000	millisecond	UO	UO:0000028	30	millisecond	UO	UO:0000028	90	degree	UO	UO:0000185	RawData_BIDS/sub-031715/func/sub-031715_task-rest_bold.nii.gz	Functional Connectomes Project International Neuroimaging Data-Sharing Initiative	doi:10.15387/fcp_indi.sald	https://doi.org/10.15387/fcp_indi.sald
sub-031716	sub-031716_20140324_BOLD Acquisition	Image Acquisitions	Resting-state fMRI	3T TIM Trio	Siemens	3	tesla	UO	UO:0000228	head	12	2D echo planar imaging in resting state	64x64x32	millimeter	UO	UO:0000016	3.44x3.44x3.99	millimeter	UO	UO:0000016	2000	millisecond	UO	UO:0000028	30	millisecond	UO	UO:0000028	90	degree	UO	UO:0000185	RawData_BIDS/sub-031716/func/sub-031716_task-rest_bold.nii.gz	Functional Connectomes Project International Neuroimaging Data-Sharing Initiative	doi:10.15387/fcp_indi.sald	https://doi.org/10.15387/fcp_indi.sald
sub-031717	sub-031717_20140324_BOLD Acquisition	Image Acquisitions	Resting-state fMRI	3T TIM Trio	Siemens	3	tesla	UO	UO:0000228	head	12	2D echo planar imaging in resting state	64x64x32	millimeter	UO	UO:0000016	3.44x3.44x4.39	millimeter	UO	UO:0000016	2000	millisecond	UO	UO:0000028	30	millisecond	UO	UO:0000028	90	degree	UO	UO:0000185	RawData_BIDS/sub-031717/func/sub-031717_task-rest_bold.nii.gz	Functional Connectomes Project International Neuroimaging Data-Sharing Initiative	doi:10.15387/fcp_indi.sald	https://doi.org/10.15387/fcp_indi.sald
sub-031718	sub-031718_20140324_BOLD Acquisition	Image Acquisitions	Resting-state fMRI	3T TIM Trio	Siemens	3	tesla	UO	UO:0000228	head	12	2D echo planar imaging in resting state	64x64x32	millimeter	UO	UO:0000016	3.44x3.44x4.66	millimeter	UO	UO:0000016	2000	millisecond	UO	UO:0000028	30	millisecond	UO	UO:0000028	90	degree	UO	UO:0000185	RawData_BIDS/sub-031718/func/sub-031718_task-rest_bold.nii.gz	Functional Connectomes Project International Neuroimaging Data-Sharing Initiative	doi:10.15387/fcp_indi.sald	https://doi.org/10.15387/fcp_indi.sald
sub-031719	sub-031719_20140325_BOLD Acquisition	Image Acquisitions	Resting-state fMRI	3T TIM Trio	Siemens	3	tesla	UO	UO:0000228	head	12	2D echo planar imaging in resting state	64x64x32	millimeter	UO	UO:0000016	3.44x3.44x3.99	millimeter	UO	UO:0000016	2000	millisecond	UO	UO:0000028	30	millisecond	UO	UO:0000028	90	degree	UO	UO:0000185	RawData_BIDS/sub-031719/func/sub-031719_task-rest_bold.nii.gz	Functional Connectomes Project International Neuroimaging Data-Sharing Initiative	doi:10.15387/fcp_indi.sald	https://doi.org/10.15387/fcp_indi.sald
sub-031720	sub-031720_20140325_BOLD Acquisition	Image Acquisitions	Resting-state fMRI	3T TIM Trio	Siemens	3	tesla	UO	UO:0000228	head	12	2D echo planar imaging in resting state	64x64x32	millimeter	UO	UO:0000016	3.44x3.44x3.99	millimeter	UO	UO:0000016	2000	millisecond	UO	UO:0000028	30	millisecond	UO	UO:0000028	90	degree	UO	UO:0000185	RawData_BIDS/sub-031720/func/sub-031720_task-rest_bold.nii.gz	Functional Connectomes Project International Neuroimaging Data-Sharing Initiative	doi:10.15387/fcp_indi.sald	https://doi.org/10.15387/fcp_indi.sald
sub-031721	sub-031721_20140325_BOLD Acquisition	Image Acquisitions	Resting-state fMRI	3T TIM Trio	Siemens	3	tesla	UO	UO:0000228	head	12	2D echo planar imaging in resting state	64x64x32	millimeter	UO	UO:0000016	3.44x3.44x3.99	millimeter	UO	UO:0000016	2000	millisecond	UO	UO:0000028	30	millisecond	UO	UO:0000028	90	degree	UO	UO:0000185	RawData_BIDS/sub-031721/func/sub-031721_task-rest_bold.nii.gz	Functional Connectomes Project International Neuroimaging Data-Sharing Initiative	doi:10.15387/fcp_indi.sald	https://doi.org/10.15387/fcp_indi.sald
sub-031722	sub-031722_20140325_BOLD Acquisition	Image Acquisitions	Resting-state fMRI	3T TIM Trio	Siemens	3	tesla	UO	UO:0000228	head	12	2D echo planar imaging in resting state	64x64x32	millimeter	UO	UO:0000016	3.44x3.44x3.99	millimeter	UO	UO:0000016	2000	millisecond	UO	UO:0000028	30	millisecond	UO	UO:0000028	90	degree	UO	UO:0000185	RawData_BIDS/sub-031722/func/sub-031722_task-rest_bold.nii.gz	Functional Connectomes Project International Neuroimaging Data-Sharing Initiative	doi:10.15387/fcp_indi.sald	https://doi.org/10.15387/fcp_indi.sald
sub-031723	sub-031723_20140325_BOLD Acquisition	Image Acquisitions	Resting-state fMRI	3T TIM Trio	Siemens	3	tesla	UO	UO:0000228	head	12	2D echo planar imaging in resting state	64x64x32	millimeter	UO	UO:0000016	3.44x3.44x3.99	millimeter	UO	UO:0000016	2000	millisecond	UO	UO:0000028	30	millisecond	UO	UO:0000028	90	degree	UO	UO:0000185	RawData_BIDS/sub-031723/func/sub-031723_task-rest_bold.nii.gz	Functional Connectomes Project International Neuroimaging Data-Sharing Initiative	doi:10.15387/fcp_indi.sald	https://doi.org/10.15387/fcp_indi.sald
sub-031724	sub-031724_20140325_BOLD Acquisition	Image Acquisitions	Resting-state fMRI	3T TIM Trio	Siemens	3	tesla	UO	UO:0000228	head	12	2D echo planar imaging in resting state	64x64x32	millimeter	UO	UO:0000016	3.44x3.44x3.99	millimeter	UO	UO:0000016	2000	millisecond	UO	UO:0000028	30	millisecond	UO	UO:0000028	90	degree	UO	UO:0000185	RawData_BIDS/sub-031724/func/sub-031724_task-rest_bold.nii.gz	Functional Connectomes Project International Neuroimaging Data-Sharing Initiative	doi:10.15387/fcp_indi.sald	https://doi.org/10.15387/fcp_indi.sald
sub-031725	sub-031725_20140325_BOLD Acquisition	Image Acquisitions	Resting-state fMRI	3T TIM Trio	Siemens	3	tesla	UO	UO:0000228	head	12	2D echo planar imaging in resting state	64x64x32	millimeter	UO	UO:0000016	3.44x3.44x3.99	millimeter	UO	UO:0000016	2000	millisecond	UO	UO:0000028	30	millisecond	UO	UO:0000028	90	degree	UO	UO:0000185	RawData_BIDS/sub-031725/func/sub-031725_task-rest_bold.nii.gz	Functional Connectomes Project International Neuroimaging Data-Sharing Initiative	doi:10.15387/fcp_indi.sald	https://doi.org/10.15387/fcp_indi.sald
sub-031726	sub-031726_20140325_BOLD Acquisition	Image Acquisitions	Resting-state fMRI	3T TIM Trio	Siemens	3	tesla	UO	UO:0000228	head	12	2D echo planar imaging in resting state	64x64x32	millimeter	UO	UO:0000016	3.44x3.44x3.99	millimeter	UO	UO:0000016	2000	millisecond	UO	UO:0000028	30	millisecond	UO	UO:0000028	90	degree	UO	UO:0000185	RawData_BIDS/sub-031726/func/sub-031726_task-rest_bold.nii.gz	Functional Connectomes Project International Neuroimaging Data-Sharing Initiative	doi:10.15387/fcp_indi.sald	https://doi.org/10.15387/fcp_indi.sald
sub-031727	sub-031727_20140325_BOLD Acquisition	Image Acquisitions	Resting-state fMRI	3T TIM Trio	Siemens	3	tesla	UO	UO:0000228	head	12	2D echo planar imaging in resting state	64x64x32	millimeter	UO	UO:0000016	3.44x3.44x3.99	millimeter	UO	UO:0000016	2000	millisecond	UO	UO:0000028	30	millisecond	UO	UO:0000028	90	degree	UO	UO:0000185	RawData_BIDS/sub-031727/func/sub-031727_task-rest_bold.nii.gz	Functional Connectomes Project International Neuroimaging Data-Sharing Initiative	doi:10.15387/fcp_indi.sald	https://doi.org/10.15387/fcp_indi.sald
sub-031728	sub-031728_20140325_BOLD Acquisition	Image Acquisitions	Resting-state fMRI	3T TIM Trio	Siemens	3	tesla	UO	UO:0000228	head	12	2D echo planar imaging in resting state	64x64x32	millimeter	UO	UO:0000016	3.44x3.44x3.99	millimeter	UO	UO:0000016	2000	millisecond	UO	UO:0000028	30	millisecond	UO	UO:0000028	90	degree	UO	UO:0000185	RawData_BIDS/sub-031728/func/sub-031728_task-rest_bold.nii.gz	Functional Connectomes Project International Neuroimaging Data-Sharing Initiative	doi:10.15387/fcp_indi.sald	https://doi.org/10.15387/fcp_indi.sald
sub-031729	sub-031729_20140325_BOLD Acquisition	Image Acquisitions	Resting-state fMRI	3T TIM Trio	Siemens	3	tesla	UO	UO:0000228	head	12	2D echo planar imaging in resting state	64x64x32	millimeter	UO	UO:0000016	3.44x3.44x3.99	millimeter	UO	UO:0000016	2000	millisecond	UO	UO:0000028	30	millisecond	UO	UO:0000028	90	degree	UO	UO:0000185	RawData_BIDS/sub-031729/func/sub-031729_task-rest_bold.nii.gz	Functional Connectomes Project International Neuroimaging Data-Sharing Initiative	doi:10.15387/fcp_indi.sald	https://doi.org/10.15387/fcp_indi.sald
sub-031730	sub-031730_20140326_BOLD Acquisition	Image Acquisitions	Resting-state fMRI	3T TIM Trio	Siemens	3	tesla	UO	UO:0000228	head	12	2D echo planar imaging in resting state	64x64x32	millimeter	UO	UO:0000016	3.44x3.44x3.99	millimeter	UO	UO:0000016	2000	millisecond	UO	UO:0000028	30	millisecond	UO	UO:0000028	90	degree	UO	UO:0000185	RawData_BIDS/sub-031730/func/sub-031730_task-rest_bold.nii.gz	Functional Connectomes Project International Neuroimaging Data-Sharing Initiative	doi:10.15387/fcp_indi.sald	https://doi.org/10.15387/fcp_indi.sald
sub-031731	sub-031731_20140326_BOLD Acquisition	Image Acquisitions	Resting-state fMRI	3T TIM Trio	Siemens	3	tesla	UO	UO:0000228	head	12	2D echo planar imaging in resting state	64x64x32	millimeter	UO	UO:0000016	3.44x3.44x3.99	millimeter	UO	UO:0000016	2000	millisecond	UO	UO:0000028	30	millisecond	UO	UO:0000028	90	degree	UO	UO:0000185	RawData_BIDS/sub-031731/func/sub-031731_task-rest_bold.nii.gz	Functional Connectomes Project International Neuroimaging Data-Sharing Initiative	doi:10.15387/fcp_indi.sald	https://doi.org/10.15387/fcp_indi.sald
sub-031732	sub-031732_20140326_BOLD Acquisition	Image Acquisitions	Resting-state fMRI	3T TIM Trio	Siemens	3	tesla	UO	UO:0000228	head	12	2D echo planar imaging in resting state	64x64x32	millimeter	UO	UO:0000016	3.44x3.44x3.99	millimeter	UO	UO:0000016	2000	millisecond	UO	UO:0000028	30	millisecond	UO	UO:0000028	90	degree	UO	UO:0000185	RawData_BIDS/sub-031732/func/sub-031732_task-rest_bold.nii.gz	Functional Connectomes Project International Neuroimaging Data-Sharing Initiative	doi:10.15387/fcp_indi.sald	https://doi.org/10.15387/fcp_indi.sald
sub-031733	sub-031733_20140326_BOLD Acquisition	Image Acquisitions	Resting-state fMRI	3T TIM Trio	Siemens	3	tesla	UO	UO:0000228	head	12	2D echo planar imaging in resting state	64x64x32	millimeter	UO	UO:0000016	3.44x3.44x3.99	millimeter	UO	UO:0000016	2000	millisecond	UO	UO:0000028	30	millisecond	UO	UO:0000028	90	degree	UO	UO:0000185	RawData_BIDS/sub-031733/func/sub-031733_task-rest_bold.nii.gz	Functional Connectomes Project International Neuroimaging Data-Sharing Initiative	doi:10.15387/fcp_indi.sald	https://doi.org/10.15387/fcp_indi.sald
sub-031734	sub-031734_20140326_BOLD Acquisition	Image Acquisitions	Resting-state fMRI	3T TIM Trio	Siemens	3	tesla	UO	UO:0000228	head	12	2D echo planar imaging in resting state	64x64x32	millimeter	UO	UO:0000016	3.44x3.44x3.99	millimeter	UO	UO:0000016	2000	millisecond	UO	UO:0000028	30	millisecond	UO	UO:0000028	90	degree	UO	UO:0000185	RawData_BIDS/sub-031734/func/sub-031734_task-rest_bold.nii.gz	Functional Connectomes Project International Neuroimaging Data-Sharing Initiative	doi:10.15387/fcp_indi.sald	https://doi.org/10.15387/fcp_indi.sald
sub-031735	sub-031735_20140326_BOLD Acquisition	Image Acquisitions	Resting-state fMRI	3T TIM Trio	Siemens	3	tesla	UO	UO:0000228	head	12	2D echo planar imaging in resting state	64x64x32	millimeter	UO	UO:0000016	3.44x3.44x3.99	millimeter	UO	UO:0000016	2000	millisecond	UO	UO:0000028	30	millisecond	UO	UO:0000028	90	degree	UO	UO:0000185	RawData_BIDS/sub-031735/func/sub-031735_task-rest_bold.nii.gz	Functional Connectomes Project International Neuroimaging Data-Sharing Initiative	doi:10.15387/fcp_indi.sald	https://doi.org/10.15387/fcp_indi.sald
sub-031736	sub-031736_20140326_BOLD Acquisition	Image Acquisitions	Resting-state fMRI	3T TIM Trio	Siemens	3	tesla	UO	UO:0000228	head	12	2D echo planar imaging in resting state	64x64x32	millimeter	UO	UO:0000016	3.44x3.44x3.99	millimeter	UO	UO:0000016	2000	millisecond	UO	UO:0000028	30	millisecond	UO	UO:0000028	90	degree	UO	UO:0000185	RawData_BIDS/sub-031736/func/sub-031736_task-rest_bold.nii.gz	Functional Connectomes Project International Neuroimaging Data-Sharing Initiative	doi:10.15387/fcp_indi.sald	https://doi.org/10.15387/fcp_indi.sald
sub-031737	sub-031737_20140326_BOLD Acquisition	Image Acquisitions	Resting-state fMRI	3T TIM Trio	Siemens	3	tesla	UO	UO:0000228	head	12	2D echo planar imaging in resting state	64x64x32	millimeter	UO	UO:0000016	3.44x3.44x3.99	millimeter	UO	UO:0000016	2000	millisecond	UO	UO:0000028	30	millisecond	UO	UO:0000028	90	degree	UO	UO:0000185	RawData_BIDS/sub-031737/func/sub-031737_task-rest_bold.nii.gz	Functional Connectomes Project International Neuroimaging Data-Sharing Initiative	doi:10.15387/fcp_indi.sald	https://doi.org/10.15387/fcp_indi.sald
sub-031738	sub-031738_20140326_BOLD Acquisition	Image Acquisitions	Resting-state fMRI	3T TIM Trio	Siemens	3	tesla	UO	UO:0000228	head	12	2D echo planar imaging in resting state	64x64x32	millimeter	UO	UO:0000016	3.44x3.44x3.99	millimeter	UO	UO:0000016	2000	millisecond	UO	UO:0000028	30	millisecond	UO	UO:0000028	90	degree	UO	UO:0000185	RawData_BIDS/sub-031738/func/sub-031738_task-rest_bold.nii.gz	Functional Connectomes Project International Neuroimaging Data-Sharing Initiative	doi:10.15387/fcp_indi.sald	https://doi.org/10.15387/fcp_indi.sald
sub-031739	sub-031739_20140326_BOLD Acquisition	Image Acquisitions	Resting-state fMRI	3T TIM Trio	Siemens	3	tesla	UO	UO:0000228	head	12	2D echo planar imaging in resting state	64x64x32	millimeter	UO	UO:0000016	3.44x3.44x3.99	millimeter	UO	UO:0000016	2000	millisecond	UO	UO:0000028	30	millisecond	UO	UO:0000028	90	degree	UO	UO:0000185	RawData_BIDS/sub-031739/func/sub-031739_task-rest_bold.nii.gz	Functional Connectomes Project International Neuroimaging Data-Sharing Initiative	doi:10.15387/fcp_indi.sald	https://doi.org/10.15387/fcp_indi.sald
sub-031740	sub-031740_20140326_BOLD Acquisition	Image Acquisitions	Resting-state fMRI	3T TIM Trio	Siemens	3	tesla	UO	UO:0000228	head	12	2D echo planar imaging in resting state	64x64x32	millimeter	UO	UO:0000016	3.44x3.44x3.99	millimeter	UO	UO:0000016	2000	millisecond	UO	UO:0000028	30	millisecond	UO	UO:0000028	90	degree	UO	UO:0000185	RawData_BIDS/sub-031740/func/sub-031740_task-rest_bold.nii.gz	Functional Connectomes Project International Neuroimaging Data-Sharing Initiative	doi:10.15387/fcp_indi.sald	https://doi.org/10.15387/fcp_indi.sald
sub-031741	sub-031741_20140327_BOLD Acquisition	Image Acquisitions	Resting-state fMRI	3T TIM Trio	Siemens	3	tesla	UO	UO:0000228	head	12	2D echo planar imaging in resting state	64x64x32	millimeter	UO	UO:0000016	3.44x3.44x3.99	millimeter	UO	UO:0000016	2000	millisecond	UO	UO:0000028	30	millisecond	UO	UO:0000028	90	degree	UO	UO:0000185	RawData_BIDS/sub-031741/func/sub-031741_task-rest_bold.nii.gz	Functional Connectomes Project International Neuroimaging Data-Sharing Initiative	doi:10.15387/fcp_indi.sald	https://doi.org/10.15387/fcp_indi.sald
sub-031742	sub-031742_20140327_BOLD Acquisition	Image Acquisitions	Resting-state fMRI	3T TIM Trio	Siemens	3	tesla	UO	UO:0000228	head	12	2D echo planar imaging in resting state	64x64x32	millimeter	UO	UO:0000016	3.44x3.44x3.99	millimeter	UO	UO:0000016	2000	millisecond	UO	UO:0000028	30	millisecond	UO	UO:0000028	90	degree	UO	UO:0000185	RawData_BIDS/sub-031742/func/sub-031742_task-rest_bold.nii.gz	Functional Connectomes Project International Neuroimaging Data-Sharing Initiative	doi:10.15387/fcp_indi.sald	https://doi.org/10.15387/fcp_indi.sald
sub-031743	sub-031743_20140327_BOLD Acquisition	Image Acquisitions	Resting-state fMRI	3T TIM Trio	Siemens	3	tesla	UO	UO:0000228	head	12	2D echo planar imaging in resting state	64x64x32	millimeter	UO	UO:0000016	3.44x3.44x3.99	millimeter	UO	UO:0000016	2000	millisecond	UO	UO:0000028	30	millisecond	UO	UO:0000028	90	degree	UO	UO:0000185	RawData_BIDS/sub-031743/func/sub-031743_task-rest_bold.nii.gz	Functional Connectomes Project International Neuroimaging Data-Sharing Initiative	doi:10.15387/fcp_indi.sald	https://doi.org/10.15387/fcp_indi.sald
sub-031744	sub-031744_20140327_BOLD Acquisition	Image Acquisitions	Resting-state fMRI	3T TIM Trio	Siemens	3	tesla	UO	UO:0000228	head	12	2D echo planar imaging in resting state	64x64x32	millimeter	UO	UO:0000016	3.44x3.44x3.99	millimeter	UO	UO:0000016	2000	millisecond	UO	UO:0000028	30	millisecond	UO	UO:0000028	90	degree	UO	UO:0000185	RawData_BIDS/sub-031744/func/sub-031744_task-rest_bold.nii.gz	Functional Connectomes Project International Neuroimaging Data-Sharing Initiative	doi:10.15387/fcp_indi.sald	https://doi.org/10.15387/fcp_indi.sald
sub-031745	sub-031745_20140327_BOLD Acquisition	Image Acquisitions	Resting-state fMRI	3T TIM Trio	Siemens	3	tesla	UO	UO:0000228	head	12	2D echo planar imaging in resting state	64x64x32	millimeter	UO	UO:0000016	3.44x3.44x3.99	millimeter	UO	UO:0000016	2000	millisecond	UO	UO:0000028	30	millisecond	UO	UO:0000028	90	degree	UO	UO:0000185	RawData_BIDS/sub-031745/func/sub-031745_task-rest_bold.nii.gz	Functional Connectomes Project International Neuroimaging Data-Sharing Initiative	doi:10.15387/fcp_indi.sald	https://doi.org/10.15387/fcp_indi.sald
sub-031746	sub-031746_20140327_BOLD Acquisition	Image Acquisitions	Resting-state fMRI	3T TIM Trio	Siemens	3	tesla	UO	UO:0000228	head	12	2D echo planar imaging in resting state	64x64x32	millimeter	UO	UO:0000016	3.44x3.44x3.99	millimeter	UO	UO:0000016	2000	millisecond	UO	UO:0000028	30	millisecond	UO	UO:0000028	90	degree	UO	UO:0000185	RawData_BIDS/sub-031746/func/sub-031746_task-rest_bold.nii.gz	Functional Connectomes Project International Neuroimaging Data-Sharing Initiative	doi:10.15387/fcp_indi.sald	https://doi.org/10.15387/fcp_indi.sald
sub-031747	sub-031747_20140327_BOLD Acquisition	Image Acquisitions	Resting-state fMRI	3T TIM Trio	Siemens	3	tesla	UO	UO:0000228	head	12	2D echo planar imaging in resting state	64x64x32	millimeter	UO	UO:0000016	3.44x3.44x3.99	millimeter	UO	UO:0000016	2000	millisecond	UO	UO:0000028	30	millisecond	UO	UO:0000028	90	degree	UO	UO:0000185	RawData_BIDS/sub-031747/func/sub-031747_task-rest_bold.nii.gz	Functional Connectomes Project International Neuroimaging Data-Sharing Initiative	doi:10.15387/fcp_indi.sald	https://doi.org/10.15387/fcp_indi.sald
sub-031748	sub-031748_20140327_BOLD Acquisition	Image Acquisitions	Resting-state fMRI	3T TIM Trio	Siemens	3	tesla	UO	UO:0000228	head	12	2D echo planar imaging in resting state	64x64x32	millimeter	UO	UO:0000016	3.44x3.44x3.99	millimeter	UO	UO:0000016	2000	millisecond	UO	UO:0000028	30	millisecond	UO	UO:0000028	90	degree	UO	UO:0000185	RawData_BIDS/sub-031748/func/sub-031748_task-rest_bold.nii.gz	Functional Connectomes Project International Neuroimaging Data-Sharing Initiative	doi:10.15387/fcp_indi.sald	https://doi.org/10.15387/fcp_indi.sald
sub-031749	sub-031749_20140327_BOLD Acquisition	Image Acquisitions	Resting-state fMRI	3T TIM Trio	Siemens	3	tesla	UO	UO:0000228	head	12	2D echo planar imaging in resting state	64x64x32	millimeter	UO	UO:0000016	3.44x3.44x3.99	millimeter	UO	UO:0000016	2000	millisecond	UO	UO:0000028	30	millisecond	UO	UO:0000028	90	degree	UO	UO:0000185	RawData_BIDS/sub-031749/func/sub-031749_task-rest_bold.nii.gz	Functional Connectomes Project International Neuroimaging Data-Sharing Initiative	doi:10.15387/fcp_indi.sald	https://doi.org/10.15387/fcp_indi.sald
sub-031750	sub-031750_20140327_BOLD Acquisition	Image Acquisitions	Resting-state fMRI	3T TIM Trio	Siemens	3	tesla	UO	UO:0000228	head	12	2D echo planar imaging in resting state	64x64x32	millimeter	UO	UO:0000016	3.44x3.44x3.99	millimeter	UO	UO:0000016	2000	millisecond	UO	UO:0000028	30	millisecond	UO	UO:0000028	90	degree	UO	UO:0000185	RawData_BIDS/sub-031750/func/sub-031750_task-rest_bold.nii.gz	Functional Connectomes Project International Neuroimaging Data-Sharing Initiative	doi:10.15387/fcp_indi.sald	https://doi.org/10.15387/fcp_indi.sald
sub-031751	sub-031751_20140327_BOLD Acquisition	Image Acquisitions	Resting-state fMRI	3T TIM Trio	Siemens	3	tesla	UO	UO:0000228	head	12	2D echo planar imaging in resting state	64x64x32	millimeter	UO	UO:0000016	3.44x3.44x3.99	millimeter	UO	UO:0000016	2000	millisecond	UO	UO:0000028	30	millisecond	UO	UO:0000028	90	degree	UO	UO:0000185	RawData_BIDS/sub-031751/func/sub-031751_task-rest_bold.nii.gz	Functional Connectomes Project International Neuroimaging Data-Sharing Initiative	doi:10.15387/fcp_indi.sald	https://doi.org/10.15387/fcp_indi.sald
sub-031752	sub-031752_20140331_BOLD Acquisition	Image Acquisitions	Resting-state fMRI	3T TIM Trio	Siemens	3	tesla	UO	UO:0000228	head	12	2D echo planar imaging in resting state	64x64x32	millimeter	UO	UO:0000016	3.44x3.44x4.66	millimeter	UO	UO:0000016	2000	millisecond	UO	UO:0000028	30	millisecond	UO	UO:0000028	90	degree	UO	UO:0000185	RawData_BIDS/sub-031752/func/sub-031752_task-rest_bold.nii.gz	Functional Connectomes Project International Neuroimaging Data-Sharing Initiative	doi:10.15387/fcp_indi.sald	https://doi.org/10.15387/fcp_indi.sald
sub-031753	sub-031753_20140331_BOLD Acquisition	Image Acquisitions	Resting-state fMRI	3T TIM Trio	Siemens	3	tesla	UO	UO:0000228	head	12	2D echo planar imaging in resting state	64x64x32	millimeter	UO	UO:0000016	3.44x3.44x4.66	millimeter	UO	UO:0000016	2000	millisecond	UO	UO:0000028	30	millisecond	UO	UO:0000028	90	degree	UO	UO:0000185	RawData_BIDS/sub-031753/func/sub-031753_task-rest_bold.nii.gz	Functional Connectomes Project International Neuroimaging Data-Sharing Initiative	doi:10.15387/fcp_indi.sald	https://doi.org/10.15387/fcp_indi.sald
sub-031754	sub-031754_20140331_BOLD Acquisition	Image Acquisitions	Resting-state fMRI	3T TIM Trio	Siemens	3	tesla	UO	UO:0000228	head	12	2D echo planar imaging in resting state	64x64x32	millimeter	UO	UO:0000016	3.44x3.44x4.92	millimeter	UO	UO:0000016	2000	millisecond	UO	UO:0000028	30	millisecond	UO	UO:0000028	90	degree	UO	UO:0000185	RawData_BIDS/sub-031754/func/sub-031754_task-rest_bold.nii.gz	Functional Connectomes Project International Neuroimaging Data-Sharing Initiative	doi:10.15387/fcp_indi.sald	https://doi.org/10.15387/fcp_indi.sald
sub-031755	sub-031755_20140331_BOLD Acquisition	Image Acquisitions	Resting-state fMRI	3T TIM Trio	Siemens	3	tesla	UO	UO:0000228	head	12	2D echo planar imaging in resting state	64x64x32	millimeter	UO	UO:0000016	3.44x3.44x4.66	millimeter	UO	UO:0000016	2000	millisecond	UO	UO:0000028	30	millisecond	UO	UO:0000028	90	degree	UO	UO:0000185	RawData_BIDS/sub-031755/func/sub-031755_task-rest_bold.nii.gz	Functional Connectomes Project International Neuroimaging Data-Sharing Initiative	doi:10.15387/fcp_indi.sald	https://doi.org/10.15387/fcp_indi.sald
sub-031756	sub-031756_20140428_BOLD Acquisition	Image Acquisitions	Resting-state fMRI	3T TIM Trio	Siemens	3	tesla	UO	UO:0000228	head	12	2D echo planar imaging in resting state	64x64x32	millimeter	UO	UO:0000016	3.44x3.44x3.99	millimeter	UO	UO:0000016	2000	millisecond	UO	UO:0000028	30	millisecond	UO	UO:0000028	90	degree	UO	UO:0000185	RawData_BIDS/sub-031756/func/sub-031756_task-rest_bold.nii.gz	Functional Connectomes Project International Neuroimaging Data-Sharing Initiative	doi:10.15387/fcp_indi.sald	https://doi.org/10.15387/fcp_indi.sald
sub-031757	sub-031757_20140428_BOLD Acquisition	Image Acquisitions	Resting-state fMRI	3T TIM Trio	Siemens	3	tesla	UO	UO:0000228	head	12	2D echo planar imaging in resting state	64x64x32	millimeter	UO	UO:0000016	3.44x3.44x3.99	millimeter	UO	UO:0000016	2000	millisecond	UO	UO:0000028	30	millisecond	UO	UO:0000028	90	degree	UO	UO:0000185	RawData_BIDS/sub-031757/func/sub-031757_task-rest_bold.nii.gz	Functional Connectomes Project International Neuroimaging Data-Sharing Initiative	doi:10.15387/fcp_indi.sald	https://doi.org/10.15387/fcp_indi.sald
sub-031758	sub-031758_20140428_BOLD Acquisition	Image Acquisitions	Resting-state fMRI	3T TIM Trio	Siemens	3	tesla	UO	UO:0000228	head	12	2D echo planar imaging in resting state	64x64x32	millimeter	UO	UO:0000016	3.44x3.44x3.99	millimeter	UO	UO:0000016	2000	millisecond	UO	UO:0000028	30	millisecond	UO	UO:0000028	90	degree	UO	UO:0000185	RawData_BIDS/sub-031758/func/sub-031758_task-rest_bold.nii.gz	Functional Connectomes Project International Neuroimaging Data-Sharing Initiative	doi:10.15387/fcp_indi.sald	https://doi.org/10.15387/fcp_indi.sald
sub-031759	sub-031759_20140505_BOLD Acquisition	Image Acquisitions	Resting-state fMRI	3T TIM Trio	Siemens	3	tesla	UO	UO:0000228	head	12	2D echo planar imaging in resting state	64x64x32	millimeter	UO	UO:0000016	3.44x3.44x3.99	millimeter	UO	UO:0000016	2000	millisecond	UO	UO:0000028	30	millisecond	UO	UO:0000028	90	degree	UO	UO:0000185	RawData_BIDS/sub-031759/func/sub-031759_task-rest_bold.nii.gz	Functional Connectomes Project International Neuroimaging Data-Sharing Initiative	doi:10.15387/fcp_indi.sald	https://doi.org/10.15387/fcp_indi.sald
sub-031760	sub-031760_20140505_BOLD Acquisition	Image Acquisitions	Resting-state fMRI	3T TIM Trio	Siemens	3	tesla	UO	UO:0000228	head	12	2D echo planar imaging in resting state	64x64x32	millimeter	UO	UO:0000016	3.44x3.44x3.99	millimeter	UO	UO:0000016	2000	millisecond	UO	UO:0000028	30	millisecond	UO	UO:0000028	90	degree	UO	UO:0000185	RawData_BIDS/sub-031760/func/sub-031760_task-rest_bold.nii.gz	Functional Connectomes Project International Neuroimaging Data-Sharing Initiative	doi:10.15387/fcp_indi.sald	https://doi.org/10.15387/fcp_indi.sald
sub-031761	sub-031761_20140505_BOLD Acquisition	Image Acquisitions	Resting-state fMRI	3T TIM Trio	Siemens	3	tesla	UO	UO:0000228	head	12	2D echo planar imaging in resting state	64x64x32	millimeter	UO	UO:0000016	3.44x3.44x3.99	millimeter	UO	UO:0000016	2000	millisecond	UO	UO:0000028	30	millisecond	UO	UO:0000028	90	degree	UO	UO:0000185	RawData_BIDS/sub-031761/func/sub-031761_task-rest_bold.nii.gz	Functional Connectomes Project International Neuroimaging Data-Sharing Initiative	doi:10.15387/fcp_indi.sald	https://doi.org/10.15387/fcp_indi.sald
sub-031762	sub-031762_20140505_BOLD Acquisition	Image Acquisitions	Resting-state fMRI	3T TIM Trio	Siemens	3	tesla	UO	UO:0000228	head	12	2D echo planar imaging in resting state	64x64x32	millimeter	UO	UO:0000016	3.44x3.44x3.99	millimeter	UO	UO:0000016	2000	millisecond	UO	UO:0000028	30	millisecond	UO	UO:0000028	90	degree	UO	UO:0000185	RawData_BIDS/sub-031762/func/sub-031762_task-rest_bold.nii.gz	Functional Connectomes Project International Neuroimaging Data-Sharing Initiative	doi:10.15387/fcp_indi.sald	https://doi.org/10.15387/fcp_indi.sald
sub-031763	sub-031763_20140505_BOLD Acquisition	Image Acquisitions	Resting-state fMRI	3T TIM Trio	Siemens	3	tesla	UO	UO:0000228	head	12	2D echo planar imaging in resting state	64x64x32	millimeter	UO	UO:0000016	3.44x3.44x3.99	millimeter	UO	UO:0000016	2000	millisecond	UO	UO:0000028	30	millisecond	UO	UO:0000028	90	degree	UO	UO:0000185	RawData_BIDS/sub-031763/func/sub-031763_task-rest_bold.nii.gz	Functional Connectomes Project International Neuroimaging Data-Sharing Initiative	doi:10.15387/fcp_indi.sald	https://doi.org/10.15387/fcp_indi.sald
sub-031764	sub-031764_20140505_BOLD Acquisition	Image Acquisitions	Resting-state fMRI	3T TIM Trio	Siemens	3	tesla	UO	UO:0000228	head	12	2D echo planar imaging in resting state	64x64x32	millimeter	UO	UO:0000016	3.44x3.44x3.99	millimeter	UO	UO:0000016	2000	millisecond	UO	UO:0000028	30	millisecond	UO	UO:0000028	90	degree	UO	UO:0000185	RawData_BIDS/sub-031764/func/sub-031764_task-rest_bold.nii.gz	Functional Connectomes Project International Neuroimaging Data-Sharing Initiative	doi:10.15387/fcp_indi.sald	https://doi.org/10.15387/fcp_indi.sald
sub-031765	sub-031765_20140520_BOLD Acquisition	Image Acquisitions	Resting-state fMRI	3T TIM Trio	Siemens	3	tesla	UO	UO:0000228	head	12	2D echo planar imaging in resting state	64x64x32	millimeter	UO	UO:0000016	3.44x3.44x3.99	millimeter	UO	UO:0000016	2000	millisecond	UO	UO:0000028	30	millisecond	UO	UO:0000028	90	degree	UO	UO:0000185	RawData_BIDS/sub-031765/func/sub-031765_task-rest_bold.nii.gz	Functional Connectomes Project International Neuroimaging Data-Sharing Initiative	doi:10.15387/fcp_indi.sald	https://doi.org/10.15387/fcp_indi.sald
sub-031766	sub-031766_20140520_BOLD Acquisition	Image Acquisitions	Resting-state fMRI	3T TIM Trio	Siemens	3	tesla	UO	UO:0000228	head	12	2D echo planar imaging in resting state	64x64x32	millimeter	UO	UO:0000016	3.44x3.44x3.99	millimeter	UO	UO:0000016	2000	millisecond	UO	UO:0000028	30	millisecond	UO	UO:0000028	90	degree	UO	UO:0000185	RawData_BIDS/sub-031766/func/sub-031766_task-rest_bold.nii.gz	Functional Connectomes Project International Neuroimaging Data-Sharing Initiative	doi:10.15387/fcp_indi.sald	https://doi.org/10.15387/fcp_indi.sald
sub-031767	sub-031767_20140520_BOLD Acquisition	Image Acquisitions	Resting-state fMRI	3T TIM Trio	Siemens	3	tesla	UO	UO:0000228	head	12	2D echo planar imaging in resting state	64x64x32	millimeter	UO	UO:0000016	3.44x3.44x3.99	millimeter	UO	UO:0000016	2000	millisecond	UO	UO:0000028	30	millisecond	UO	UO:0000028	90	degree	UO	UO:0000185	RawData_BIDS/sub-031767/func/sub-031767_task-rest_bold.nii.gz	Functional Connectomes Project International Neuroimaging Data-Sharing Initiative	doi:10.15387/fcp_indi.sald	https://doi.org/10.15387/fcp_indi.sald
