# Supplementary material for: Structural and functional brain scans from the cross-sectional Southwest University adult lifespan dataset
Source: Sci Data. 2018 Jul 17;5:180134. doi: 10.1038/sdata.2018.134 (PMC6049036; doi:10.1038/sdata.2018.134)
Supplement: Supplementary file 1 [file sdata2018134-isa1.zip › a_assay_t1w.txt]

Sample Name	Assay Name	Protocol REF	Protocol REF	Parameter Value[instrument]	Parameter Value[manufacturer]	Parameter Value[magnetic field strength]	Unit	Term Source REF	Term Accession Number	Parameter Value[coil type]	Parameter Value[number of coils]	Parameter Value[MRI assay]	Parameter Value[matrix size]	Unit	Term Source REF	Term Accession Number	Parameter Value[voxel resolution]	Unit	Term Source REF	Term Accession Number	Parameter Value[repetition time]	Unit	Term Source REF	Term Accession Number	Parameter Value[echo time]	Unit	Term Source REF	Term Accession Number	Parameter Value[flip angle value]	Unit	Term Source REF	Term Accession Number	Parameter Value[inversion time]	Unit	Term Source REF	Term Accession Number	Raw Data File	Comment[Data Repository]	Comment[Data Record Accession]	Comment[Data Record URI]
sub-031274	sub-031274_20130916_T1-weighted Acquisition	Image Acquisitions	3D structural MRI	3T TIM Trio	Siemens	3	tesla	UO	UO:0000228	head	12	T1-weighted Acquisition	256x256x176	millimeter	UO	UO:0000016	1x1x1	millimeter	UO	UO:0000016	1900	millisecond	UO	UO:0000028	2.52	millisecond	UO	UO:0000028	9	degree	UO	UO:0000185	900	millisecond	UO	UO:0000028	RawData_BIDS/sub-031274/anat/sub-031274_T1w.nii.gz	Functional Connectomes Project International Neuroimaging Data-Sharing Initiative	doi:10.15387/fcp_indi.sald	https://doi.org/10.15387/fcp_indi.sald
sub-031275	sub-031275_20130916_T1-weighted Acquisition	Image Acquisitions	3D structural MRI	3T TIM Trio	Siemens	3	tesla	UO	UO:0000228	head	12	T1-weighted Acquisition	256x256x176	millimeter	UO	UO:0000016	1x1x1	millimeter	UO	UO:0000016	1900	millisecond	UO	UO:0000028	2.52	millisecond	UO	UO:0000028	9	degree	UO	UO:0000185	900	millisecond	UO	UO:0000028	RawData_BIDS/sub-031275/anat/sub-031275_T1w.nii.gz	Functional Connectomes Project International Neuroimaging Data-Sharing Initiative	doi:10.15387/fcp_indi.sald	https://doi.org/10.15387/fcp_indi.sald
sub-031276	sub-031276_20130917_T1-weighted Acquisition	Image Acquisitions	3D structural MRI	3T TIM Trio	Siemens	3	tesla	UO	UO:0000228	head	12	T1-weighted Acquisition	256x256x176	millimeter	UO	UO:0000016	1x1x1	millimeter	UO	UO:0000016	1900	millisecond	UO	UO:0000028	2.52	millisecond	UO	UO:0000028	9	degree	UO	UO:0000185	900	millisecond	UO	UO:0000028	RawData_BIDS/sub-031276/anat/sub-031276_T1w.nii.gz	Functional Connectomes Project International Neuroimaging Data-Sharing Initiative	doi:10.15387/fcp_indi.sald	https://doi.org/10.15387/fcp_indi.sald
sub-031277	sub-031277_20130917_T1-weighted Acquisition	Image Acquisitions	3D structural MRI	3T TIM Trio	Siemens	3	tesla	UO	UO:0000228	head	12	T1-weighted Acquisition	256x256x176	millimeter	UO	UO:0000016	1x1x1	millimeter	UO	UO:0000016	1900	millisecond	UO	UO:0000028	2.52	millisecond	UO	UO:0000028	9	degree	UO	UO:0000185	900	millisecond	UO	UO:0000028	RawData_BIDS/sub-031277/anat/sub-031277_T1w.nii.gz	Functional Connectomes Project International Neuroimaging Data-Sharing Initiative	doi:10.15387/fcp_indi.sald	https://doi.org/10.15387/fcp_indi.sald
sub-031278	sub-031278_20130917_T1-weighted Acquisition	Image Acquisitions	3D structural MRI	3T TIM Trio	Siemens	3	tesla	UO	UO:0000228	head	12	T1-weighted Acquisition	256x256x176	millimeter	UO	UO:0000016	1x1x1	millimeter	UO	UO:0000016	1900	millisecond	UO	UO:0000028	2.52	millisecond	UO	UO:0000028	9	degree	UO	UO:0000185	900	millisecond	UO	UO:0000028	RawData_BIDS/sub-031278/anat/sub-031278_T1w.nii.gz	Functional Connectomes Project International Neuroimaging Data-Sharing Initiative	doi:10.15387/fcp_indi.sald	https://doi.org/10.15387/fcp_indi.sald
sub-031279	sub-031279_20130917_T1-weighted Acquisition	Image Acquisitions	3D structural MRI	3T TIM Trio	Siemens	3	tesla	UO	UO:0000228	head	12	T1-weighted Acquisition	256x256x176	millimeter	UO	UO:0000016	1x1x1	millimeter	UO	UO:0000016	1900	millisecond	UO	UO:0000028	2.52	millisecond	UO	UO:0000028	9	degree	UO	UO:0000185	900	millisecond	UO	UO:0000028	RawData_BIDS/sub-031279/anat/sub-031279_T1w.nii.gz	Functional Connectomes Project International Neuroimaging Data-Sharing Initiative	doi:10.15387/fcp_indi.sald	https://doi.org/10.15387/fcp_indi.sald
sub-031280	sub-031280_20130923_T1-weighted Acquisition	Image Acquisitions	3D structural MRI	3T TIM Trio	Siemens	3	tesla	UO	UO:0000228	head	12	T1-weighted Acquisition	256x256x176	millimeter	UO	UO:0000016	1x1x1	millimeter	UO	UO:0000016	1900	millisecond	UO	UO:0000028	2.52	millisecond	UO	UO:0000028	9	degree	UO	UO:0000185	900	millisecond	UO	UO:0000028	RawData_BIDS/sub-031280/anat/sub-031280_T1w.nii.gz	Functional Connectomes Project International Neuroimaging Data-Sharing Initiative	doi:10.15387/fcp_indi.sald	https://doi.org/10.15387/fcp_indi.sald
sub-031281	sub-031281_20130923_T1-weighted Acquisition	Image Acquisitions	3D structural MRI	3T TIM Trio	Siemens	3	tesla	UO	UO:0000228	head	12	T1-weighted Acquisition	256x256x176	millimeter	UO	UO:0000016	1x1x1	millimeter	UO	UO:0000016	1900	millisecond	UO	UO:0000028	2.52	millisecond	UO	UO:0000028	9	degree	UO	UO:0000185	900	millisecond	UO	UO:0000028	RawData_BIDS/sub-031281/anat/sub-031281_T1w.nii.gz	Functional Connectomes Project International Neuroimaging Data-Sharing Initiative	doi:10.15387/fcp_indi.sald	https://doi.org/10.15387/fcp_indi.sald
sub-031282	sub-031282_20130923_T1-weighted Acquisition	Image Acquisitions	3D structural MRI	3T TIM Trio	Siemens	3	tesla	UO	UO:0000228	head	12	T1-weighted Acquisition	256x256x176	millimeter	UO	UO:0000016	1x1x1	millimeter	UO	UO:0000016	1900	millisecond	UO	UO:0000028	2.52	millisecond	UO	UO:0000028	9	degree	UO	UO:0000185	900	millisecond	UO	UO:0000028	RawData_BIDS/sub-031282/anat/sub-031282_T1w.nii.gz	Functional Connectomes Project International Neuroimaging Data-Sharing Initiative	doi:10.15387/fcp_indi.sald	https://doi.org/10.15387/fcp_indi.sald
sub-031283	sub-031283_20130923_T1-weighted Acquisition	Image Acquisitions	3D structural MRI	3T TIM Trio	Siemens	3	tesla	UO	UO:0000228	head	12	T1-weighted Acquisition	256x256x176	millimeter	UO	UO:0000016	1x1x1	millimeter	UO	UO:0000016	1900	millisecond	UO	UO:0000028	2.52	millisecond	UO	UO:0000028	9	degree	UO	UO:0000185	900	millisecond	UO	UO:0000028	RawData_BIDS/sub-031283/anat/sub-031283_T1w.nii.gz	Functional Connectomes Project International Neuroimaging Data-Sharing Initiative	doi:10.15387/fcp_indi.sald	https://doi.org/10.15387/fcp_indi.sald
sub-031284	sub-031284_20130923_T1-weighted Acquisition	Image Acquisitions	3D structural MRI	3T TIM Trio	Siemens	3	tesla	UO	UO:0000228	head	12	T1-weighted Acquisition	256x256x176	millimeter	UO	UO:0000016	1x1x1	millimeter	UO	UO:0000016	1900	millisecond	UO	UO:0000028	2.52	millisecond	UO	UO:0000028	9	degree	UO	UO:0000185	900	millisecond	UO	UO:0000028	RawData_BIDS/sub-031284/anat/sub-031284_T1w.nii.gz	Functional Connectomes Project International Neuroimaging Data-Sharing Initiative	doi:10.15387/fcp_indi.sald	https://doi.org/10.15387/fcp_indi.sald
sub-031285	sub-031285_20130924_T1-weighted Acquisition	Image Acquisitions	3D structural MRI	3T TIM Trio	Siemens	3	tesla	UO	UO:0000228	head	12	T1-weighted Acquisition	256x256x176	millimeter	UO	UO:0000016	1x1x1	millimeter	UO	UO:0000016	1900	millisecond	UO	UO:0000028	2.52	millisecond	UO	UO:0000028	9	degree	UO	UO:0000185	900	millisecond	UO	UO:0000028	RawData_BIDS/sub-031285/anat/sub-031285_T1w.nii.gz	Functional Connectomes Project International Neuroimaging Data-Sharing Initiative	doi:10.15387/fcp_indi.sald	https://doi.org/10.15387/fcp_indi.sald
sub-031286	sub-031286_20130924_T1-weighted Acquisition	Image Acquisitions	3D structural MRI	3T TIM Trio	Siemens	3	tesla	UO	UO:0000228	head	12	T1-weighted Acquisition	256x256x176	millimeter	UO	UO:0000016	1x1x1	millimeter	UO	UO:0000016	1900	millisecond	UO	UO:0000028	2.52	millisecond	UO	UO:0000028	9	degree	UO	UO:0000185	900	millisecond	UO	UO:0000028	RawData_BIDS/sub-031286/anat/sub-031286_T1w.nii.gz	Functional Connectomes Project International Neuroimaging Data-Sharing Initiative	doi:10.15387/fcp_indi.sald	https://doi.org/10.15387/fcp_indi.sald
sub-031287	sub-031287_20130924_T1-weighted Acquisition	Image Acquisitions	3D structural MRI	3T TIM Trio	Siemens	3	tesla	UO	UO:0000228	head	12	T1-weighted Acquisition	256x256x176	millimeter	UO	UO:0000016	1x1x1	millimeter	UO	UO:0000016	1900	millisecond	UO	UO:0000028	2.52	millisecond	UO	UO:0000028	9	degree	UO	UO:0000185	900	millisecond	UO	UO:0000028	RawData_BIDS/sub-031287/anat/sub-031287_T1w.nii.gz	Functional Connectomes Project International Neuroimaging Data-Sharing Initiative	doi:10.15387/fcp_indi.sald	https://doi.org/10.15387/fcp_indi.sald
sub-031288	sub-031288_20131004_T1-weighted Acquisition	Image Acquisitions	3D structural MRI	3T TIM Trio	Siemens	3	tesla	UO	UO:0000228	head	12	T1-weighted Acquisition	256x256x176	millimeter	UO	UO:0000016	1x1x1	millimeter	UO	UO:0000016	1900	millisecond	UO	UO:0000028	2.52	millisecond	UO	UO:0000028	9	degree	UO	UO:0000185	900	millisecond	UO	UO:0000028	RawData_BIDS/sub-031288/anat/sub-031288_T1w.nii.gz	Functional Connectomes Project International Neuroimaging Data-Sharing Initiative	doi:10.15387/fcp_indi.sald	https://doi.org/10.15387/fcp_indi.sald
sub-031289	sub-031289_20131004_T1-weighted Acquisition	Image Acquisitions	3D structural MRI	3T TIM Trio	Siemens	3	tesla	UO	UO:0000228	head	12	T1-weighted Acquisition	256x256x176	millimeter	UO	UO:0000016	1x1x1	millimeter	UO	UO:0000016	1900	millisecond	UO	UO:0000028	2.52	millisecond	UO	UO:0000028	9	degree	UO	UO:0000185	900	millisecond	UO	UO:0000028	RawData_BIDS/sub-031289/anat/sub-031289_T1w.nii.gz	Functional Connectomes Project International Neuroimaging Data-Sharing Initiative	doi:10.15387/fcp_indi.sald	https://doi.org/10.15387/fcp_indi.sald
sub-031290	sub-031290_20131004_T1-weighted Acquisition	Image Acquisitions	3D structural MRI	3T TIM Trio	Siemens	3	tesla	UO	UO:0000228	head	12	T1-weighted Acquisition	256x256x176	millimeter	UO	UO:0000016	1x1x1	millimeter	UO	UO:0000016	1900	millisecond	UO	UO:0000028	2.52	millisecond	UO	UO:0000028	9	degree	UO	UO:0000185	900	millisecond	UO	UO:0000028	RawData_BIDS/sub-031290/anat/sub-031290_T1w.nii.gz	Functional Connectomes Project International Neuroimaging Data-Sharing Initiative	doi:10.15387/fcp_indi.sald	https://doi.org/10.15387/fcp_indi.sald
sub-031291	sub-031291_20131011_T1-weighted Acquisition	Image Acquisitions	3D structural MRI	3T TIM Trio	Siemens	3	tesla	UO	UO:0000228	head	12	T1-weighted Acquisition	256x256x176	millimeter	UO	UO:0000016	1x1x1	millimeter	UO	UO:0000016	1900	millisecond	UO	UO:0000028	2.52	millisecond	UO	UO:0000028	9	degree	UO	UO:0000185	900	millisecond	UO	UO:0000028	RawData_BIDS/sub-031291/anat/sub-031291_T1w.nii.gz	Functional Connectomes Project International Neuroimaging Data-Sharing Initiative	doi:10.15387/fcp_indi.sald	https://doi.org/10.15387/fcp_indi.sald
sub-031292	sub-031292_20131011_T1-weighted Acquisition	Image Acquisitions	3D structural MRI	3T TIM Trio	Siemens	3	tesla	UO	UO:0000228	head	12	T1-weighted Acquisition	256x256x176	millimeter	UO	UO:0000016	1x1x1	millimeter	UO	UO:0000016	1900	millisecond	UO	UO:0000028	2.52	millisecond	UO	UO:0000028	9	degree	UO	UO:0000185	900	millisecond	UO	UO:0000028	RawData_BIDS/sub-031292/anat/sub-031292_T1w.nii.gz	Functional Connectomes Project International Neuroimaging Data-Sharing Initiative	doi:10.15387/fcp_indi.sald	https://doi.org/10.15387/fcp_indi.sald
sub-031293	sub-031293_20131011_T1-weighted Acquisition	Image Acquisitions	3D structural MRI	3T TIM Trio	Siemens	3	tesla	UO	UO:0000228	head	12	T1-weighted Acquisition	256x256x176	millimeter	UO	UO:0000016	1x1x1	millimeter	UO	UO:0000016	1900	millisecond	UO	UO:0000028	2.52	millisecond	UO	UO:0000028	9	degree	UO	UO:0000185	900	millisecond	UO	UO:0000028	RawData_BIDS/sub-031293/anat/sub-031293_T1w.nii.gz	Functional Connectomes Project International Neuroimaging Data-Sharing Initiative	doi:10.15387/fcp_indi.sald	https://doi.org/10.15387/fcp_indi.sald
sub-031294	sub-031294_20131011_T1-weighted Acquisition	Image Acquisitions	3D structural MRI	3T TIM Trio	Siemens	3	tesla	UO	UO:0000228	head	12	T1-weighted Acquisition	256x256x176	millimeter	UO	UO:0000016	1x1x1	millimeter	UO	UO:0000016	1900	millisecond	UO	UO:0000028	2.52	millisecond	UO	UO:0000028	9	degree	UO	UO:0000185	900	millisecond	UO	UO:0000028	RawData_BIDS/sub-031294/anat/sub-031294_T1w.nii.gz	Functional Connectomes Project International Neuroimaging Data-Sharing Initiative	doi:10.15387/fcp_indi.sald	https://doi.org/10.15387/fcp_indi.sald
sub-031295	sub-031295_20131011_T1-weighted Acquisition	Image Acquisitions	3D structural MRI	3T TIM Trio	Siemens	3	tesla	UO	UO:0000228	head	12	T1-weighted Acquisition	256x256x176	millimeter	UO	UO:0000016	1x1x1	millimeter	UO	UO:0000016	1900	millisecond	UO	UO:0000028	2.52	millisecond	UO	UO:0000028	9	degree	UO	UO:0000185	900	millisecond	UO	UO:0000028	RawData_BIDS/sub-031295/anat/sub-031295_T1w.nii.gz	Functional Connectomes Project International Neuroimaging Data-Sharing Initiative	doi:10.15387/fcp_indi.sald	https://doi.org/10.15387/fcp_indi.sald
sub-031296	sub-031296_20131011_T1-weighted Acquisition	Image Acquisitions	3D structural MRI	3T TIM Trio	Siemens	3	tesla	UO	UO:0000228	head	12	T1-weighted Acquisition	256x256x176	millimeter	UO	UO:0000016	1x1x1	millimeter	UO	UO:0000016	1900	millisecond	UO	UO:0000028	2.52	millisecond	UO	UO:0000028	9	degree	UO	UO:0000185	900	millisecond	UO	UO:0000028	RawData_BIDS/sub-031296/anat/sub-031296_T1w.nii.gz	Functional Connectomes Project International Neuroimaging Data-Sharing Initiative	doi:10.15387/fcp_indi.sald	https://doi.org/10.15387/fcp_indi.sald
sub-031297	sub-031297_20131011_T1-weighted Acquisition	Image Acquisitions	3D structural MRI	3T TIM Trio	Siemens	3	tesla	UO	UO:0000228	head	12	T1-weighted Acquisition	256x256x176	millimeter	UO	UO:0000016	1x1x1	millimeter	UO	UO:0000016	1900	millisecond	UO	UO:0000028	2.52	millisecond	UO	UO:0000028	9	degree	UO	UO:0000185	900	millisecond	UO	UO:0000028	RawData_BIDS/sub-031297/anat/sub-031297_T1w.nii.gz	Functional Connectomes Project International Neuroimaging Data-Sharing Initiative	doi:10.15387/fcp_indi.sald	https://doi.org/10.15387/fcp_indi.sald
sub-031298	sub-031298_20131011_T1-weighted Acquisition	Image Acquisitions	3D structural MRI	3T TIM Trio	Siemens	3	tesla	UO	UO:0000228	head	12	T1-weighted Acquisition	256x256x176	millimeter	UO	UO:0000016	1x1x1	millimeter	UO	UO:0000016	1900	millisecond	UO	UO:0000028	2.52	millisecond	UO	UO:0000028	9	degree	UO	UO:0000185	900	millisecond	UO	UO:0000028	RawData_BIDS/sub-031298/anat/sub-031298_T1w.nii.gz	Functional Connectomes Project International Neuroimaging Data-Sharing Initiative	doi:10.15387/fcp_indi.sald	https://doi.org/10.15387/fcp_indi.sald
sub-031299	sub-031299_20131012_T1-weighted Acquisition	Image Acquisitions	3D structural MRI	3T TIM Trio	Siemens	3	tesla	UO	UO:0000228	head	12	T1-weighted Acquisition	256x256x176	millimeter	UO	UO:0000016	1x1x1	millimeter	UO	UO:0000016	1900	millisecond	UO	UO:0000028	2.52	millisecond	UO	UO:0000028	9	degree	UO	UO:0000185	900	millisecond	UO	UO:0000028	RawData_BIDS/sub-031299/anat/sub-031299_T1w.nii.gz	Functional Connectomes Project International Neuroimaging Data-Sharing Initiative	doi:10.15387/fcp_indi.sald	https://doi.org/10.15387/fcp_indi.sald
sub-031300	sub-031300_20131012_T1-weighted Acquisition	Image Acquisitions	3D structural MRI	3T TIM Trio	Siemens	3	tesla	UO	UO:0000228	head	12	T1-weighted Acquisition	256x256x176	millimeter	UO	UO:0000016	1x1x1	millimeter	UO	UO:0000016	1900	millisecond	UO	UO:0000028	2.52	millisecond	UO	UO:0000028	9	degree	UO	UO:0000185	900	millisecond	UO	UO:0000028	RawData_BIDS/sub-031300/anat/sub-031300_T1w.nii.gz	Functional Connectomes Project International Neuroimaging Data-Sharing Initiative	doi:10.15387/fcp_indi.sald	https://doi.org/10.15387/fcp_indi.sald
sub-031301	sub-031301_20131012_T1-weighted Acquisition	Image Acquisitions	3D structural MRI	3T TIM Trio	Siemens	3	tesla	UO	UO:0000228	head	12	T1-weighted Acquisition	256x256x176	millimeter	UO	UO:0000016	1x1x1	millimeter	UO	UO:0000016	1900	millisecond	UO	UO:0000028	2.52	millisecond	UO	UO:0000028	9	degree	UO	UO:0000185	900	millisecond	UO	UO:0000028	RawData_BIDS/sub-031301/anat/sub-031301_T1w.nii.gz	Functional Connectomes Project International Neuroimaging Data-Sharing Initiative	doi:10.15387/fcp_indi.sald	https://doi.org/10.15387/fcp_indi.sald
sub-031302	sub-031302_20131012_T1-weighted Acquisition	Image Acquisitions	3D structural MRI	3T TIM Trio	Siemens	3	tesla	UO	UO:0000228	head	12	T1-weighted Acquisition	256x256x176	millimeter	UO	UO:0000016	1x1x1	millimeter	UO	UO:0000016	1900	millisecond	UO	UO:0000028	2.52	millisecond	UO	UO:0000028	9	degree	UO	UO:0000185	900	millisecond	UO	UO:0000028	RawData_BIDS/sub-031302/anat/sub-031302_T1w.nii.gz	Functional Connectomes Project International Neuroimaging Data-Sharing Initiative	doi:10.15387/fcp_indi.sald	https://doi.org/10.15387/fcp_indi.sald
sub-031303	sub-031303_20131012_T1-weighted Acquisition	Image Acquisitions	3D structural MRI	3T TIM Trio	Siemens	3	tesla	UO	UO:0000228	head	12	T1-weighted Acquisition	256x256x176	millimeter	UO	UO:0000016	1x1x1	millimeter	UO	UO:0000016	1900	millisecond	UO	UO:0000028	2.52	millisecond	UO	UO:0000028	9	degree	UO	UO:0000185	900	millisecond	UO	UO:0000028	RawData_BIDS/sub-031303/anat/sub-031303_T1w.nii.gz	Functional Connectomes Project International Neuroimaging Data-Sharing Initiative	doi:10.15387/fcp_indi.sald	https://doi.org/10.15387/fcp_indi.sald
sub-031304	sub-031304_20131012_T1-weighted Acquisition	Image Acquisitions	3D structural MRI	3T TIM Trio	Siemens	3	tesla	UO	UO:0000228	head	12	T1-weighted Acquisition	256x256x176	millimeter	UO	UO:0000016	1x1x1	millimeter	UO	UO:0000016	1900	millisecond	UO	UO:0000028	2.52	millisecond	UO	UO:0000028	9	degree	UO	UO:0000185	900	millisecond	UO	UO:0000028	RawData_BIDS/sub-031304/anat/sub-031304_T1w.nii.gz	Functional Connectomes Project International Neuroimaging Data-Sharing Initiative	doi:10.15387/fcp_indi.sald	https://doi.org/10.15387/fcp_indi.sald
sub-031305	sub-031305_20131012_T1-weighted Acquisition	Image Acquisitions	3D structural MRI	3T TIM Trio	Siemens	3	tesla	UO	UO:0000228	head	12	T1-weighted Acquisition	256x256x176	millimeter	UO	UO:0000016	1x1x1	millimeter	UO	UO:0000016	1900	millisecond	UO	UO:0000028	2.52	millisecond	UO	UO:0000028	9	degree	UO	UO:0000185	900	millisecond	UO	UO:0000028	RawData_BIDS/sub-031305/anat/sub-031305_T1w.nii.gz	Functional Connectomes Project International Neuroimaging Data-Sharing Initiative	doi:10.15387/fcp_indi.sald	https://doi.org/10.15387/fcp_indi.sald
sub-031306	sub-031306_20131012_T1-weighted Acquisition	Image Acquisitions	3D structural MRI	3T TIM Trio	Siemens	3	tesla	UO	UO:0000228	head	12	T1-weighted Acquisition	256x256x176	millimeter	UO	UO:0000016	1x1x1	millimeter	UO	UO:0000016	1900	millisecond	UO	UO:0000028	2.52	millisecond	UO	UO:0000028	9	degree	UO	UO:0000185	900	millisecond	UO	UO:0000028	RawData_BIDS/sub-031306/anat/sub-031306_T1w.nii.gz	Functional Connectomes Project International Neuroimaging Data-Sharing Initiative	doi:10.15387/fcp_indi.sald	https://doi.org/10.15387/fcp_indi.sald
sub-031307	sub-031307_20131014_T1-weighted Acquisition	Image Acquisitions	3D structural MRI	3T TIM Trio	Siemens	3	tesla	UO	UO:0000228	head	12	T1-weighted Acquisition	256x256x176	millimeter	UO	UO:0000016	1x1x1	millimeter	UO	UO:0000016	1900	millisecond	UO	UO:0000028	2.52	millisecond	UO	UO:0000028	9	degree	UO	UO:0000185	900	millisecond	UO	UO:0000028	RawData_BIDS/sub-031307/anat/sub-031307_T1w.nii.gz	Functional Connectomes Project International Neuroimaging Data-Sharing Initiative	doi:10.15387/fcp_indi.sald	https://doi.org/10.15387/fcp_indi.sald
sub-031308	sub-031308_20131014_T1-weighted Acquisition	Image Acquisitions	3D structural MRI	3T TIM Trio	Siemens	3	tesla	UO	UO:0000228	head	12	T1-weighted Acquisition	256x256x176	millimeter	UO	UO:0000016	1x1x1	millimeter	UO	UO:0000016	1900	millisecond	UO	UO:0000028	2.52	millisecond	UO	UO:0000028	9	degree	UO	UO:0000185	900	millisecond	UO	UO:0000028	RawData_BIDS/sub-031308/anat/sub-031308_T1w.nii.gz	Functional Connectomes Project International Neuroimaging Data-Sharing Initiative	doi:10.15387/fcp_indi.sald	https://doi.org/10.15387/fcp_indi.sald
sub-031309	sub-031309_20131014_T1-weighted Acquisition	Image Acquisitions	3D structural MRI	3T TIM Trio	Siemens	3	tesla	UO	UO:0000228	head	12	T1-weighted Acquisition	256x256x176	millimeter	UO	UO:0000016	1x1x1	millimeter	UO	UO:0000016	1900	millisecond	UO	UO:0000028	2.52	millisecond	UO	UO:0000028	9	degree	UO	UO:0000185	900	millisecond	UO	UO:0000028	RawData_BIDS/sub-031309/anat/sub-031309_T1w.nii.gz	Functional Connectomes Project International Neuroimaging Data-Sharing Initiative	doi:10.15387/fcp_indi.sald	https://doi.org/10.15387/fcp_indi.sald
sub-031310	sub-031310_20131014_T1-weighted Acquisition	Image Acquisitions	3D structural MRI	3T TIM Trio	Siemens	3	tesla	UO	UO:0000228	head	12	T1-weighted Acquisition	256x256x176	millimeter	UO	UO:0000016	1x1x1	millimeter	UO	UO:0000016	1900	millisecond	UO	UO:0000028	2.52	millisecond	UO	UO:0000028	9	degree	UO	UO:0000185	900	millisecond	UO	UO:0000028	RawData_BIDS/sub-031310/anat/sub-031310_T1w.nii.gz	Functional Connectomes Project International Neuroimaging Data-Sharing Initiative	doi:10.15387/fcp_indi.sald	https://doi.org/10.15387/fcp_indi.sald
sub-031311	sub-031311_20131014_T1-weighted Acquisition	Image Acquisitions	3D structural MRI	3T TIM Trio	Siemens	3	tesla	UO	UO:0000228	head	12	T1-weighted Acquisition	256x256x176	millimeter	UO	UO:0000016	1x1x1	millimeter	UO	UO:0000016	1900	millisecond	UO	UO:0000028	2.52	millisecond	UO	UO:0000028	9	degree	UO	UO:0000185	900	millisecond	UO	UO:0000028	RawData_BIDS/sub-031311/anat/sub-031311_T1w.nii.gz	Functional Connectomes Project International Neuroimaging Data-Sharing Initiative	doi:10.15387/fcp_indi.sald	https://doi.org/10.15387/fcp_indi.sald
sub-031312	sub-031312_20131014_T1-weighted Acquisition	Image Acquisitions	3D structural MRI	3T TIM Trio	Siemens	3	tesla	UO	UO:0000228	head	12	T1-weighted Acquisition	256x256x176	millimeter	UO	UO:0000016	1x1x1	millimeter	UO	UO:0000016	1900	millisecond	UO	UO:0000028	2.52	millisecond	UO	UO:0000028	9	degree	UO	UO:0000185	900	millisecond	UO	UO:0000028	RawData_BIDS/sub-031312/anat/sub-031312_T1w.nii.gz	Functional Connectomes Project International Neuroimaging Data-Sharing Initiative	doi:10.15387/fcp_indi.sald	https://doi.org/10.15387/fcp_indi.sald
sub-031313	sub-031313_20131014_T1-weighted Acquisition	Image Acquisitions	3D structural MRI	3T TIM Trio	Siemens	3	tesla	UO	UO:0000228	head	12	T1-weighted Acquisition	256x256x176	millimeter	UO	UO:0000016	1x1x1	millimeter	UO	UO:0000016	1900	millisecond	UO	UO:0000028	2.52	millisecond	UO	UO:0000028	9	degree	UO	UO:0000185	900	millisecond	UO	UO:0000028	RawData_BIDS/sub-031313/anat/sub-031313_T1w.nii.gz	Functional Connectomes Project International Neuroimaging Data-Sharing Initiative	doi:10.15387/fcp_indi.sald	https://doi.org/10.15387/fcp_indi.sald
sub-031314	sub-031314_20131014_T1-weighted Acquisition	Image Acquisitions	3D structural MRI	3T TIM Trio	Siemens	3	tesla	UO	UO:0000228	head	12	T1-weighted Acquisition	256x256x176	millimeter	UO	UO:0000016	1x1x1	millimeter	UO	UO:0000016	1900	millisecond	UO	UO:0000028	2.52	millisecond	UO	UO:0000028	9	degree	UO	UO:0000185	900	millisecond	UO	UO:0000028	RawData_BIDS/sub-031314/anat/sub-031314_T1w.nii.gz	Functional Connectomes Project International Neuroimaging Data-Sharing Initiative	doi:10.15387/fcp_indi.sald	https://doi.org/10.15387/fcp_indi.sald
sub-031315	sub-031315_20131014_T1-weighted Acquisition	Image Acquisitions	3D structural MRI	3T TIM Trio	Siemens	3	tesla	UO	UO:0000228	head	12	T1-weighted Acquisition	256x256x176	millimeter	UO	UO:0000016	1x1x1	millimeter	UO	UO:0000016	1900	millisecond	UO	UO:0000028	2.52	millisecond	UO	UO:0000028	9	degree	UO	UO:0000185	900	millisecond	UO	UO:0000028	RawData_BIDS/sub-031315/anat/sub-031315_T1w.nii.gz	Functional Connectomes Project International Neuroimaging Data-Sharing Initiative	doi:10.15387/fcp_indi.sald	https://doi.org/10.15387/fcp_indi.sald
sub-031316	sub-031316_20131021_T1-weighted Acquisition	Image Acquisitions	3D structural MRI	3T TIM Trio	Siemens	3	tesla	UO	UO:0000228	head	12	T1-weighted Acquisition	256x256x176	millimeter	UO	UO:0000016	1x1x1	millimeter	UO	UO:0000016	1900	millisecond	UO	UO:0000028	2.52	millisecond	UO	UO:0000028	9	degree	UO	UO:0000185	900	millisecond	UO	UO:0000028	RawData_BIDS/sub-031316/anat/sub-031316_T1w.nii.gz	Functional Connectomes Project International Neuroimaging Data-Sharing Initiative	doi:10.15387/fcp_indi.sald	https://doi.org/10.15387/fcp_indi.sald
sub-031317	sub-031317_20131021_T1-weighted Acquisition	Image Acquisitions	3D structural MRI	3T TIM Trio	Siemens	3	tesla	UO	UO:0000228	head	12	T1-weighted Acquisition	256x256x176	millimeter	UO	UO:0000016	1x1x1	millimeter	UO	UO:0000016	1900	millisecond	UO	UO:0000028	2.52	millisecond	UO	UO:0000028	9	degree	UO	UO:0000185	900	millisecond	UO	UO:0000028	RawData_BIDS/sub-031317/anat/sub-031317_T1w.nii.gz	Functional Connectomes Project International Neuroimaging Data-Sharing Initiative	doi:10.15387/fcp_indi.sald	https://doi.org/10.15387/fcp_indi.sald
sub-031318	sub-031318_20131021_T1-weighted Acquisition	Image Acquisitions	3D structural MRI	3T TIM Trio	Siemens	3	tesla	UO	UO:0000228	head	12	T1-weighted Acquisition	256x256x176	millimeter	UO	UO:0000016	1x1x1	millimeter	UO	UO:0000016	1900	millisecond	UO	UO:0000028	2.52	millisecond	UO	UO:0000028	9	degree	UO	UO:0000185	900	millisecond	UO	UO:0000028	RawData_BIDS/sub-031318/anat/sub-031318_T1w.nii.gz	Functional Connectomes Project International Neuroimaging Data-Sharing Initiative	doi:10.15387/fcp_indi.sald	https://doi.org/10.15387/fcp_indi.sald
sub-031319	sub-031319_20131021_T1-weighted Acquisition	Image Acquisitions	3D structural MRI	3T TIM Trio	Siemens	3	tesla	UO	UO:0000228	head	12	T1-weighted Acquisition	256x256x176	millimeter	UO	UO:0000016	1x1x1	millimeter	UO	UO:0000016	1900	millisecond	UO	UO:0000028	2.52	millisecond	UO	UO:0000028	9	degree	UO	UO:0000185	900	millisecond	UO	UO:0000028	RawData_BIDS/sub-031319/anat/sub-031319_T1w.nii.gz	Functional Connectomes Project International Neuroimaging Data-Sharing Initiative	doi:10.15387/fcp_indi.sald	https://doi.org/10.15387/fcp_indi.sald
sub-031320	sub-031320_20131022_T1-weighted Acquisition	Image Acquisitions	3D structural MRI	3T TIM Trio	Siemens	3	tesla	UO	UO:0000228	head	12	T1-weighted Acquisition	256x256x176	millimeter	UO	UO:0000016	1x1x1	millimeter	UO	UO:0000016	1900	millisecond	UO	UO:0000028	2.52	millisecond	UO	UO:0000028	9	degree	UO	UO:0000185	900	millisecond	UO	UO:0000028	RawData_BIDS/sub-031320/anat/sub-031320_T1w.nii.gz	Functional Connectomes Project International Neuroimaging Data-Sharing Initiative	doi:10.15387/fcp_indi.sald	https://doi.org/10.15387/fcp_indi.sald
sub-031321	sub-031321_20131022_T1-weighted Acquisition	Image Acquisitions	3D structural MRI	3T TIM Trio	Siemens	3	tesla	UO	UO:0000228	head	12	T1-weighted Acquisition	256x256x176	millimeter	UO	UO:0000016	1x1x1	millimeter	UO	UO:0000016	1900	millisecond	UO	UO:0000028	2.52	millisecond	UO	UO:0000028	9	degree	UO	UO:0000185	900	millisecond	UO	UO:0000028	RawData_BIDS/sub-031321/anat/sub-031321_T1w.nii.gz	Functional Connectomes Project International Neuroimaging Data-Sharing Initiative	doi:10.15387/fcp_indi.sald	https://doi.org/10.15387/fcp_indi.sald
sub-031322	sub-031322_20131022_T1-weighted Acquisition	Image Acquisitions	3D structural MRI	3T TIM Trio	Siemens	3	tesla	UO	UO:0000228	head	12	T1-weighted Acquisition	256x256x176	millimeter	UO	UO:0000016	1x1x1	millimeter	UO	UO:0000016	1900	millisecond	UO	UO:0000028	2.52	millisecond	UO	UO:0000028	9	degree	UO	UO:0000185	900	millisecond	UO	UO:0000028	RawData_BIDS/sub-031322/anat/sub-031322_T1w.nii.gz	Functional Connectomes Project International Neuroimaging Data-Sharing Initiative	doi:10.15387/fcp_indi.sald	https://doi.org/10.15387/fcp_indi.sald
sub-031323	sub-031323_20131022_T1-weighted Acquisition	Image Acquisitions	3D structural MRI	3T TIM Trio	Siemens	3	tesla	UO	UO:0000228	head	12	T1-weighted Acquisition	256x256x176	millimeter	UO	UO:0000016	1x1x1	millimeter	UO	UO:0000016	1900	millisecond	UO	UO:0000028	2.52	millisecond	UO	UO:0000028	9	degree	UO	UO:0000185	900	millisecond	UO	UO:0000028	RawData_BIDS/sub-031323/anat/sub-031323_T1w.nii.gz	Functional Connectomes Project International Neuroimaging Data-Sharing Initiative	doi:10.15387/fcp_indi.sald	https://doi.org/10.15387/fcp_indi.sald
sub-031324	sub-031324_20131028_T1-weighted Acquisition	Image Acquisitions	3D structural MRI	3T TIM Trio	Siemens	3	tesla	UO	UO:0000228	head	12	T1-weighted Acquisition	256x256x176	millimeter	UO	UO:0000016	1x1x1	millimeter	UO	UO:0000016	1900	millisecond	UO	UO:0000028	2.52	millisecond	UO	UO:0000028	9	degree	UO	UO:0000185	900	millisecond	UO	UO:0000028	RawData_BIDS/sub-031324/anat/sub-031324_T1w.nii.gz	Functional Connectomes Project International Neuroimaging Data-Sharing Initiative	doi:10.15387/fcp_indi.sald	https://doi.org/10.15387/fcp_indi.sald
sub-031325	sub-031325_20131029_T1-weighted Acquisition	Image Acquisitions	3D structural MRI	3T TIM Trio	Siemens	3	tesla	UO	UO:0000228	head	12	T1-weighted Acquisition	256x256x176	millimeter	UO	UO:0000016	1x1x1	millimeter	UO	UO:0000016	1900	millisecond	UO	UO:0000028	2.52	millisecond	UO	UO:0000028	9	degree	UO	UO:0000185	900	millisecond	UO	UO:0000028	RawData_BIDS/sub-031325/anat/sub-031325_T1w.nii.gz	Functional Connectomes Project International Neuroimaging Data-Sharing Initiative	doi:10.15387/fcp_indi.sald	https://doi.org/10.15387/fcp_indi.sald
sub-031326	sub-031326_20131029_T1-weighted Acquisition	Image Acquisitions	3D structural MRI	3T TIM Trio	Siemens	3	tesla	UO	UO:0000228	head	12	T1-weighted Acquisition	256x256x176	millimeter	UO	UO:0000016	1x1x1	millimeter	UO	UO:0000016	1900	millisecond	UO	UO:0000028	2.52	millisecond	UO	UO:0000028	9	degree	UO	UO:0000185	900	millisecond	UO	UO:0000028	RawData_BIDS/sub-031326/anat/sub-031326_T1w.nii.gz	Functional Connectomes Project International Neuroimaging Data-Sharing Initiative	doi:10.15387/fcp_indi.sald	https://doi.org/10.15387/fcp_indi.sald
sub-031327	sub-031327_20131029_T1-weighted Acquisition	Image Acquisitions	3D structural MRI	3T TIM Trio	Siemens	3	tesla	UO	UO:0000228	head	12	T1-weighted Acquisition	256x256x176	millimeter	UO	UO:0000016	1x1x1	millimeter	UO	UO:0000016	1900	millisecond	UO	UO:0000028	2.52	millisecond	UO	UO:0000028	9	degree	UO	UO:0000185	900	millisecond	UO	UO:0000028	RawData_BIDS/sub-031327/anat/sub-031327_T1w.nii.gz	Functional Connectomes Project International Neuroimaging Data-Sharing Initiative	doi:10.15387/fcp_indi.sald	https://doi.org/10.15387/fcp_indi.sald
sub-031328	sub-031328_20131029_T1-weighted Acquisition	Image Acquisitions	3D structural MRI	3T TIM Trio	Siemens	3	tesla	UO	UO:0000228	head	12	T1-weighted Acquisition	256x256x176	millimeter	UO	UO:0000016	1x1x1	millimeter	UO	UO:0000016	1900	millisecond	UO	UO:0000028	2.52	millisecond	UO	UO:0000028	9	degree	UO	UO:0000185	900	millisecond	UO	UO:0000028	RawData_BIDS/sub-031328/anat/sub-031328_T1w.nii.gz	Functional Connectomes Project International Neuroimaging Data-Sharing Initiative	doi:10.15387/fcp_indi.sald	https://doi.org/10.15387/fcp_indi.sald
sub-031329	sub-031329_20131029_T1-weighted Acquisition	Image Acquisitions	3D structural MRI	3T TIM Trio	Siemens	3	tesla	UO	UO:0000228	head	12	T1-weighted Acquisition	256x256x176	millimeter	UO	UO:0000016	1x1x1	millimeter	UO	UO:0000016	1900	millisecond	UO	UO:0000028	2.52	millisecond	UO	UO:0000028	9	degree	UO	UO:0000185	900	millisecond	UO	UO:0000028	RawData_BIDS/sub-031329/anat/sub-031329_T1w.nii.gz	Functional Connectomes Project International Neuroimaging Data-Sharing Initiative	doi:10.15387/fcp_indi.sald	https://doi.org/10.15387/fcp_indi.sald
sub-031330	sub-031330_20131105_T1-weighted Acquisition	Image Acquisitions	3D structural MRI	3T TIM Trio	Siemens	3	tesla	UO	UO:0000228	head	12	T1-weighted Acquisition	256x256x176	millimeter	UO	UO:0000016	1x1x1	millimeter	UO	UO:0000016	1900	millisecond	UO	UO:0000028	2.52	millisecond	UO	UO:0000028	9	degree	UO	UO:0000185	900	millisecond	UO	UO:0000028	RawData_BIDS/sub-031330/anat/sub-031330_T1w.nii.gz	Functional Connectomes Project International Neuroimaging Data-Sharing Initiative	doi:10.15387/fcp_indi.sald	https://doi.org/10.15387/fcp_indi.sald
sub-031331	sub-031331_20131105_T1-weighted Acquisition	Image Acquisitions	3D structural MRI	3T TIM Trio	Siemens	3	tesla	UO	UO:0000228	head	12	T1-weighted Acquisition	256x256x176	millimeter	UO	UO:0000016	1x1x1	millimeter	UO	UO:0000016	1900	millisecond	UO	UO:0000028	2.52	millisecond	UO	UO:0000028	9	degree	UO	UO:0000185	900	millisecond	UO	UO:0000028	RawData_BIDS/sub-031331/anat/sub-031331_T1w.nii.gz	Functional Connectomes Project International Neuroimaging Data-Sharing Initiative	doi:10.15387/fcp_indi.sald	https://doi.org/10.15387/fcp_indi.sald
sub-031332	sub-031332_20131105_T1-weighted Acquisition	Image Acquisitions	3D structural MRI	3T TIM Trio	Siemens	3	tesla	UO	UO:0000228	head	12	T1-weighted Acquisition	256x256x176	millimeter	UO	UO:0000016	1x1x1	millimeter	UO	UO:0000016	1900	millisecond	UO	UO:0000028	2.52	millisecond	UO	UO:0000028	9	degree	UO	UO:0000185	900	millisecond	UO	UO:0000028	RawData_BIDS/sub-031332/anat/sub-031332_T1w.nii.gz	Functional Connectomes Project International Neuroimaging Data-Sharing Initiative	doi:10.15387/fcp_indi.sald	https://doi.org/10.15387/fcp_indi.sald
sub-031333	sub-031333_20131105_T1-weighted Acquisition	Image Acquisitions	3D structural MRI	3T TIM Trio	Siemens	3	tesla	UO	UO:0000228	head	12	T1-weighted Acquisition	256x256x176	millimeter	UO	UO:0000016	1x1x1	millimeter	UO	UO:0000016	1900	millisecond	UO	UO:0000028	2.52	millisecond	UO	UO:0000028	9	degree	UO	UO:0000185	900	millisecond	UO	UO:0000028	RawData_BIDS/sub-031333/anat/sub-031333_T1w.nii.gz	Functional Connectomes Project International Neuroimaging Data-Sharing Initiative	doi:10.15387/fcp_indi.sald	https://doi.org/10.15387/fcp_indi.sald
sub-031334	sub-031334_20131105_T1-weighted Acquisition	Image Acquisitions	3D structural MRI	3T TIM Trio	Siemens	3	tesla	UO	UO:0000228	head	12	T1-weighted Acquisition	256x256x176	millimeter	UO	UO:0000016	1x1x1	millimeter	UO	UO:0000016	1900	millisecond	UO	UO:0000028	2.52	millisecond	UO	UO:0000028	9	degree	UO	UO:0000185	900	millisecond	UO	UO:0000028	RawData_BIDS/sub-031334/anat/sub-031334_T1w.nii.gz	Functional Connectomes Project International Neuroimaging Data-Sharing Initiative	doi:10.15387/fcp_indi.sald	https://doi.org/10.15387/fcp_indi.sald
sub-031335	sub-031335_20131105_T1-weighted Acquisition	Image Acquisitions	3D structural MRI	3T TIM Trio	Siemens	3	tesla	UO	UO:0000228	head	12	T1-weighted Acquisition	256x256x176	millimeter	UO	UO:0000016	1x1x1	millimeter	UO	UO:0000016	1900	millisecond	UO	UO:0000028	2.52	millisecond	UO	UO:0000028	9	degree	UO	UO:0000185	900	millisecond	UO	UO:0000028	RawData_BIDS/sub-031335/anat/sub-031335_T1w.nii.gz	Functional Connectomes Project International Neuroimaging Data-Sharing Initiative	doi:10.15387/fcp_indi.sald	https://doi.org/10.15387/fcp_indi.sald
sub-031336	sub-031336_20131111_T1-weighted Acquisition	Image Acquisitions	3D structural MRI	3T TIM Trio	Siemens	3	tesla	UO	UO:0000228	head	12	T1-weighted Acquisition	256x256x176	millimeter	UO	UO:0000016	1x1x1	millimeter	UO	UO:0000016	1900	millisecond	UO	UO:0000028	2.52	millisecond	UO	UO:0000028	9	degree	UO	UO:0000185	900	millisecond	UO	UO:0000028	RawData_BIDS/sub-031336/anat/sub-031336_T1w.nii.gz	Functional Connectomes Project International Neuroimaging Data-Sharing Initiative	doi:10.15387/fcp_indi.sald	https://doi.org/10.15387/fcp_indi.sald
sub-031337	sub-031337_20131111_T1-weighted Acquisition	Image Acquisitions	3D structural MRI	3T TIM Trio	Siemens	3	tesla	UO	UO:0000228	head	12	T1-weighted Acquisition	256x256x176	millimeter	UO	UO:0000016	1x1x1	millimeter	UO	UO:0000016	1900	millisecond	UO	UO:0000028	2.52	millisecond	UO	UO:0000028	9	degree	UO	UO:0000185	900	millisecond	UO	UO:0000028	RawData_BIDS/sub-031337/anat/sub-031337_T1w.nii.gz	Functional Connectomes Project International Neuroimaging Data-Sharing Initiative	doi:10.15387/fcp_indi.sald	https://doi.org/10.15387/fcp_indi.sald
sub-031338	sub-031338_20131111_T1-weighted Acquisition	Image Acquisitions	3D structural MRI	3T TIM Trio	Siemens	3	tesla	UO	UO:0000228	head	12	T1-weighted Acquisition	256x256x176	millimeter	UO	UO:0000016	1x1x1	millimeter	UO	UO:0000016	1900	millisecond	UO	UO:0000028	2.52	millisecond	UO	UO:0000028	9	degree	UO	UO:0000185	900	millisecond	UO	UO:0000028	RawData_BIDS/sub-031338/anat/sub-031338_T1w.nii.gz	Functional Connectomes Project International Neuroimaging Data-Sharing Initiative	doi:10.15387/fcp_indi.sald	https://doi.org/10.15387/fcp_indi.sald
sub-031339	sub-031339_20131112_T1-weighted Acquisition	Image Acquisitions	3D structural MRI	3T TIM Trio	Siemens	3	tesla	UO	UO:0000228	head	12	T1-weighted Acquisition	256x256x176	millimeter	UO	UO:0000016	1x1x1	millimeter	UO	UO:0000016	1900	millisecond	UO	UO:0000028	2.52	millisecond	UO	UO:0000028	9	degree	UO	UO:0000185	900	millisecond	UO	UO:0000028	RawData_BIDS/sub-031339/anat/sub-031339_T1w.nii.gz	Functional Connectomes Project International Neuroimaging Data-Sharing Initiative	doi:10.15387/fcp_indi.sald	https://doi.org/10.15387/fcp_indi.sald
sub-031340	sub-031340_20131118_T1-weighted Acquisition	Image Acquisitions	3D structural MRI	3T TIM Trio	Siemens	3	tesla	UO	UO:0000228	head	12	T1-weighted Acquisition	256x256x176	millimeter	UO	UO:0000016	1x1x1	millimeter	UO	UO:0000016	1900	millisecond	UO	UO:0000028	2.52	millisecond	UO	UO:0000028	9	degree	UO	UO:0000185	900	millisecond	UO	UO:0000028	RawData_BIDS/sub-031340/anat/sub-031340_T1w.nii.gz	Functional Connectomes Project International Neuroimaging Data-Sharing Initiative	doi:10.15387/fcp_indi.sald	https://doi.org/10.15387/fcp_indi.sald
sub-031341	sub-031341_20131118_T1-weighted Acquisition	Image Acquisitions	3D structural MRI	3T TIM Trio	Siemens	3	tesla	UO	UO:0000228	head	12	T1-weighted Acquisition	256x256x176	millimeter	UO	UO:0000016	1x1x1	millimeter	UO	UO:0000016	1900	millisecond	UO	UO:0000028	2.52	millisecond	UO	UO:0000028	9	degree	UO	UO:0000185	900	millisecond	UO	UO:0000028	RawData_BIDS/sub-031341/anat/sub-031341_T1w.nii.gz	Functional Connectomes Project International Neuroimaging Data-Sharing Initiative	doi:10.15387/fcp_indi.sald	https://doi.org/10.15387/fcp_indi.sald
sub-031342	sub-031342_20131118_T1-weighted Acquisition	Image Acquisitions	3D structural MRI	3T TIM Trio	Siemens	3	tesla	UO	UO:0000228	head	12	T1-weighted Acquisition	256x256x176	millimeter	UO	UO:0000016	1x1x1	millimeter	UO	UO:0000016	1900	millisecond	UO	UO:0000028	2.52	millisecond	UO	UO:0000028	9	degree	UO	UO:0000185	900	millisecond	UO	UO:0000028	RawData_BIDS/sub-031342/anat/sub-031342_T1w.nii.gz	Functional Connectomes Project International Neuroimaging Data-Sharing Initiative	doi:10.15387/fcp_indi.sald	https://doi.org/10.15387/fcp_indi.sald
sub-031343	sub-031343_20131123_T1-weighted Acquisition	Image Acquisitions	3D structural MRI	3T TIM Trio	Siemens	3	tesla	UO	UO:0000228	head	12	T1-weighted Acquisition	256x256x176	millimeter	UO	UO:0000016	1x1x1	millimeter	UO	UO:0000016	1900	millisecond	UO	UO:0000028	2.52	millisecond	UO	UO:0000028	9	degree	UO	UO:0000185	900	millisecond	UO	UO:0000028	RawData_BIDS/sub-031343/anat/sub-031343_T1w.nii.gz	Functional Connectomes Project International Neuroimaging Data-Sharing Initiative	doi:10.15387/fcp_indi.sald	https://doi.org/10.15387/fcp_indi.sald
sub-031344	sub-031344_20131123_T1-weighted Acquisition	Image Acquisitions	3D structural MRI	3T TIM Trio	Siemens	3	tesla	UO	UO:0000228	head	12	T1-weighted Acquisition	256x256x176	millimeter	UO	UO:0000016	1x1x1	millimeter	UO	UO:0000016	1900	millisecond	UO	UO:0000028	2.52	millisecond	UO	UO:0000028	9	degree	UO	UO:0000185	900	millisecond	UO	UO:0000028	RawData_BIDS/sub-031344/anat/sub-031344_T1w.nii.gz	Functional Connectomes Project International Neuroimaging Data-Sharing Initiative	doi:10.15387/fcp_indi.sald	https://doi.org/10.15387/fcp_indi.sald
sub-031345	sub-031345_20131123_T1-weighted Acquisition	Image Acquisitions	3D structural MRI	3T TIM Trio	Siemens	3	tesla	UO	UO:0000228	head	12	T1-weighted Acquisition	256x256x176	millimeter	UO	UO:0000016	1x1x1	millimeter	UO	UO:0000016	1900	millisecond	UO	UO:0000028	2.52	millisecond	UO	UO:0000028	9	degree	UO	UO:0000185	900	millisecond	UO	UO:0000028	RawData_BIDS/sub-031345/anat/sub-031345_T1w.nii.gz	Functional Connectomes Project International Neuroimaging Data-Sharing Initiative	doi:10.15387/fcp_indi.sald	https://doi.org/10.15387/fcp_indi.sald
sub-031346	sub-031346_20131123_T1-weighted Acquisition	Image Acquisitions	3D structural MRI	3T TIM Trio	Siemens	3	tesla	UO	UO:0000228	head	12	T1-weighted Acquisition	256x256x176	millimeter	UO	UO:0000016	1x1x1	millimeter	UO	UO:0000016	1900	millisecond	UO	UO:0000028	2.52	millisecond	UO	UO:0000028	9	degree	UO	UO:0000185	900	millisecond	UO	UO:0000028	RawData_BIDS/sub-031346/anat/sub-031346_T1w.nii.gz	Functional Connectomes Project International Neuroimaging Data-Sharing Initiative	doi:10.15387/fcp_indi.sald	https://doi.org/10.15387/fcp_indi.sald
sub-031347	sub-031347_20131123_T1-weighted Acquisition	Image Acquisitions	3D structural MRI	3T TIM Trio	Siemens	3	tesla	UO	UO:0000228	head	12	T1-weighted Acquisition	256x256x176	millimeter	UO	UO:0000016	1x1x1	millimeter	UO	UO:0000016	1900	millisecond	UO	UO:0000028	2.52	millisecond	UO	UO:0000028	9	degree	UO	UO:0000185	900	millisecond	UO	UO:0000028	RawData_BIDS/sub-031347/anat/sub-031347_T1w.nii.gz	Functional Connectomes Project International Neuroimaging Data-Sharing Initiative	doi:10.15387/fcp_indi.sald	https://doi.org/10.15387/fcp_indi.sald
sub-031348	sub-031348_20131123_T1-weighted Acquisition	Image Acquisitions	3D structural MRI	3T TIM Trio	Siemens	3	tesla	UO	UO:0000228	head	12	T1-weighted Acquisition	256x256x176	millimeter	UO	UO:0000016	1x1x1	millimeter	UO	UO:0000016	1900	millisecond	UO	UO:0000028	2.52	millisecond	UO	UO:0000028	9	degree	UO	UO:0000185	900	millisecond	UO	UO:0000028	RawData_BIDS/sub-031348/anat/sub-031348_T1w.nii.gz	Functional Connectomes Project International Neuroimaging Data-Sharing Initiative	doi:10.15387/fcp_indi.sald	https://doi.org/10.15387/fcp_indi.sald
sub-031349	sub-031349_20131123_T1-weighted Acquisition	Image Acquisitions	3D structural MRI	3T TIM Trio	Siemens	3	tesla	UO	UO:0000228	head	12	T1-weighted Acquisition	256x256x176	millimeter	UO	UO:0000016	1x1x1	millimeter	UO	UO:0000016	1900	millisecond	UO	UO:0000028	2.52	millisecond	UO	UO:0000028	9	degree	UO	UO:0000185	900	millisecond	UO	UO:0000028	RawData_BIDS/sub-031349/anat/sub-031349_T1w.nii.gz	Functional Connectomes Project International Neuroimaging Data-Sharing Initiative	doi:10.15387/fcp_indi.sald	https://doi.org/10.15387/fcp_indi.sald
sub-031350	sub-031350_20131124_T1-weighted Acquisition	Image Acquisitions	3D structural MRI	3T TIM Trio	Siemens	3	tesla	UO	UO:0000228	head	12	T1-weighted Acquisition	256x256x176	millimeter	UO	UO:0000016	1x1x1	millimeter	UO	UO:0000016	1900	millisecond	UO	UO:0000028	2.52	millisecond	UO	UO:0000028	9	degree	UO	UO:0000185	900	millisecond	UO	UO:0000028	RawData_BIDS/sub-031350/anat/sub-031350_T1w.nii.gz	Functional Connectomes Project International Neuroimaging Data-Sharing Initiative	doi:10.15387/fcp_indi.sald	https://doi.org/10.15387/fcp_indi.sald
sub-031351	sub-031351_20131124_T1-weighted Acquisition	Image Acquisitions	3D structural MRI	3T TIM Trio	Siemens	3	tesla	UO	UO:0000228	head	12	T1-weighted Acquisition	256x256x176	millimeter	UO	UO:0000016	1x1x1	millimeter	UO	UO:0000016	1900	millisecond	UO	UO:0000028	2.52	millisecond	UO	UO:0000028	9	degree	UO	UO:0000185	900	millisecond	UO	UO:0000028	RawData_BIDS/sub-031351/anat/sub-031351_T1w.nii.gz	Functional Connectomes Project International Neuroimaging Data-Sharing Initiative	doi:10.15387/fcp_indi.sald	https://doi.org/10.15387/fcp_indi.sald
sub-031352	sub-031352_20131124_T1-weighted Acquisition	Image Acquisitions	3D structural MRI	3T TIM Trio	Siemens	3	tesla	UO	UO:0000228	head	12	T1-weighted Acquisition	256x256x176	millimeter	UO	UO:0000016	1x1x1	millimeter	UO	UO:0000016	1900	millisecond	UO	UO:0000028	2.52	millisecond	UO	UO:0000028	9	degree	UO	UO:0000185	900	millisecond	UO	UO:0000028	RawData_BIDS/sub-031352/anat/sub-031352_T1w.nii.gz	Functional Connectomes Project International Neuroimaging Data-Sharing Initiative	doi:10.15387/fcp_indi.sald	https://doi.org/10.15387/fcp_indi.sald
sub-031353	sub-031353_20131124_T1-weighted Acquisition	Image Acquisitions	3D structural MRI	3T TIM Trio	Siemens	3	tesla	UO	UO:0000228	head	12	T1-weighted Acquisition	256x256x176	millimeter	UO	UO:0000016	1x1x1	millimeter	UO	UO:0000016	1900	millisecond	UO	UO:0000028	2.52	millisecond	UO	UO:0000028	9	degree	UO	UO:0000185	900	millisecond	UO	UO:0000028	RawData_BIDS/sub-031353/anat/sub-031353_T1w.nii.gz	Functional Connectomes Project International Neuroimaging Data-Sharing Initiative	doi:10.15387/fcp_indi.sald	https://doi.org/10.15387/fcp_indi.sald
sub-031354	sub-031354_20131124_T1-weighted Acquisition	Image Acquisitions	3D structural MRI	3T TIM Trio	Siemens	3	tesla	UO	UO:0000228	head	12	T1-weighted Acquisition	256x256x176	millimeter	UO	UO:0000016	1x1x1	millimeter	UO	UO:0000016	1900	millisecond	UO	UO:0000028	2.52	millisecond	UO	UO:0000028	9	degree	UO	UO:0000185	900	millisecond	UO	UO:0000028	RawData_BIDS/sub-031354/anat/sub-031354_T1w.nii.gz	Functional Connectomes Project International Neuroimaging Data-Sharing Initiative	doi:10.15387/fcp_indi.sald	https://doi.org/10.15387/fcp_indi.sald
sub-031355	sub-031355_20131124_T1-weighted Acquisition	Image Acquisitions	3D structural MRI	3T TIM Trio	Siemens	3	tesla	UO	UO:0000228	head	12	T1-weighted Acquisition	256x256x176	millimeter	UO	UO:0000016	1x1x1	millimeter	UO	UO:0000016	1900	millisecond	UO	UO:0000028	2.52	millisecond	UO	UO:0000028	9	degree	UO	UO:0000185	900	millisecond	UO	UO:0000028	RawData_BIDS/sub-031355/anat/sub-031355_T1w.nii.gz	Functional Connectomes Project International Neuroimaging Data-Sharing Initiative	doi:10.15387/fcp_indi.sald	https://doi.org/10.15387/fcp_indi.sald
sub-031356	sub-031356_20131124_T1-weighted Acquisition	Image Acquisitions	3D structural MRI	3T TIM Trio	Siemens	3	tesla	UO	UO:0000228	head	12	T1-weighted Acquisition	256x256x176	millimeter	UO	UO:0000016	1x1x1	millimeter	UO	UO:0000016	1900	millisecond	UO	UO:0000028	2.52	millisecond	UO	UO:0000028	9	degree	UO	UO:0000185	900	millisecond	UO	UO:0000028	RawData_BIDS/sub-031356/anat/sub-031356_T1w.nii.gz	Functional Connectomes Project International Neuroimaging Data-Sharing Initiative	doi:10.15387/fcp_indi.sald	https://doi.org/10.15387/fcp_indi.sald
sub-031357	sub-031357_20131124_T1-weighted Acquisition	Image Acquisitions	3D structural MRI	3T TIM Trio	Siemens	3	tesla	UO	UO:0000228	head	12	T1-weighted Acquisition	256x256x176	millimeter	UO	UO:0000016	1x1x1	millimeter	UO	UO:0000016	1900	millisecond	UO	UO:0000028	2.52	millisecond	UO	UO:0000028	9	degree	UO	UO:0000185	900	millisecond	UO	UO:0000028	RawData_BIDS/sub-031357/anat/sub-031357_T1w.nii.gz	Functional Connectomes Project International Neuroimaging Data-Sharing Initiative	doi:10.15387/fcp_indi.sald	https://doi.org/10.15387/fcp_indi.sald
sub-031358	sub-031358_20131124_T1-weighted Acquisition	Image Acquisitions	3D structural MRI	3T TIM Trio	Siemens	3	tesla	UO	UO:0000228	head	12	T1-weighted Acquisition	256x256x176	millimeter	UO	UO:0000016	1x1x1	millimeter	UO	UO:0000016	1900	millisecond	UO	UO:0000028	2.52	millisecond	UO	UO:0000028	9	degree	UO	UO:0000185	900	millisecond	UO	UO:0000028	RawData_BIDS/sub-031358/anat/sub-031358_T1w.nii.gz	Functional Connectomes Project International Neuroimaging Data-Sharing Initiative	doi:10.15387/fcp_indi.sald	https://doi.org/10.15387/fcp_indi.sald
sub-031359	sub-031359_20131125_T1-weighted Acquisition	Image Acquisitions	3D structural MRI	3T TIM Trio	Siemens	3	tesla	UO	UO:0000228	head	12	T1-weighted Acquisition	256x256x176	millimeter	UO	UO:0000016	1x1x1	millimeter	UO	UO:0000016	1900	millisecond	UO	UO:0000028	2.52	millisecond	UO	UO:0000028	9	degree	UO	UO:0000185	900	millisecond	UO	UO:0000028	RawData_BIDS/sub-031359/anat/sub-031359_T1w.nii.gz	Functional Connectomes Project International Neuroimaging Data-Sharing Initiative	doi:10.15387/fcp_indi.sald	https://doi.org/10.15387/fcp_indi.sald
sub-031360	sub-031360_20131125_T1-weighted Acquisition	Image Acquisitions	3D structural MRI	3T TIM Trio	Siemens	3	tesla	UO	UO:0000228	head	12	T1-weighted Acquisition	256x256x176	millimeter	UO	UO:0000016	1x1x1	millimeter	UO	UO:0000016	1900	millisecond	UO	UO:0000028	2.52	millisecond	UO	UO:0000028	9	degree	UO	UO:0000185	900	millisecond	UO	UO:0000028	RawData_BIDS/sub-031360/anat/sub-031360_T1w.nii.gz	Functional Connectomes Project International Neuroimaging Data-Sharing Initiative	doi:10.15387/fcp_indi.sald	https://doi.org/10.15387/fcp_indi.sald
sub-031361	sub-031361_20131125_T1-weighted Acquisition	Image Acquisitions	3D structural MRI	3T TIM Trio	Siemens	3	tesla	UO	UO:0000228	head	12	T1-weighted Acquisition	256x256x176	millimeter	UO	UO:0000016	1x1x1	millimeter	UO	UO:0000016	1900	millisecond	UO	UO:0000028	2.52	millisecond	UO	UO:0000028	9	degree	UO	UO:0000185	900	millisecond	UO	UO:0000028	RawData_BIDS/sub-031361/anat/sub-031361_T1w.nii.gz	Functional Connectomes Project International Neuroimaging Data-Sharing Initiative	doi:10.15387/fcp_indi.sald	https://doi.org/10.15387/fcp_indi.sald
sub-031362	sub-031362_20131125_T1-weighted Acquisition	Image Acquisitions	3D structural MRI	3T TIM Trio	Siemens	3	tesla	UO	UO:0000228	head	12	T1-weighted Acquisition	256x256x176	millimeter	UO	UO:0000016	1x1x1	millimeter	UO	UO:0000016	1900	millisecond	UO	UO:0000028	2.52	millisecond	UO	UO:0000028	9	degree	UO	UO:0000185	900	millisecond	UO	UO:0000028	RawData_BIDS/sub-031362/anat/sub-031362_T1w.nii.gz	Functional Connectomes Project International Neuroimaging Data-Sharing Initiative	doi:10.15387/fcp_indi.sald	https://doi.org/10.15387/fcp_indi.sald
sub-031363	sub-031363_20131125_T1-weighted Acquisition	Image Acquisitions	3D structural MRI	3T TIM Trio	Siemens	3	tesla	UO	UO:0000228	head	12	T1-weighted Acquisition	256x256x176	millimeter	UO	UO:0000016	1x1x1	millimeter	UO	UO:0000016	1900	millisecond	UO	UO:0000028	2.52	millisecond	UO	UO:0000028	9	degree	UO	UO:0000185	900	millisecond	UO	UO:0000028	RawData_BIDS/sub-031363/anat/sub-031363_T1w.nii.gz	Functional Connectomes Project International Neuroimaging Data-Sharing Initiative	doi:10.15387/fcp_indi.sald	https://doi.org/10.15387/fcp_indi.sald
sub-031364	sub-031364_20131125_T1-weighted Acquisition	Image Acquisitions	3D structural MRI	3T TIM Trio	Siemens	3	tesla	UO	UO:0000228	head	12	T1-weighted Acquisition	256x256x176	millimeter	UO	UO:0000016	1x1x1	millimeter	UO	UO:0000016	1900	millisecond	UO	UO:0000028	2.52	millisecond	UO	UO:0000028	9	degree	UO	UO:0000185	900	millisecond	UO	UO:0000028	RawData_BIDS/sub-031364/anat/sub-031364_T1w.nii.gz	Functional Connectomes Project International Neuroimaging Data-Sharing Initiative	doi:10.15387/fcp_indi.sald	https://doi.org/10.15387/fcp_indi.sald
sub-031365	sub-031365_20131125_T1-weighted Acquisition	Image Acquisitions	3D structural MRI	3T TIM Trio	Siemens	3	tesla	UO	UO:0000228	head	12	T1-weighted Acquisition	256x256x176	millimeter	UO	UO:0000016	1x1x1	millimeter	UO	UO:0000016	1900	millisecond	UO	UO:0000028	2.52	millisecond	UO	UO:0000028	9	degree	UO	UO:0000185	900	millisecond	UO	UO:0000028	RawData_BIDS/sub-031365/anat/sub-031365_T1w.nii.gz	Functional Connectomes Project International Neuroimaging Data-Sharing Initiative	doi:10.15387/fcp_indi.sald	https://doi.org/10.15387/fcp_indi.sald
sub-031366	sub-031366_20131126_T1-weighted Acquisition	Image Acquisitions	3D structural MRI	3T TIM Trio	Siemens	3	tesla	UO	UO:0000228	head	12	T1-weighted Acquisition	256x256x176	millimeter	UO	UO:0000016	1x1x1	millimeter	UO	UO:0000016	1900	millisecond	UO	UO:0000028	2.52	millisecond	UO	UO:0000028	9	degree	UO	UO:0000185	900	millisecond	UO	UO:0000028	RawData_BIDS/sub-031366/anat/sub-031366_T1w.nii.gz	Functional Connectomes Project International Neuroimaging Data-Sharing Initiative	doi:10.15387/fcp_indi.sald	https://doi.org/10.15387/fcp_indi.sald
sub-031367	sub-031367_20131126_T1-weighted Acquisition	Image Acquisitions	3D structural MRI	3T TIM Trio	Siemens	3	tesla	UO	UO:0000228	head	12	T1-weighted Acquisition	256x256x176	millimeter	UO	UO:0000016	1x1x1	millimeter	UO	UO:0000016	1900	millisecond	UO	UO:0000028	2.52	millisecond	UO	UO:0000028	9	degree	UO	UO:0000185	900	millisecond	UO	UO:0000028	RawData_BIDS/sub-031367/anat/sub-031367_T1w.nii.gz	Functional Connectomes Project International Neuroimaging Data-Sharing Initiative	doi:10.15387/fcp_indi.sald	https://doi.org/10.15387/fcp_indi.sald
sub-031368	sub-031368_20131126_T1-weighted Acquisition	Image Acquisitions	3D structural MRI	3T TIM Trio	Siemens	3	tesla	UO	UO:0000228	head	12	T1-weighted Acquisition	256x256x176	millimeter	UO	UO:0000016	1x1x1	millimeter	UO	UO:0000016	1900	millisecond	UO	UO:0000028	2.52	millisecond	UO	UO:0000028	9	degree	UO	UO:0000185	900	millisecond	UO	UO:0000028	RawData_BIDS/sub-031368/anat/sub-031368_T1w.nii.gz	Functional Connectomes Project International Neuroimaging Data-Sharing Initiative	doi:10.15387/fcp_indi.sald	https://doi.org/10.15387/fcp_indi.sald
sub-031369	sub-031369_20131126_T1-weighted Acquisition	Image Acquisitions	3D structural MRI	3T TIM Trio	Siemens	3	tesla	UO	UO:0000228	head	12	T1-weighted Acquisition	256x256x176	millimeter	UO	UO:0000016	1x1x1	millimeter	UO	UO:0000016	1900	millisecond	UO	UO:0000028	2.52	millisecond	UO	UO:0000028	9	degree	UO	UO:0000185	900	millisecond	UO	UO:0000028	RawData_BIDS/sub-031369/anat/sub-031369_T1w.nii.gz	Functional Connectomes Project International Neuroimaging Data-Sharing Initiative	doi:10.15387/fcp_indi.sald	https://doi.org/10.15387/fcp_indi.sald
sub-031370	sub-031370_20131126_T1-weighted Acquisition	Image Acquisitions	3D structural MRI	3T TIM Trio	Siemens	3	tesla	UO	UO:0000228	head	12	T1-weighted Acquisition	256x256x176	millimeter	UO	UO:0000016	1x1x1	millimeter	UO	UO:0000016	1900	millisecond	UO	UO:0000028	2.52	millisecond	UO	UO:0000028	9	degree	UO	UO:0000185	900	millisecond	UO	UO:0000028	RawData_BIDS/sub-031370/anat/sub-031370_T1w.nii.gz	Functional Connectomes Project International Neuroimaging Data-Sharing Initiative	doi:10.15387/fcp_indi.sald	https://doi.org/10.15387/fcp_indi.sald
sub-031371	sub-031371_20131202_T1-weighted Acquisition	Image Acquisitions	3D structural MRI	3T TIM Trio	Siemens	3	tesla	UO	UO:0000228	head	12	T1-weighted Acquisition	256x256x176	millimeter	UO	UO:0000016	1x1x1	millimeter	UO	UO:0000016	1900	millisecond	UO	UO:0000028	2.52	millisecond	UO	UO:0000028	9	degree	UO	UO:0000185	900	millisecond	UO	UO:0000028	RawData_BIDS/sub-031371/anat/sub-031371_T1w.nii.gz	Functional Connectomes Project International Neuroimaging Data-Sharing Initiative	doi:10.15387/fcp_indi.sald	https://doi.org/10.15387/fcp_indi.sald
sub-031372	sub-031372_20131202_T1-weighted Acquisition	Image Acquisitions	3D structural MRI	3T TIM Trio	Siemens	3	tesla	UO	UO:0000228	head	12	T1-weighted Acquisition	256x256x176	millimeter	UO	UO:0000016	1x1x1	millimeter	UO	UO:0000016	1900	millisecond	UO	UO:0000028	2.52	millisecond	UO	UO:0000028	9	degree	UO	UO:0000185	900	millisecond	UO	UO:0000028	RawData_BIDS/sub-031372/anat/sub-031372_T1w.nii.gz	Functional Connectomes Project International Neuroimaging Data-Sharing Initiative	doi:10.15387/fcp_indi.sald	https://doi.org/10.15387/fcp_indi.sald
sub-031373	sub-031373_20131202_T1-weighted Acquisition	Image Acquisitions	3D structural MRI	3T TIM Trio	Siemens	3	tesla	UO	UO:0000228	head	12	T1-weighted Acquisition	256x256x176	millimeter	UO	UO:0000016	1x1x1	millimeter	UO	UO:0000016	1900	millisecond	UO	UO:0000028	2.52	millisecond	UO	UO:0000028	9	degree	UO	UO:0000185	900	millisecond	UO	UO:0000028	RawData_BIDS/sub-031373/anat/sub-031373_T1w.nii.gz	Functional Connectomes Project International Neuroimaging Data-Sharing Initiative	doi:10.15387/fcp_indi.sald	https://doi.org/10.15387/fcp_indi.sald
sub-031374	sub-031374_20131202_T1-weighted Acquisition	Image Acquisitions	3D structural MRI	3T TIM Trio	Siemens	3	tesla	UO	UO:0000228	head	12	T1-weighted Acquisition	256x256x176	millimeter	UO	UO:0000016	1x1x1	millimeter	UO	UO:0000016	1900	millisecond	UO	UO:0000028	2.52	millisecond	UO	UO:0000028	9	degree	UO	UO:0000185	900	millisecond	UO	UO:0000028	RawData_BIDS/sub-031374/anat/sub-031374_T1w.nii.gz	Functional Connectomes Project International Neuroimaging Data-Sharing Initiative	doi:10.15387/fcp_indi.sald	https://doi.org/10.15387/fcp_indi.sald
sub-031375	sub-031375_20131202_T1-weighted Acquisition	Image Acquisitions	3D structural MRI	3T TIM Trio	Siemens	3	tesla	UO	UO:0000228	head	12	T1-weighted Acquisition	256x256x176	millimeter	UO	UO:0000016	1x1x1	millimeter	UO	UO:0000016	1900	millisecond	UO	UO:0000028	2.52	millisecond	UO	UO:0000028	9	degree	UO	UO:0000185	900	millisecond	UO	UO:0000028	RawData_BIDS/sub-031375/anat/sub-031375_T1w.nii.gz	Functional Connectomes Project International Neuroimaging Data-Sharing Initiative	doi:10.15387/fcp_indi.sald	https://doi.org/10.15387/fcp_indi.sald
sub-031376	sub-031376_20131203_T1-weighted Acquisition	Image Acquisitions	3D structural MRI	3T TIM Trio	Siemens	3	tesla	UO	UO:0000228	head	12	T1-weighted Acquisition	256x256x176	millimeter	UO	UO:0000016	1x1x1	millimeter	UO	UO:0000016	1900	millisecond	UO	UO:0000028	2.52	millisecond	UO	UO:0000028	9	degree	UO	UO:0000185	900	millisecond	UO	UO:0000028	RawData_BIDS/sub-031376/anat/sub-031376_T1w.nii.gz	Functional Connectomes Project International Neuroimaging Data-Sharing Initiative	doi:10.15387/fcp_indi.sald	https://doi.org/10.15387/fcp_indi.sald
sub-031377	sub-031377_20131203_T1-weighted Acquisition	Image Acquisitions	3D structural MRI	3T TIM Trio	Siemens	3	tesla	UO	UO:0000228	head	12	T1-weighted Acquisition	256x256x176	millimeter	UO	UO:0000016	1x1x1	millimeter	UO	UO:0000016	1900	millisecond	UO	UO:0000028	2.52	millisecond	UO	UO:0000028	9	degree	UO	UO:0000185	900	millisecond	UO	UO:0000028	RawData_BIDS/sub-031377/anat/sub-031377_T1w.nii.gz	Functional Connectomes Project International Neuroimaging Data-Sharing Initiative	doi:10.15387/fcp_indi.sald	https://doi.org/10.15387/fcp_indi.sald
sub-031378	sub-031378_20131203_T1-weighted Acquisition	Image Acquisitions	3D structural MRI	3T TIM Trio	Siemens	3	tesla	UO	UO:0000228	head	12	T1-weighted Acquisition	256x256x176	millimeter	UO	UO:0000016	1x1x1	millimeter	UO	UO:0000016	1900	millisecond	UO	UO:0000028	2.52	millisecond	UO	UO:0000028	9	degree	UO	UO:0000185	900	millisecond	UO	UO:0000028	RawData_BIDS/sub-031378/anat/sub-031378_T1w.nii.gz	Functional Connectomes Project International Neuroimaging Data-Sharing Initiative	doi:10.15387/fcp_indi.sald	https://doi.org/10.15387/fcp_indi.sald
sub-031379	sub-031379_20131203_T1-weighted Acquisition	Image Acquisitions	3D structural MRI	3T TIM Trio	Siemens	3	tesla	UO	UO:0000228	head	12	T1-weighted Acquisition	256x256x176	millimeter	UO	UO:0000016	1x1x1	millimeter	UO	UO:0000016	1900	millisecond	UO	UO:0000028	2.52	millisecond	UO	UO:0000028	9	degree	UO	UO:0000185	900	millisecond	UO	UO:0000028	RawData_BIDS/sub-031379/anat/sub-031379_T1w.nii.gz	Functional Connectomes Project International Neuroimaging Data-Sharing Initiative	doi:10.15387/fcp_indi.sald	https://doi.org/10.15387/fcp_indi.sald
sub-031380	sub-031380_20131203_T1-weighted Acquisition	Image Acquisitions	3D structural MRI	3T TIM Trio	Siemens	3	tesla	UO	UO:0000228	head	12	T1-weighted Acquisition	256x256x176	millimeter	UO	UO:0000016	1x1x1	millimeter	UO	UO:0000016	1900	millisecond	UO	UO:0000028	2.52	millisecond	UO	UO:0000028	9	degree	UO	UO:0000185	900	millisecond	UO	UO:0000028	RawData_BIDS/sub-031380/anat/sub-031380_T1w.nii.gz	Functional Connectomes Project International Neuroimaging Data-Sharing Initiative	doi:10.15387/fcp_indi.sald	https://doi.org/10.15387/fcp_indi.sald
sub-031381	sub-031381_20131209_T1-weighted Acquisition	Image Acquisitions	3D structural MRI	3T TIM Trio	Siemens	3	tesla	UO	UO:0000228	head	12	T1-weighted Acquisition	256x256x176	millimeter	UO	UO:0000016	1x1x1	millimeter	UO	UO:0000016	1900	millisecond	UO	UO:0000028	2.52	millisecond	UO	UO:0000028	9	degree	UO	UO:0000185	900	millisecond	UO	UO:0000028	RawData_BIDS/sub-031381/anat/sub-031381_T1w.nii.gz	Functional Connectomes Project International Neuroimaging Data-Sharing Initiative	doi:10.15387/fcp_indi.sald	https://doi.org/10.15387/fcp_indi.sald
sub-031382	sub-031382_20131209_T1-weighted Acquisition	Image Acquisitions	3D structural MRI	3T TIM Trio	Siemens	3	tesla	UO	UO:0000228	head	12	T1-weighted Acquisition	256x256x176	millimeter	UO	UO:0000016	1x1x1	millimeter	UO	UO:0000016	1900	millisecond	UO	UO:0000028	2.52	millisecond	UO	UO:0000028	9	degree	UO	UO:0000185	900	millisecond	UO	UO:0000028	RawData_BIDS/sub-031382/anat/sub-031382_T1w.nii.gz	Functional Connectomes Project International Neuroimaging Data-Sharing Initiative	doi:10.15387/fcp_indi.sald	https://doi.org/10.15387/fcp_indi.sald
sub-031383	sub-031383_20131210_T1-weighted Acquisition	Image Acquisitions	3D structural MRI	3T TIM Trio	Siemens	3	tesla	UO	UO:0000228	head	12	T1-weighted Acquisition	256x256x176	millimeter	UO	UO:0000016	1x1x1	millimeter	UO	UO:0000016	1900	millisecond	UO	UO:0000028	2.52	millisecond	UO	UO:0000028	9	degree	UO	UO:0000185	900	millisecond	UO	UO:0000028	RawData_BIDS/sub-031383/anat/sub-031383_T1w.nii.gz	Functional Connectomes Project International Neuroimaging Data-Sharing Initiative	doi:10.15387/fcp_indi.sald	https://doi.org/10.15387/fcp_indi.sald
sub-031384	sub-031384_20131214_T1-weighted Acquisition	Image Acquisitions	3D structural MRI	3T TIM Trio	Siemens	3	tesla	UO	UO:0000228	head	12	T1-weighted Acquisition	256x256x176	millimeter	UO	UO:0000016	1x1x1	millimeter	UO	UO:0000016	1900	millisecond	UO	UO:0000028	2.52	millisecond	UO	UO:0000028	9	degree	UO	UO:0000185	900	millisecond	UO	UO:0000028	RawData_BIDS/sub-031384/anat/sub-031384_T1w.nii.gz	Functional Connectomes Project International Neuroimaging Data-Sharing Initiative	doi:10.15387/fcp_indi.sald	https://doi.org/10.15387/fcp_indi.sald
sub-031385	sub-031385_20131214_T1-weighted Acquisition	Image Acquisitions	3D structural MRI	3T TIM Trio	Siemens	3	tesla	UO	UO:0000228	head	12	T1-weighted Acquisition	256x256x176	millimeter	UO	UO:0000016	1x1x1	millimeter	UO	UO:0000016	1900	millisecond	UO	UO:0000028	2.52	millisecond	UO	UO:0000028	9	degree	UO	UO:0000185	900	millisecond	UO	UO:0000028	RawData_BIDS/sub-031385/anat/sub-031385_T1w.nii.gz	Functional Connectomes Project International Neuroimaging Data-Sharing Initiative	doi:10.15387/fcp_indi.sald	https://doi.org/10.15387/fcp_indi.sald
sub-031386	sub-031386_20131214_T1-weighted Acquisition	Image Acquisitions	3D structural MRI	3T TIM Trio	Siemens	3	tesla	UO	UO:0000228	head	12	T1-weighted Acquisition	256x256x176	millimeter	UO	UO:0000016	1x1x1	millimeter	UO	UO:0000016	1900	millisecond	UO	UO:0000028	2.52	millisecond	UO	UO:0000028	9	degree	UO	UO:0000185	900	millisecond	UO	UO:0000028	RawData_BIDS/sub-031386/anat/sub-031386_T1w.nii.gz	Functional Connectomes Project International Neuroimaging Data-Sharing Initiative	doi:10.15387/fcp_indi.sald	https://doi.org/10.15387/fcp_indi.sald
sub-031387	sub-031387_20131214_T1-weighted Acquisition	Image Acquisitions	3D structural MRI	3T TIM Trio	Siemens	3	tesla	UO	UO:0000228	head	12	T1-weighted Acquisition	256x256x176	millimeter	UO	UO:0000016	1x1x1	millimeter	UO	UO:0000016	1900	millisecond	UO	UO:0000028	2.52	millisecond	UO	UO:0000028	9	degree	UO	UO:0000185	900	millisecond	UO	UO:0000028	RawData_BIDS/sub-031387/anat/sub-031387_T1w.nii.gz	Functional Connectomes Project International Neuroimaging Data-Sharing Initiative	doi:10.15387/fcp_indi.sald	https://doi.org/10.15387/fcp_indi.sald
sub-031388	sub-031388_20131214_T1-weighted Acquisition	Image Acquisitions	3D structural MRI	3T TIM Trio	Siemens	3	tesla	UO	UO:0000228	head	12	T1-weighted Acquisition	256x256x176	millimeter	UO	UO:0000016	1x1x1	millimeter	UO	UO:0000016	1900	millisecond	UO	UO:0000028	2.52	millisecond	UO	UO:0000028	9	degree	UO	UO:0000185	900	millisecond	UO	UO:0000028	RawData_BIDS/sub-031388/anat/sub-031388_T1w.nii.gz	Functional Connectomes Project International Neuroimaging Data-Sharing Initiative	doi:10.15387/fcp_indi.sald	https://doi.org/10.15387/fcp_indi.sald
sub-031389	sub-031389_20131214_T1-weighted Acquisition	Image Acquisitions	3D structural MRI	3T TIM Trio	Siemens	3	tesla	UO	UO:0000228	head	12	T1-weighted Acquisition	256x256x176	millimeter	UO	UO:0000016	1x1x1	millimeter	UO	UO:0000016	1900	millisecond	UO	UO:0000028	2.52	millisecond	UO	UO:0000028	9	degree	UO	UO:0000185	900	millisecond	UO	UO:0000028	RawData_BIDS/sub-031389/anat/sub-031389_T1w.nii.gz	Functional Connectomes Project International Neuroimaging Data-Sharing Initiative	doi:10.15387/fcp_indi.sald	https://doi.org/10.15387/fcp_indi.sald
sub-031390	sub-031390_20131214_T1-weighted Acquisition	Image Acquisitions	3D structural MRI	3T TIM Trio	Siemens	3	tesla	UO	UO:0000228	head	12	T1-weighted Acquisition	256x256x176	millimeter	UO	UO:0000016	1x1x1	millimeter	UO	UO:0000016	1900	millisecond	UO	UO:0000028	2.52	millisecond	UO	UO:0000028	9	degree	UO	UO:0000185	900	millisecond	UO	UO:0000028	RawData_BIDS/sub-031390/anat/sub-031390_T1w.nii.gz	Functional Connectomes Project International Neuroimaging Data-Sharing Initiative	doi:10.15387/fcp_indi.sald	https://doi.org/10.15387/fcp_indi.sald
sub-031391	sub-031391_20131214_T1-weighted Acquisition	Image Acquisitions	3D structural MRI	3T TIM Trio	Siemens	3	tesla	UO	UO:0000228	head	12	T1-weighted Acquisition	256x256x176	millimeter	UO	UO:0000016	1x1x1	millimeter	UO	UO:0000016	1900	millisecond	UO	UO:0000028	2.52	millisecond	UO	UO:0000028	9	degree	UO	UO:0000185	900	millisecond	UO	UO:0000028	RawData_BIDS/sub-031391/anat/sub-031391_T1w.nii.gz	Functional Connectomes Project International Neuroimaging Data-Sharing Initiative	doi:10.15387/fcp_indi.sald	https://doi.org/10.15387/fcp_indi.sald
sub-031392	sub-031392_20131214_T1-weighted Acquisition	Image Acquisitions	3D structural MRI	3T TIM Trio	Siemens	3	tesla	UO	UO:0000228	head	12	T1-weighted Acquisition	256x256x176	millimeter	UO	UO:0000016	1x1x1	millimeter	UO	UO:0000016	1900	millisecond	UO	UO:0000028	2.52	millisecond	UO	UO:0000028	9	degree	UO	UO:0000185	900	millisecond	UO	UO:0000028	RawData_BIDS/sub-031392/anat/sub-031392_T1w.nii.gz	Functional Connectomes Project International Neuroimaging Data-Sharing Initiative	doi:10.15387/fcp_indi.sald	https://doi.org/10.15387/fcp_indi.sald
sub-031393	sub-031393_20131214_T1-weighted Acquisition	Image Acquisitions	3D structural MRI	3T TIM Trio	Siemens	3	tesla	UO	UO:0000228	head	12	T1-weighted Acquisition	256x256x176	millimeter	UO	UO:0000016	1x1x1	millimeter	UO	UO:0000016	1900	millisecond	UO	UO:0000028	2.52	millisecond	UO	UO:0000028	9	degree	UO	UO:0000185	900	millisecond	UO	UO:0000028	RawData_BIDS/sub-031393/anat/sub-031393_T1w.nii.gz	Functional Connectomes Project International Neuroimaging Data-Sharing Initiative	doi:10.15387/fcp_indi.sald	https://doi.org/10.15387/fcp_indi.sald
sub-031394	sub-031394_20131215_T1-weighted Acquisition	Image Acquisitions	3D structural MRI	3T TIM Trio	Siemens	3	tesla	UO	UO:0000228	head	12	T1-weighted Acquisition	256x256x176	millimeter	UO	UO:0000016	1x1x1	millimeter	UO	UO:0000016	1900	millisecond	UO	UO:0000028	2.52	millisecond	UO	UO:0000028	9	degree	UO	UO:0000185	900	millisecond	UO	UO:0000028	RawData_BIDS/sub-031394/anat/sub-031394_T1w.nii.gz	Functional Connectomes Project International Neuroimaging Data-Sharing Initiative	doi:10.15387/fcp_indi.sald	https://doi.org/10.15387/fcp_indi.sald
sub-031395	sub-031395_20131215_T1-weighted Acquisition	Image Acquisitions	3D structural MRI	3T TIM Trio	Siemens	3	tesla	UO	UO:0000228	head	12	T1-weighted Acquisition	256x256x176	millimeter	UO	UO:0000016	1x1x1	millimeter	UO	UO:0000016	1900	millisecond	UO	UO:0000028	2.52	millisecond	UO	UO:0000028	9	degree	UO	UO:0000185	900	millisecond	UO	UO:0000028	RawData_BIDS/sub-031395/anat/sub-031395_T1w.nii.gz	Functional Connectomes Project International Neuroimaging Data-Sharing Initiative	doi:10.15387/fcp_indi.sald	https://doi.org/10.15387/fcp_indi.sald
sub-031396	sub-031396_20131215_T1-weighted Acquisition	Image Acquisitions	3D structural MRI	3T TIM Trio	Siemens	3	tesla	UO	UO:0000228	head	12	T1-weighted Acquisition	256x256x176	millimeter	UO	UO:0000016	1x1x1	millimeter	UO	UO:0000016	1900	millisecond	UO	UO:0000028	2.52	millisecond	UO	UO:0000028	9	degree	UO	UO:0000185	900	millisecond	UO	UO:0000028	RawData_BIDS/sub-031396/anat/sub-031396_T1w.nii.gz	Functional Connectomes Project International Neuroimaging Data-Sharing Initiative	doi:10.15387/fcp_indi.sald	https://doi.org/10.15387/fcp_indi.sald
sub-031397	sub-031397_20131215_T1-weighted Acquisition	Image Acquisitions	3D structural MRI	3T TIM Trio	Siemens	3	tesla	UO	UO:0000228	head	12	T1-weighted Acquisition	256x256x176	millimeter	UO	UO:0000016	1x1x1	millimeter	UO	UO:0000016	1900	millisecond	UO	UO:0000028	2.52	millisecond	UO	UO:0000028	9	degree	UO	UO:0000185	900	millisecond	UO	UO:0000028	RawData_BIDS/sub-031397/anat/sub-031397_T1w.nii.gz	Functional Connectomes Project International Neuroimaging Data-Sharing Initiative	doi:10.15387/fcp_indi.sald	https://doi.org/10.15387/fcp_indi.sald
sub-031398	sub-031398_20131215_T1-weighted Acquisition	Image Acquisitions	3D structural MRI	3T TIM Trio	Siemens	3	tesla	UO	UO:0000228	head	12	T1-weighted Acquisition	256x256x176	millimeter	UO	UO:0000016	1x1x1	millimeter	UO	UO:0000016	1900	millisecond	UO	UO:0000028	2.52	millisecond	UO	UO:0000028	9	degree	UO	UO:0000185	900	millisecond	UO	UO:0000028	RawData_BIDS/sub-031398/anat/sub-031398_T1w.nii.gz	Functional Connectomes Project International Neuroimaging Data-Sharing Initiative	doi:10.15387/fcp_indi.sald	https://doi.org/10.15387/fcp_indi.sald
sub-031399	sub-031399_20131215_T1-weighted Acquisition	Image Acquisitions	3D structural MRI	3T TIM Trio	Siemens	3	tesla	UO	UO:0000228	head	12	T1-weighted Acquisition	256x256x176	millimeter	UO	UO:0000016	1x1x1	millimeter	UO	UO:0000016	1900	millisecond	UO	UO:0000028	2.52	millisecond	UO	UO:0000028	9	degree	UO	UO:0000185	900	millisecond	UO	UO:0000028	RawData_BIDS/sub-031399/anat/sub-031399_T1w.nii.gz	Functional Connectomes Project International Neuroimaging Data-Sharing Initiative	doi:10.15387/fcp_indi.sald	https://doi.org/10.15387/fcp_indi.sald
sub-031400	sub-031400_20131215_T1-weighted Acquisition	Image Acquisitions	3D structural MRI	3T TIM Trio	Siemens	3	tesla	UO	UO:0000228	head	12	T1-weighted Acquisition	256x256x176	millimeter	UO	UO:0000016	1x1x1	millimeter	UO	UO:0000016	1900	millisecond	UO	UO:0000028	2.52	millisecond	UO	UO:0000028	9	degree	UO	UO:0000185	900	millisecond	UO	UO:0000028	RawData_BIDS/sub-031400/anat/sub-031400_T1w.nii.gz	Functional Connectomes Project International Neuroimaging Data-Sharing Initiative	doi:10.15387/fcp_indi.sald	https://doi.org/10.15387/fcp_indi.sald
sub-031401	sub-031401_20131217_T1-weighted Acquisition	Image Acquisitions	3D structural MRI	3T TIM Trio	Siemens	3	tesla	UO	UO:0000228	head	12	T1-weighted Acquisition	256x256x176	millimeter	UO	UO:0000016	1x1x1	millimeter	UO	UO:0000016	1900	millisecond	UO	UO:0000028	2.52	millisecond	UO	UO:0000028	9	degree	UO	UO:0000185	900	millisecond	UO	UO:0000028	RawData_BIDS/sub-031401/anat/sub-031401_T1w.nii.gz	Functional Connectomes Project International Neuroimaging Data-Sharing Initiative	doi:10.15387/fcp_indi.sald	https://doi.org/10.15387/fcp_indi.sald
sub-031402	sub-031402_20131217_T1-weighted Acquisition	Image Acquisitions	3D structural MRI	3T TIM Trio	Siemens	3	tesla	UO	UO:0000228	head	12	T1-weighted Acquisition	256x256x176	millimeter	UO	UO:0000016	1x1x1	millimeter	UO	UO:0000016	1900	millisecond	UO	UO:0000028	2.52	millisecond	UO	UO:0000028	9	degree	UO	UO:0000185	900	millisecond	UO	UO:0000028	RawData_BIDS/sub-031402/anat/sub-031402_T1w.nii.gz	Functional Connectomes Project International Neuroimaging Data-Sharing Initiative	doi:10.15387/fcp_indi.sald	https://doi.org/10.15387/fcp_indi.sald
sub-031403	sub-031403_20131221_T1-weighted Acquisition	Image Acquisitions	3D structural MRI	3T TIM Trio	Siemens	3	tesla	UO	UO:0000228	head	12	T1-weighted Acquisition	256x256x176	millimeter	UO	UO:0000016	1x1x1	millimeter	UO	UO:0000016	1900	millisecond	UO	UO:0000028	2.52	millisecond	UO	UO:0000028	9	degree	UO	UO:0000185	900	millisecond	UO	UO:0000028	RawData_BIDS/sub-031403/anat/sub-031403_T1w.nii.gz	Functional Connectomes Project International Neuroimaging Data-Sharing Initiative	doi:10.15387/fcp_indi.sald	https://doi.org/10.15387/fcp_indi.sald
sub-031404	sub-031404_20131221_T1-weighted Acquisition	Image Acquisitions	3D structural MRI	3T TIM Trio	Siemens	3	tesla	UO	UO:0000228	head	12	T1-weighted Acquisition	256x256x176	millimeter	UO	UO:0000016	1x1x1	millimeter	UO	UO:0000016	1900	millisecond	UO	UO:0000028	2.52	millisecond	UO	UO:0000028	9	degree	UO	UO:0000185	900	millisecond	UO	UO:0000028	RawData_BIDS/sub-031404/anat/sub-031404_T1w.nii.gz	Functional Connectomes Project International Neuroimaging Data-Sharing Initiative	doi:10.15387/fcp_indi.sald	https://doi.org/10.15387/fcp_indi.sald
sub-031405	sub-031405_20131221_T1-weighted Acquisition	Image Acquisitions	3D structural MRI	3T TIM Trio	Siemens	3	tesla	UO	UO:0000228	head	12	T1-weighted Acquisition	256x256x176	millimeter	UO	UO:0000016	1x1x1	millimeter	UO	UO:0000016	1900	millisecond	UO	UO:0000028	2.52	millisecond	UO	UO:0000028	9	degree	UO	UO:0000185	900	millisecond	UO	UO:0000028	RawData_BIDS/sub-031405/anat/sub-031405_T1w.nii.gz	Functional Connectomes Project International Neuroimaging Data-Sharing Initiative	doi:10.15387/fcp_indi.sald	https://doi.org/10.15387/fcp_indi.sald
sub-031406	sub-031406_20131221_T1-weighted Acquisition	Image Acquisitions	3D structural MRI	3T TIM Trio	Siemens	3	tesla	UO	UO:0000228	head	12	T1-weighted Acquisition	256x256x176	millimeter	UO	UO:0000016	1x1x1	millimeter	UO	UO:0000016	1900	millisecond	UO	UO:0000028	2.52	millisecond	UO	UO:0000028	9	degree	UO	UO:0000185	900	millisecond	UO	UO:0000028	RawData_BIDS/sub-031406/anat/sub-031406_T1w.nii.gz	Functional Connectomes Project International Neuroimaging Data-Sharing Initiative	doi:10.15387/fcp_indi.sald	https://doi.org/10.15387/fcp_indi.sald
sub-031407	sub-031407_20131221_T1-weighted Acquisition	Image Acquisitions	3D structural MRI	3T TIM Trio	Siemens	3	tesla	UO	UO:0000228	head	12	T1-weighted Acquisition	256x256x176	millimeter	UO	UO:0000016	1x1x1	millimeter	UO	UO:0000016	1900	millisecond	UO	UO:0000028	2.52	millisecond	UO	UO:0000028	9	degree	UO	UO:0000185	900	millisecond	UO	UO:0000028	RawData_BIDS/sub-031407/anat/sub-031407_T1w.nii.gz	Functional Connectomes Project International Neuroimaging Data-Sharing Initiative	doi:10.15387/fcp_indi.sald	https://doi.org/10.15387/fcp_indi.sald
sub-031408	sub-031408_20131221_T1-weighted Acquisition	Image Acquisitions	3D structural MRI	3T TIM Trio	Siemens	3	tesla	UO	UO:0000228	head	12	T1-weighted Acquisition	256x256x176	millimeter	UO	UO:0000016	1x1x1	millimeter	UO	UO:0000016	1900	millisecond	UO	UO:0000028	2.52	millisecond	UO	UO:0000028	9	degree	UO	UO:0000185	900	millisecond	UO	UO:0000028	RawData_BIDS/sub-031408/anat/sub-031408_T1w.nii.gz	Functional Connectomes Project International Neuroimaging Data-Sharing Initiative	doi:10.15387/fcp_indi.sald	https://doi.org/10.15387/fcp_indi.sald
sub-031409	sub-031409_20131221_T1-weighted Acquisition	Image Acquisitions	3D structural MRI	3T TIM Trio	Siemens	3	tesla	UO	UO:0000228	head	12	T1-weighted Acquisition	256x256x176	millimeter	UO	UO:0000016	1x1x1	millimeter	UO	UO:0000016	1900	millisecond	UO	UO:0000028	2.52	millisecond	UO	UO:0000028	9	degree	UO	UO:0000185	900	millisecond	UO	UO:0000028	RawData_BIDS/sub-031409/anat/sub-031409_T1w.nii.gz	Functional Connectomes Project International Neuroimaging Data-Sharing Initiative	doi:10.15387/fcp_indi.sald	https://doi.org/10.15387/fcp_indi.sald
sub-031410	sub-031410_20131221_T1-weighted Acquisition	Image Acquisitions	3D structural MRI	3T TIM Trio	Siemens	3	tesla	UO	UO:0000228	head	12	T1-weighted Acquisition	256x256x176	millimeter	UO	UO:0000016	1x1x1	millimeter	UO	UO:0000016	1900	millisecond	UO	UO:0000028	2.52	millisecond	UO	UO:0000028	9	degree	UO	UO:0000185	900	millisecond	UO	UO:0000028	RawData_BIDS/sub-031410/anat/sub-031410_T1w.nii.gz	Functional Connectomes Project International Neuroimaging Data-Sharing Initiative	doi:10.15387/fcp_indi.sald	https://doi.org/10.15387/fcp_indi.sald
sub-031411	sub-031411_20131221_T1-weighted Acquisition	Image Acquisitions	3D structural MRI	3T TIM Trio	Siemens	3	tesla	UO	UO:0000228	head	12	T1-weighted Acquisition	256x256x176	millimeter	UO	UO:0000016	1x1x1	millimeter	UO	UO:0000016	1900	millisecond	UO	UO:0000028	2.52	millisecond	UO	UO:0000028	9	degree	UO	UO:0000185	900	millisecond	UO	UO:0000028	RawData_BIDS/sub-031411/anat/sub-031411_T1w.nii.gz	Functional Connectomes Project International Neuroimaging Data-Sharing Initiative	doi:10.15387/fcp_indi.sald	https://doi.org/10.15387/fcp_indi.sald
sub-031412	sub-031412_20131222_T1-weighted Acquisition	Image Acquisitions	3D structural MRI	3T TIM Trio	Siemens	3	tesla	UO	UO:0000228	head	12	T1-weighted Acquisition	256x256x176	millimeter	UO	UO:0000016	1x1x1	millimeter	UO	UO:0000016	1900	millisecond	UO	UO:0000028	2.52	millisecond	UO	UO:0000028	9	degree	UO	UO:0000185	900	millisecond	UO	UO:0000028	RawData_BIDS/sub-031412/anat/sub-031412_T1w.nii.gz	Functional Connectomes Project International Neuroimaging Data-Sharing Initiative	doi:10.15387/fcp_indi.sald	https://doi.org/10.15387/fcp_indi.sald
sub-031413	sub-031413_20131222_T1-weighted Acquisition	Image Acquisitions	3D structural MRI	3T TIM Trio	Siemens	3	tesla	UO	UO:0000228	head	12	T1-weighted Acquisition	256x256x176	millimeter	UO	UO:0000016	1x1x1	millimeter	UO	UO:0000016	1900	millisecond	UO	UO:0000028	2.52	millisecond	UO	UO:0000028	9	degree	UO	UO:0000185	900	millisecond	UO	UO:0000028	RawData_BIDS/sub-031413/anat/sub-031413_T1w.nii.gz	Functional Connectomes Project International Neuroimaging Data-Sharing Initiative	doi:10.15387/fcp_indi.sald	https://doi.org/10.15387/fcp_indi.sald
sub-031414	sub-031414_20131222_T1-weighted Acquisition	Image Acquisitions	3D structural MRI	3T TIM Trio	Siemens	3	tesla	UO	UO:0000228	head	12	T1-weighted Acquisition	256x256x176	millimeter	UO	UO:0000016	1x1x1	millimeter	UO	UO:0000016	1900	millisecond	UO	UO:0000028	2.52	millisecond	UO	UO:0000028	9	degree	UO	UO:0000185	900	millisecond	UO	UO:0000028	RawData_BIDS/sub-031414/anat/sub-031414_T1w.nii.gz	Functional Connectomes Project International Neuroimaging Data-Sharing Initiative	doi:10.15387/fcp_indi.sald	https://doi.org/10.15387/fcp_indi.sald
sub-031415	sub-031415_20131222_T1-weighted Acquisition	Image Acquisitions	3D structural MRI	3T TIM Trio	Siemens	3	tesla	UO	UO:0000228	head	12	T1-weighted Acquisition	256x256x176	millimeter	UO	UO:0000016	1x1x1	millimeter	UO	UO:0000016	1900	millisecond	UO	UO:0000028	2.52	millisecond	UO	UO:0000028	9	degree	UO	UO:0000185	900	millisecond	UO	UO:0000028	RawData_BIDS/sub-031415/anat/sub-031415_T1w.nii.gz	Functional Connectomes Project International Neuroimaging Data-Sharing Initiative	doi:10.15387/fcp_indi.sald	https://doi.org/10.15387/fcp_indi.sald
sub-031416	sub-031416_20131222_T1-weighted Acquisition	Image Acquisitions	3D structural MRI	3T TIM Trio	Siemens	3	tesla	UO	UO:0000228	head	12	T1-weighted Acquisition	256x256x176	millimeter	UO	UO:0000016	1x1x1	millimeter	UO	UO:0000016	1900	millisecond	UO	UO:0000028	2.52	millisecond	UO	UO:0000028	9	degree	UO	UO:0000185	900	millisecond	UO	UO:0000028	RawData_BIDS/sub-031416/anat/sub-031416_T1w.nii.gz	Functional Connectomes Project International Neuroimaging Data-Sharing Initiative	doi:10.15387/fcp_indi.sald	https://doi.org/10.15387/fcp_indi.sald
sub-031417	sub-031417_20131222_T1-weighted Acquisition	Image Acquisitions	3D structural MRI	3T TIM Trio	Siemens	3	tesla	UO	UO:0000228	head	12	T1-weighted Acquisition	256x256x176	millimeter	UO	UO:0000016	1x1x1	millimeter	UO	UO:0000016	1900	millisecond	UO	UO:0000028	2.52	millisecond	UO	UO:0000028	9	degree	UO	UO:0000185	900	millisecond	UO	UO:0000028	RawData_BIDS/sub-031417/anat/sub-031417_T1w.nii.gz	Functional Connectomes Project International Neuroimaging Data-Sharing Initiative	doi:10.15387/fcp_indi.sald	https://doi.org/10.15387/fcp_indi.sald
sub-031418	sub-031418_20131222_T1-weighted Acquisition	Image Acquisitions	3D structural MRI	3T TIM Trio	Siemens	3	tesla	UO	UO:0000228	head	12	T1-weighted Acquisition	256x256x176	millimeter	UO	UO:0000016	1x1x1	millimeter	UO	UO:0000016	1900	millisecond	UO	UO:0000028	2.52	millisecond	UO	UO:0000028	9	degree	UO	UO:0000185	900	millisecond	UO	UO:0000028	RawData_BIDS/sub-031418/anat/sub-031418_T1w.nii.gz	Functional Connectomes Project International Neuroimaging Data-Sharing Initiative	doi:10.15387/fcp_indi.sald	https://doi.org/10.15387/fcp_indi.sald
sub-031419	sub-031419_20131224_T1-weighted Acquisition	Image Acquisitions	3D structural MRI	3T TIM Trio	Siemens	3	tesla	UO	UO:0000228	head	12	T1-weighted Acquisition	256x256x176	millimeter	UO	UO:0000016	1x1x1	millimeter	UO	UO:0000016	1900	millisecond	UO	UO:0000028	2.52	millisecond	UO	UO:0000028	9	degree	UO	UO:0000185	900	millisecond	UO	UO:0000028	RawData_BIDS/sub-031419/anat/sub-031419_T1w.nii.gz	Functional Connectomes Project International Neuroimaging Data-Sharing Initiative	doi:10.15387/fcp_indi.sald	https://doi.org/10.15387/fcp_indi.sald
sub-031420	sub-031420_20131224_T1-weighted Acquisition	Image Acquisitions	3D structural MRI	3T TIM Trio	Siemens	3	tesla	UO	UO:0000228	head	12	T1-weighted Acquisition	256x256x176	millimeter	UO	UO:0000016	1x1x1	millimeter	UO	UO:0000016	1900	millisecond	UO	UO:0000028	2.52	millisecond	UO	UO:0000028	9	degree	UO	UO:0000185	900	millisecond	UO	UO:0000028	RawData_BIDS/sub-031420/anat/sub-031420_T1w.nii.gz	Functional Connectomes Project International Neuroimaging Data-Sharing Initiative	doi:10.15387/fcp_indi.sald	https://doi.org/10.15387/fcp_indi.sald
sub-031421	sub-031421_20131224_T1-weighted Acquisition	Image Acquisitions	3D structural MRI	3T TIM Trio	Siemens	3	tesla	UO	UO:0000228	head	12	T1-weighted Acquisition	256x256x176	millimeter	UO	UO:0000016	1x1x1	millimeter	UO	UO:0000016	1900	millisecond	UO	UO:0000028	2.52	millisecond	UO	UO:0000028	9	degree	UO	UO:0000185	900	millisecond	UO	UO:0000028	RawData_BIDS/sub-031421/anat/sub-031421_T1w.nii.gz	Functional Connectomes Project International Neuroimaging Data-Sharing Initiative	doi:10.15387/fcp_indi.sald	https://doi.org/10.15387/fcp_indi.sald
sub-031422	sub-031422_20131226_T1-weighted Acquisition	Image Acquisitions	3D structural MRI	3T TIM Trio	Siemens	3	tesla	UO	UO:0000228	head	12	T1-weighted Acquisition	256x256x176	millimeter	UO	UO:0000016	1x1x1	millimeter	UO	UO:0000016	1900	millisecond	UO	UO:0000028	2.52	millisecond	UO	UO:0000028	9	degree	UO	UO:0000185	900	millisecond	UO	UO:0000028	RawData_BIDS/sub-031422/anat/sub-031422_T1w.nii.gz	Functional Connectomes Project International Neuroimaging Data-Sharing Initiative	doi:10.15387/fcp_indi.sald	https://doi.org/10.15387/fcp_indi.sald
sub-031423	sub-031423_20131228_T1-weighted Acquisition	Image Acquisitions	3D structural MRI	3T TIM Trio	Siemens	3	tesla	UO	UO:0000228	head	12	T1-weighted Acquisition	256x256x176	millimeter	UO	UO:0000016	1x1x1	millimeter	UO	UO:0000016	1900	millisecond	UO	UO:0000028	2.52	millisecond	UO	UO:0000028	9	degree	UO	UO:0000185	900	millisecond	UO	UO:0000028	RawData_BIDS/sub-031423/anat/sub-031423_T1w.nii.gz	Functional Connectomes Project International Neuroimaging Data-Sharing Initiative	doi:10.15387/fcp_indi.sald	https://doi.org/10.15387/fcp_indi.sald
sub-031424	sub-031424_20131228_T1-weighted Acquisition	Image Acquisitions	3D structural MRI	3T TIM Trio	Siemens	3	tesla	UO	UO:0000228	head	12	T1-weighted Acquisition	256x256x176	millimeter	UO	UO:0000016	1x1x1	millimeter	UO	UO:0000016	1900	millisecond	UO	UO:0000028	2.52	millisecond	UO	UO:0000028	9	degree	UO	UO:0000185	900	millisecond	UO	UO:0000028	RawData_BIDS/sub-031424/anat/sub-031424_T1w.nii.gz	Functional Connectomes Project International Neuroimaging Data-Sharing Initiative	doi:10.15387/fcp_indi.sald	https://doi.org/10.15387/fcp_indi.sald
sub-031425	sub-031425_20131228_T1-weighted Acquisition	Image Acquisitions	3D structural MRI	3T TIM Trio	Siemens	3	tesla	UO	UO:0000228	head	12	T1-weighted Acquisition	256x256x176	millimeter	UO	UO:0000016	1x1x1	millimeter	UO	UO:0000016	1900	millisecond	UO	UO:0000028	2.52	millisecond	UO	UO:0000028	9	degree	UO	UO:0000185	900	millisecond	UO	UO:0000028	RawData_BIDS/sub-031425/anat/sub-031425_T1w.nii.gz	Functional Connectomes Project International Neuroimaging Data-Sharing Initiative	doi:10.15387/fcp_indi.sald	https://doi.org/10.15387/fcp_indi.sald
sub-031426	sub-031426_20131228_T1-weighted Acquisition	Image Acquisitions	3D structural MRI	3T TIM Trio	Siemens	3	tesla	UO	UO:0000228	head	12	T1-weighted Acquisition	256x256x176	millimeter	UO	UO:0000016	1x1x1	millimeter	UO	UO:0000016	1900	millisecond	UO	UO:0000028	2.52	millisecond	UO	UO:0000028	9	degree	UO	UO:0000185	900	millisecond	UO	UO:0000028	RawData_BIDS/sub-031426/anat/sub-031426_T1w.nii.gz	Functional Connectomes Project International Neuroimaging Data-Sharing Initiative	doi:10.15387/fcp_indi.sald	https://doi.org/10.15387/fcp_indi.sald
sub-031427	sub-031427_20131228_T1-weighted Acquisition	Image Acquisitions	3D structural MRI	3T TIM Trio	Siemens	3	tesla	UO	UO:0000228	head	12	T1-weighted Acquisition	256x256x176	millimeter	UO	UO:0000016	1x1x1	millimeter	UO	UO:0000016	1900	millisecond	UO	UO:0000028	2.52	millisecond	UO	UO:0000028	9	degree	UO	UO:0000185	900	millisecond	UO	UO:0000028	RawData_BIDS/sub-031427/anat/sub-031427_T1w.nii.gz	Functional Connectomes Project International Neuroimaging Data-Sharing Initiative	doi:10.15387/fcp_indi.sald	https://doi.org/10.15387/fcp_indi.sald
sub-031428	sub-031428_20131228_T1-weighted Acquisition	Image Acquisitions	3D structural MRI	3T TIM Trio	Siemens	3	tesla	UO	UO:0000228	head	12	T1-weighted Acquisition	256x256x176	millimeter	UO	UO:0000016	1x1x1	millimeter	UO	UO:0000016	1900	millisecond	UO	UO:0000028	2.52	millisecond	UO	UO:0000028	9	degree	UO	UO:0000185	900	millisecond	UO	UO:0000028	RawData_BIDS/sub-031428/anat/sub-031428_T1w.nii.gz	Functional Connectomes Project International Neuroimaging Data-Sharing Initiative	doi:10.15387/fcp_indi.sald	https://doi.org/10.15387/fcp_indi.sald
sub-031429	sub-031429_20131228_T1-weighted Acquisition	Image Acquisitions	3D structural MRI	3T TIM Trio	Siemens	3	tesla	UO	UO:0000228	head	12	T1-weighted Acquisition	256x256x176	millimeter	UO	UO:0000016	1x1x1	millimeter	UO	UO:0000016	1900	millisecond	UO	UO:0000028	2.52	millisecond	UO	UO:0000028	9	degree	UO	UO:0000185	900	millisecond	UO	UO:0000028	RawData_BIDS/sub-031429/anat/sub-031429_T1w.nii.gz	Functional Connectomes Project International Neuroimaging Data-Sharing Initiative	doi:10.15387/fcp_indi.sald	https://doi.org/10.15387/fcp_indi.sald
sub-031430	sub-031430_20131228_T1-weighted Acquisition	Image Acquisitions	3D structural MRI	3T TIM Trio	Siemens	3	tesla	UO	UO:0000228	head	12	T1-weighted Acquisition	256x256x176	millimeter	UO	UO:0000016	1x1x1	millimeter	UO	UO:0000016	1900	millisecond	UO	UO:0000028	2.52	millisecond	UO	UO:0000028	9	degree	UO	UO:0000185	900	millisecond	UO	UO:0000028	RawData_BIDS/sub-031430/anat/sub-031430_T1w.nii.gz	Functional Connectomes Project International Neuroimaging Data-Sharing Initiative	doi:10.15387/fcp_indi.sald	https://doi.org/10.15387/fcp_indi.sald
sub-031431	sub-031431_20131229_T1-weighted Acquisition	Image Acquisitions	3D structural MRI	3T TIM Trio	Siemens	3	tesla	UO	UO:0000228	head	12	T1-weighted Acquisition	256x256x176	millimeter	UO	UO:0000016	1x1x1	millimeter	UO	UO:0000016	1900	millisecond	UO	UO:0000028	2.52	millisecond	UO	UO:0000028	9	degree	UO	UO:0000185	900	millisecond	UO	UO:0000028	RawData_BIDS/sub-031431/anat/sub-031431_T1w.nii.gz	Functional Connectomes Project International Neuroimaging Data-Sharing Initiative	doi:10.15387/fcp_indi.sald	https://doi.org/10.15387/fcp_indi.sald
sub-031432	sub-031432_20131229_T1-weighted Acquisition	Image Acquisitions	3D structural MRI	3T TIM Trio	Siemens	3	tesla	UO	UO:0000228	head	12	T1-weighted Acquisition	256x256x176	millimeter	UO	UO:0000016	1x1x1	millimeter	UO	UO:0000016	1900	millisecond	UO	UO:0000028	2.52	millisecond	UO	UO:0000028	9	degree	UO	UO:0000185	900	millisecond	UO	UO:0000028	RawData_BIDS/sub-031432/anat/sub-031432_T1w.nii.gz	Functional Connectomes Project International Neuroimaging Data-Sharing Initiative	doi:10.15387/fcp_indi.sald	https://doi.org/10.15387/fcp_indi.sald
sub-031433	sub-031433_20131229_T1-weighted Acquisition	Image Acquisitions	3D structural MRI	3T TIM Trio	Siemens	3	tesla	UO	UO:0000228	head	12	T1-weighted Acquisition	256x256x176	millimeter	UO	UO:0000016	1x1x1	millimeter	UO	UO:0000016	1900	millisecond	UO	UO:0000028	2.52	millisecond	UO	UO:0000028	9	degree	UO	UO:0000185	900	millisecond	UO	UO:0000028	RawData_BIDS/sub-031433/anat/sub-031433_T1w.nii.gz	Functional Connectomes Project International Neuroimaging Data-Sharing Initiative	doi:10.15387/fcp_indi.sald	https://doi.org/10.15387/fcp_indi.sald
sub-031434	sub-031434_20131229_T1-weighted Acquisition	Image Acquisitions	3D structural MRI	3T TIM Trio	Siemens	3	tesla	UO	UO:0000228	head	12	T1-weighted Acquisition	256x256x176	millimeter	UO	UO:0000016	1x1x1	millimeter	UO	UO:0000016	1900	millisecond	UO	UO:0000028	2.52	millisecond	UO	UO:0000028	9	degree	UO	UO:0000185	900	millisecond	UO	UO:0000028	RawData_BIDS/sub-031434/anat/sub-031434_T1w.nii.gz	Functional Connectomes Project International Neuroimaging Data-Sharing Initiative	doi:10.15387/fcp_indi.sald	https://doi.org/10.15387/fcp_indi.sald
sub-031435	sub-031435_20131229_T1-weighted Acquisition	Image Acquisitions	3D structural MRI	3T TIM Trio	Siemens	3	tesla	UO	UO:0000228	head	12	T1-weighted Acquisition	256x256x176	millimeter	UO	UO:0000016	1x1x1	millimeter	UO	UO:0000016	1900	millisecond	UO	UO:0000028	2.52	millisecond	UO	UO:0000028	9	degree	UO	UO:0000185	900	millisecond	UO	UO:0000028	RawData_BIDS/sub-031435/anat/sub-031435_T1w.nii.gz	Functional Connectomes Project International Neuroimaging Data-Sharing Initiative	doi:10.15387/fcp_indi.sald	https://doi.org/10.15387/fcp_indi.sald
sub-031436	sub-031436_20131229_T1-weighted Acquisition	Image Acquisitions	3D structural MRI	3T TIM Trio	Siemens	3	tesla	UO	UO:0000228	head	12	T1-weighted Acquisition	256x256x176	millimeter	UO	UO:0000016	1x1x1	millimeter	UO	UO:0000016	1900	millisecond	UO	UO:0000028	2.52	millisecond	UO	UO:0000028	9	degree	UO	UO:0000185	900	millisecond	UO	UO:0000028	RawData_BIDS/sub-031436/anat/sub-031436_T1w.nii.gz	Functional Connectomes Project International Neuroimaging Data-Sharing Initiative	doi:10.15387/fcp_indi.sald	https://doi.org/10.15387/fcp_indi.sald
sub-031437	sub-031437_20131230_T1-weighted Acquisition	Image Acquisitions	3D structural MRI	3T TIM Trio	Siemens	3	tesla	UO	UO:0000228	head	12	T1-weighted Acquisition	256x256x176	millimeter	UO	UO:0000016	1x1x1	millimeter	UO	UO:0000016	1900	millisecond	UO	UO:0000028	2.52	millisecond	UO	UO:0000028	9	degree	UO	UO:0000185	900	millisecond	UO	UO:0000028	RawData_BIDS/sub-031437/anat/sub-031437_T1w.nii.gz	Functional Connectomes Project International Neuroimaging Data-Sharing Initiative	doi:10.15387/fcp_indi.sald	https://doi.org/10.15387/fcp_indi.sald
sub-031438	sub-031438_20131230_T1-weighted Acquisition	Image Acquisitions	3D structural MRI	3T TIM Trio	Siemens	3	tesla	UO	UO:0000228	head	12	T1-weighted Acquisition	256x256x176	millimeter	UO	UO:0000016	1x1x1	millimeter	UO	UO:0000016	1900	millisecond	UO	UO:0000028	2.52	millisecond	UO	UO:0000028	9	degree	UO	UO:0000185	900	millisecond	UO	UO:0000028	RawData_BIDS/sub-031438/anat/sub-031438_T1w.nii.gz	Functional Connectomes Project International Neuroimaging Data-Sharing Initiative	doi:10.15387/fcp_indi.sald	https://doi.org/10.15387/fcp_indi.sald
sub-031439	sub-031439_20131230_T1-weighted Acquisition	Image Acquisitions	3D structural MRI	3T TIM Trio	Siemens	3	tesla	UO	UO:0000228	head	12	T1-weighted Acquisition	256x256x176	millimeter	UO	UO:0000016	1x1x1	millimeter	UO	UO:0000016	1900	millisecond	UO	UO:0000028	2.52	millisecond	UO	UO:0000028	9	degree	UO	UO:0000185	900	millisecond	UO	UO:0000028	RawData_BIDS/sub-031439/anat/sub-031439_T1w.nii.gz	Functional Connectomes Project International Neuroimaging Data-Sharing Initiative	doi:10.15387/fcp_indi.sald	https://doi.org/10.15387/fcp_indi.sald
sub-031440	sub-031440_20131230_T1-weighted Acquisition	Image Acquisitions	3D structural MRI	3T TIM Trio	Siemens	3	tesla	UO	UO:0000228	head	12	T1-weighted Acquisition	256x256x176	millimeter	UO	UO:0000016	1x1x1	millimeter	UO	UO:0000016	1900	millisecond	UO	UO:0000028	2.52	millisecond	UO	UO:0000028	9	degree	UO	UO:0000185	900	millisecond	UO	UO:0000028	RawData_BIDS/sub-031440/anat/sub-031440_T1w.nii.gz	Functional Connectomes Project International Neuroimaging Data-Sharing Initiative	doi:10.15387/fcp_indi.sald	https://doi.org/10.15387/fcp_indi.sald
sub-031441	sub-031441_20131231_T1-weighted Acquisition	Image Acquisitions	3D structural MRI	3T TIM Trio	Siemens	3	tesla	UO	UO:0000228	head	12	T1-weighted Acquisition	256x256x176	millimeter	UO	UO:0000016	1x1x1	millimeter	UO	UO:0000016	1900	millisecond	UO	UO:0000028	2.52	millisecond	UO	UO:0000028	9	degree	UO	UO:0000185	900	millisecond	UO	UO:0000028	RawData_BIDS/sub-031441/anat/sub-031441_T1w.nii.gz	Functional Connectomes Project International Neuroimaging Data-Sharing Initiative	doi:10.15387/fcp_indi.sald	https://doi.org/10.15387/fcp_indi.sald
sub-031442	sub-031442_20131231_T1-weighted Acquisition	Image Acquisitions	3D structural MRI	3T TIM Trio	Siemens	3	tesla	UO	UO:0000228	head	12	T1-weighted Acquisition	256x256x176	millimeter	UO	UO:0000016	1x1x1	millimeter	UO	UO:0000016	1900	millisecond	UO	UO:0000028	2.52	millisecond	UO	UO:0000028	9	degree	UO	UO:0000185	900	millisecond	UO	UO:0000028	RawData_BIDS/sub-031442/anat/sub-031442_T1w.nii.gz	Functional Connectomes Project International Neuroimaging Data-Sharing Initiative	doi:10.15387/fcp_indi.sald	https://doi.org/10.15387/fcp_indi.sald
sub-031443	sub-031443_20140102_T1-weighted Acquisition	Image Acquisitions	3D structural MRI	3T TIM Trio	Siemens	3	tesla	UO	UO:0000228	head	12	T1-weighted Acquisition	256x256x176	millimeter	UO	UO:0000016	1x1x1	millimeter	UO	UO:0000016	1900	millisecond	UO	UO:0000028	2.52	millisecond	UO	UO:0000028	9	degree	UO	UO:0000185	900	millisecond	UO	UO:0000028	RawData_BIDS/sub-031443/anat/sub-031443_T1w.nii.gz	Functional Connectomes Project International Neuroimaging Data-Sharing Initiative	doi:10.15387/fcp_indi.sald	https://doi.org/10.15387/fcp_indi.sald
sub-031444	sub-031444_20140102_T1-weighted Acquisition	Image Acquisitions	3D structural MRI	3T TIM Trio	Siemens	3	tesla	UO	UO:0000228	head	12	T1-weighted Acquisition	256x256x176	millimeter	UO	UO:0000016	1x1x1	millimeter	UO	UO:0000016	1900	millisecond	UO	UO:0000028	2.52	millisecond	UO	UO:0000028	9	degree	UO	UO:0000185	900	millisecond	UO	UO:0000028	RawData_BIDS/sub-031444/anat/sub-031444_T1w.nii.gz	Functional Connectomes Project International Neuroimaging Data-Sharing Initiative	doi:10.15387/fcp_indi.sald	https://doi.org/10.15387/fcp_indi.sald
sub-031445	sub-031445_20140102_T1-weighted Acquisition	Image Acquisitions	3D structural MRI	3T TIM Trio	Siemens	3	tesla	UO	UO:0000228	head	12	T1-weighted Acquisition	256x256x176	millimeter	UO	UO:0000016	1x1x1	millimeter	UO	UO:0000016	1900	millisecond	UO	UO:0000028	2.52	millisecond	UO	UO:0000028	9	degree	UO	UO:0000185	900	millisecond	UO	UO:0000028	RawData_BIDS/sub-031445/anat/sub-031445_T1w.nii.gz	Functional Connectomes Project International Neuroimaging Data-Sharing Initiative	doi:10.15387/fcp_indi.sald	https://doi.org/10.15387/fcp_indi.sald
sub-031446	sub-031446_20140107_T1-weighted Acquisition	Image Acquisitions	3D structural MRI	3T TIM Trio	Siemens	3	tesla	UO	UO:0000228	head	12	T1-weighted Acquisition	256x256x176	millimeter	UO	UO:0000016	1x1x1	millimeter	UO	UO:0000016	1900	millisecond	UO	UO:0000028	2.52	millisecond	UO	UO:0000028	9	degree	UO	UO:0000185	900	millisecond	UO	UO:0000028	RawData_BIDS/sub-031446/anat/sub-031446_T1w.nii.gz	Functional Connectomes Project International Neuroimaging Data-Sharing Initiative	doi:10.15387/fcp_indi.sald	https://doi.org/10.15387/fcp_indi.sald
sub-031447	sub-031447_20140107_T1-weighted Acquisition	Image Acquisitions	3D structural MRI	3T TIM Trio	Siemens	3	tesla	UO	UO:0000228	head	12	T1-weighted Acquisition	256x256x176	millimeter	UO	UO:0000016	1x1x1	millimeter	UO	UO:0000016	1900	millisecond	UO	UO:0000028	2.52	millisecond	UO	UO:0000028	9	degree	UO	UO:0000185	900	millisecond	UO	UO:0000028	RawData_BIDS/sub-031447/anat/sub-031447_T1w.nii.gz	Functional Connectomes Project International Neuroimaging Data-Sharing Initiative	doi:10.15387/fcp_indi.sald	https://doi.org/10.15387/fcp_indi.sald
sub-031448	sub-031448_20140107_T1-weighted Acquisition	Image Acquisitions	3D structural MRI	3T TIM Trio	Siemens	3	tesla	UO	UO:0000228	head	12	T1-weighted Acquisition	256x256x176	millimeter	UO	UO:0000016	1x1x1	millimeter	UO	UO:0000016	1900	millisecond	UO	UO:0000028	2.52	millisecond	UO	UO:0000028	9	degree	UO	UO:0000185	900	millisecond	UO	UO:0000028	RawData_BIDS/sub-031448/anat/sub-031448_T1w.nii.gz	Functional Connectomes Project International Neuroimaging Data-Sharing Initiative	doi:10.15387/fcp_indi.sald	https://doi.org/10.15387/fcp_indi.sald
sub-031449	sub-031449_20140109_T1-weighted Acquisition	Image Acquisitions	3D structural MRI	3T TIM Trio	Siemens	3	tesla	UO	UO:0000228	head	12	T1-weighted Acquisition	256x256x176	millimeter	UO	UO:0000016	1x1x1	millimeter	UO	UO:0000016	1900	millisecond	UO	UO:0000028	2.52	millisecond	UO	UO:0000028	9	degree	UO	UO:0000185	900	millisecond	UO	UO:0000028	RawData_BIDS/sub-031449/anat/sub-031449_T1w.nii.gz	Functional Connectomes Project International Neuroimaging Data-Sharing Initiative	doi:10.15387/fcp_indi.sald	https://doi.org/10.15387/fcp_indi.sald
sub-031450	sub-031450_20140109_T1-weighted Acquisition	Image Acquisitions	3D structural MRI	3T TIM Trio	Siemens	3	tesla	UO	UO:0000228	head	12	T1-weighted Acquisition	256x256x176	millimeter	UO	UO:0000016	1x1x1	millimeter	UO	UO:0000016	1900	millisecond	UO	UO:0000028	2.52	millisecond	UO	UO:0000028	9	degree	UO	UO:0000185	900	millisecond	UO	UO:0000028	RawData_BIDS/sub-031450/anat/sub-031450_T1w.nii.gz	Functional Connectomes Project International Neuroimaging Data-Sharing Initiative	doi:10.15387/fcp_indi.sald	https://doi.org/10.15387/fcp_indi.sald
sub-031451	sub-031451_20140111_T1-weighted Acquisition	Image Acquisitions	3D structural MRI	3T TIM Trio	Siemens	3	tesla	UO	UO:0000228	head	12	T1-weighted Acquisition	256x256x176	millimeter	UO	UO:0000016	1x1x1	millimeter	UO	UO:0000016	1900	millisecond	UO	UO:0000028	2.52	millisecond	UO	UO:0000028	9	degree	UO	UO:0000185	900	millisecond	UO	UO:0000028	RawData_BIDS/sub-031451/anat/sub-031451_T1w.nii.gz	Functional Connectomes Project International Neuroimaging Data-Sharing Initiative	doi:10.15387/fcp_indi.sald	https://doi.org/10.15387/fcp_indi.sald
sub-031452	sub-031452_20140111_T1-weighted Acquisition	Image Acquisitions	3D structural MRI	3T TIM Trio	Siemens	3	tesla	UO	UO:0000228	head	12	T1-weighted Acquisition	256x256x176	millimeter	UO	UO:0000016	1x1x1	millimeter	UO	UO:0000016	1900	millisecond	UO	UO:0000028	2.52	millisecond	UO	UO:0000028	9	degree	UO	UO:0000185	900	millisecond	UO	UO:0000028	RawData_BIDS/sub-031452/anat/sub-031452_T1w.nii.gz	Functional Connectomes Project International Neuroimaging Data-Sharing Initiative	doi:10.15387/fcp_indi.sald	https://doi.org/10.15387/fcp_indi.sald
sub-031453	sub-031453_20140112_T1-weighted Acquisition	Image Acquisitions	3D structural MRI	3T TIM Trio	Siemens	3	tesla	UO	UO:0000228	head	12	T1-weighted Acquisition	256x256x176	millimeter	UO	UO:0000016	1x1x1	millimeter	UO	UO:0000016	1900	millisecond	UO	UO:0000028	2.52	millisecond	UO	UO:0000028	9	degree	UO	UO:0000185	900	millisecond	UO	UO:0000028	RawData_BIDS/sub-031453/anat/sub-031453_T1w.nii.gz	Functional Connectomes Project International Neuroimaging Data-Sharing Initiative	doi:10.15387/fcp_indi.sald	https://doi.org/10.15387/fcp_indi.sald
sub-031454	sub-031454_20140224_T1-weighted Acquisition	Image Acquisitions	3D structural MRI	3T TIM Trio	Siemens	3	tesla	UO	UO:0000228	head	12	T1-weighted Acquisition	256x256x176	millimeter	UO	UO:0000016	1x1x1	millimeter	UO	UO:0000016	1900	millisecond	UO	UO:0000028	2.52	millisecond	UO	UO:0000028	9	degree	UO	UO:0000185	900	millisecond	UO	UO:0000028	RawData_BIDS/sub-031454/anat/sub-031454_T1w.nii.gz	Functional Connectomes Project International Neuroimaging Data-Sharing Initiative	doi:10.15387/fcp_indi.sald	https://doi.org/10.15387/fcp_indi.sald
sub-031455	sub-031455_20140225_T1-weighted Acquisition	Image Acquisitions	3D structural MRI	3T TIM Trio	Siemens	3	tesla	UO	UO:0000228	head	12	T1-weighted Acquisition	256x256x176	millimeter	UO	UO:0000016	1x1x1	millimeter	UO	UO:0000016	1900	millisecond	UO	UO:0000028	2.52	millisecond	UO	UO:0000028	9	degree	UO	UO:0000185	900	millisecond	UO	UO:0000028	RawData_BIDS/sub-031455/anat/sub-031455_T1w.nii.gz	Functional Connectomes Project International Neuroimaging Data-Sharing Initiative	doi:10.15387/fcp_indi.sald	https://doi.org/10.15387/fcp_indi.sald
sub-031456	sub-031456_20140225_T1-weighted Acquisition	Image Acquisitions	3D structural MRI	3T TIM Trio	Siemens	3	tesla	UO	UO:0000228	head	12	T1-weighted Acquisition	256x256x176	millimeter	UO	UO:0000016	1x1x1	millimeter	UO	UO:0000016	1900	millisecond	UO	UO:0000028	2.52	millisecond	UO	UO:0000028	9	degree	UO	UO:0000185	900	millisecond	UO	UO:0000028	RawData_BIDS/sub-031456/anat/sub-031456_T1w.nii.gz	Functional Connectomes Project International Neuroimaging Data-Sharing Initiative	doi:10.15387/fcp_indi.sald	https://doi.org/10.15387/fcp_indi.sald
sub-031457	sub-031457_20140303_T1-weighted Acquisition	Image Acquisitions	3D structural MRI	3T TIM Trio	Siemens	3	tesla	UO	UO:0000228	head	12	T1-weighted Acquisition	256x256x176	millimeter	UO	UO:0000016	1x1x1	millimeter	UO	UO:0000016	1900	millisecond	UO	UO:0000028	2.52	millisecond	UO	UO:0000028	9	degree	UO	UO:0000185	900	millisecond	UO	UO:0000028	RawData_BIDS/sub-031457/anat/sub-031457_T1w.nii.gz	Functional Connectomes Project International Neuroimaging Data-Sharing Initiative	doi:10.15387/fcp_indi.sald	https://doi.org/10.15387/fcp_indi.sald
sub-031458	sub-031458_20140303_T1-weighted Acquisition	Image Acquisitions	3D structural MRI	3T TIM Trio	Siemens	3	tesla	UO	UO:0000228	head	12	T1-weighted Acquisition	256x256x176	millimeter	UO	UO:0000016	1x1x1	millimeter	UO	UO:0000016	1900	millisecond	UO	UO:0000028	2.52	millisecond	UO	UO:0000028	9	degree	UO	UO:0000185	900	millisecond	UO	UO:0000028	RawData_BIDS/sub-031458/anat/sub-031458_T1w.nii.gz	Functional Connectomes Project International Neuroimaging Data-Sharing Initiative	doi:10.15387/fcp_indi.sald	https://doi.org/10.15387/fcp_indi.sald
sub-031459	sub-031459_20140304_T1-weighted Acquisition	Image Acquisitions	3D structural MRI	3T TIM Trio	Siemens	3	tesla	UO	UO:0000228	head	12	T1-weighted Acquisition	256x256x176	millimeter	UO	UO:0000016	1x1x1	millimeter	UO	UO:0000016	1900	millisecond	UO	UO:0000028	2.52	millisecond	UO	UO:0000028	9	degree	UO	UO:0000185	900	millisecond	UO	UO:0000028	RawData_BIDS/sub-031459/anat/sub-031459_T1w.nii.gz	Functional Connectomes Project International Neuroimaging Data-Sharing Initiative	doi:10.15387/fcp_indi.sald	https://doi.org/10.15387/fcp_indi.sald
sub-031460	sub-031460_20140325_T1-weighted Acquisition	Image Acquisitions	3D structural MRI	3T TIM Trio	Siemens	3	tesla	UO	UO:0000228	head	12	T1-weighted Acquisition	256x256x176	millimeter	UO	UO:0000016	1x1x1	millimeter	UO	UO:0000016	1900	millisecond	UO	UO:0000028	2.52	millisecond	UO	UO:0000028	9	degree	UO	UO:0000185	900	millisecond	UO	UO:0000028	RawData_BIDS/sub-031460/anat/sub-031460_T1w.nii.gz	Functional Connectomes Project International Neuroimaging Data-Sharing Initiative	doi:10.15387/fcp_indi.sald	https://doi.org/10.15387/fcp_indi.sald
sub-031461	sub-031461_20140325_T1-weighted Acquisition	Image Acquisitions	3D structural MRI	3T TIM Trio	Siemens	3	tesla	UO	UO:0000228	head	12	T1-weighted Acquisition	256x256x176	millimeter	UO	UO:0000016	1x1x1	millimeter	UO	UO:0000016	1900	millisecond	UO	UO:0000028	2.52	millisecond	UO	UO:0000028	9	degree	UO	UO:0000185	900	millisecond	UO	UO:0000028	RawData_BIDS/sub-031461/anat/sub-031461_T1w.nii.gz	Functional Connectomes Project International Neuroimaging Data-Sharing Initiative	doi:10.15387/fcp_indi.sald	https://doi.org/10.15387/fcp_indi.sald
sub-031462	sub-031462_20140317_T1-weighted Acquisition	Image Acquisitions	3D structural MRI	3T TIM Trio	Siemens	3	tesla	UO	UO:0000228	head	12	T1-weighted Acquisition	256x256x176	millimeter	UO	UO:0000016	1x1x1	millimeter	UO	UO:0000016	1900	millisecond	UO	UO:0000028	2.52	millisecond	UO	UO:0000028	9	degree	UO	UO:0000185	900	millisecond	UO	UO:0000028	RawData_BIDS/sub-031462/anat/sub-031462_T1w.nii.gz	Functional Connectomes Project International Neuroimaging Data-Sharing Initiative	doi:10.15387/fcp_indi.sald	https://doi.org/10.15387/fcp_indi.sald
sub-031463	sub-031463_20140325_T1-weighted Acquisition	Image Acquisitions	3D structural MRI	3T TIM Trio	Siemens	3	tesla	UO	UO:0000228	head	12	T1-weighted Acquisition	256x256x176	millimeter	UO	UO:0000016	1x1x1	millimeter	UO	UO:0000016	1900	millisecond	UO	UO:0000028	2.52	millisecond	UO	UO:0000028	9	degree	UO	UO:0000185	900	millisecond	UO	UO:0000028	RawData_BIDS/sub-031463/anat/sub-031463_T1w.nii.gz	Functional Connectomes Project International Neuroimaging Data-Sharing Initiative	doi:10.15387/fcp_indi.sald	https://doi.org/10.15387/fcp_indi.sald
sub-031464	sub-031464_20140616_T1-weighted Acquisition	Image Acquisitions	3D structural MRI	3T TIM Trio	Siemens	3	tesla	UO	UO:0000228	head	12	T1-weighted Acquisition	256x256x176	millimeter	UO	UO:0000016	1x1x1	millimeter	UO	UO:0000016	1900	millisecond	UO	UO:0000028	2.52	millisecond	UO	UO:0000028	9	degree	UO	UO:0000185	900	millisecond	UO	UO:0000028	RawData_BIDS/sub-031464/anat/sub-031464_T1w.nii.gz	Functional Connectomes Project International Neuroimaging Data-Sharing Initiative	doi:10.15387/fcp_indi.sald	https://doi.org/10.15387/fcp_indi.sald
sub-031465	sub-031465_20120409_T1-weighted Acquisition	Image Acquisitions	3D structural MRI	3T TIM Trio	Siemens	3	tesla	UO	UO:0000228	head	12	T1-weighted Acquisition	256x256x176	millimeter	UO	UO:0000016	1x1x1	millimeter	UO	UO:0000016	1900	millisecond	UO	UO:0000028	2.52	millisecond	UO	UO:0000028	9	degree	UO	UO:0000185	900	millisecond	UO	UO:0000028	RawData_BIDS/sub-031465/anat/sub-031465_T1w.nii.gz	Functional Connectomes Project International Neuroimaging Data-Sharing Initiative	doi:10.15387/fcp_indi.sald	https://doi.org/10.15387/fcp_indi.sald
sub-031466	sub-031466_20120409_T1-weighted Acquisition	Image Acquisitions	3D structural MRI	3T TIM Trio	Siemens	3	tesla	UO	UO:0000228	head	12	T1-weighted Acquisition	256x256x176	millimeter	UO	UO:0000016	1x1x1	millimeter	UO	UO:0000016	1900	millisecond	UO	UO:0000028	2.52	millisecond	UO	UO:0000028	9	degree	UO	UO:0000185	900	millisecond	UO	UO:0000028	RawData_BIDS/sub-031466/anat/sub-031466_T1w.nii.gz	Functional Connectomes Project International Neuroimaging Data-Sharing Initiative	doi:10.15387/fcp_indi.sald	https://doi.org/10.15387/fcp_indi.sald
sub-031467	sub-031467_20120410_T1-weighted Acquisition	Image Acquisitions	3D structural MRI	3T TIM Trio	Siemens	3	tesla	UO	UO:0000228	head	12	T1-weighted Acquisition	256x256x176	millimeter	UO	UO:0000016	1x1x1	millimeter	UO	UO:0000016	1900	millisecond	UO	UO:0000028	2.52	millisecond	UO	UO:0000028	9	degree	UO	UO:0000185	900	millisecond	UO	UO:0000028	RawData_BIDS/sub-031467/anat/sub-031467_T1w.nii.gz	Functional Connectomes Project International Neuroimaging Data-Sharing Initiative	doi:10.15387/fcp_indi.sald	https://doi.org/10.15387/fcp_indi.sald
sub-031468	sub-031468_20120410_T1-weighted Acquisition	Image Acquisitions	3D structural MRI	3T TIM Trio	Siemens	3	tesla	UO	UO:0000228	head	12	T1-weighted Acquisition	256x256x176	millimeter	UO	UO:0000016	1x1x1	millimeter	UO	UO:0000016	1900	millisecond	UO	UO:0000028	2.52	millisecond	UO	UO:0000028	9	degree	UO	UO:0000185	900	millisecond	UO	UO:0000028	RawData_BIDS/sub-031468/anat/sub-031468_T1w.nii.gz	Functional Connectomes Project International Neuroimaging Data-Sharing Initiative	doi:10.15387/fcp_indi.sald	https://doi.org/10.15387/fcp_indi.sald
sub-031469	sub-031469_20120410_T1-weighted Acquisition	Image Acquisitions	3D structural MRI	3T TIM Trio	Siemens	3	tesla	UO	UO:0000228	head	12	T1-weighted Acquisition	256x256x176	millimeter	UO	UO:0000016	1x1x1	millimeter	UO	UO:0000016	1900	millisecond	UO	UO:0000028	2.52	millisecond	UO	UO:0000028	9	degree	UO	UO:0000185	900	millisecond	UO	UO:0000028	RawData_BIDS/sub-031469/anat/sub-031469_T1w.nii.gz	Functional Connectomes Project International Neuroimaging Data-Sharing Initiative	doi:10.15387/fcp_indi.sald	https://doi.org/10.15387/fcp_indi.sald
sub-031470	sub-031470_20120410_T1-weighted Acquisition	Image Acquisitions	3D structural MRI	3T TIM Trio	Siemens	3	tesla	UO	UO:0000228	head	12	T1-weighted Acquisition	256x256x176	millimeter	UO	UO:0000016	1x1x1	millimeter	UO	UO:0000016	1900	millisecond	UO	UO:0000028	2.52	millisecond	UO	UO:0000028	9	degree	UO	UO:0000185	900	millisecond	UO	UO:0000028	RawData_BIDS/sub-031470/anat/sub-031470_T1w.nii.gz	Functional Connectomes Project International Neuroimaging Data-Sharing Initiative	doi:10.15387/fcp_indi.sald	https://doi.org/10.15387/fcp_indi.sald
sub-031471	sub-031471_20120416_T1-weighted Acquisition	Image Acquisitions	3D structural MRI	3T TIM Trio	Siemens	3	tesla	UO	UO:0000228	head	12	T1-weighted Acquisition	256x256x176	millimeter	UO	UO:0000016	1x1x1	millimeter	UO	UO:0000016	1900	millisecond	UO	UO:0000028	2.52	millisecond	UO	UO:0000028	9	degree	UO	UO:0000185	900	millisecond	UO	UO:0000028	RawData_BIDS/sub-031471/anat/sub-031471_T1w.nii.gz	Functional Connectomes Project International Neuroimaging Data-Sharing Initiative	doi:10.15387/fcp_indi.sald	https://doi.org/10.15387/fcp_indi.sald
sub-031472	sub-031472_20120416_T1-weighted Acquisition	Image Acquisitions	3D structural MRI	3T TIM Trio	Siemens	3	tesla	UO	UO:0000228	head	12	T1-weighted Acquisition	256x256x176	millimeter	UO	UO:0000016	1x1x1	millimeter	UO	UO:0000016	1900	millisecond	UO	UO:0000028	2.52	millisecond	UO	UO:0000028	9	degree	UO	UO:0000185	900	millisecond	UO	UO:0000028	RawData_BIDS/sub-031472/anat/sub-031472_T1w.nii.gz	Functional Connectomes Project International Neuroimaging Data-Sharing Initiative	doi:10.15387/fcp_indi.sald	https://doi.org/10.15387/fcp_indi.sald
sub-031473	sub-031473_20120417_T1-weighted Acquisition	Image Acquisitions	3D structural MRI	3T TIM Trio	Siemens	3	tesla	UO	UO:0000228	head	12	T1-weighted Acquisition	256x256x176	millimeter	UO	UO:0000016	1x1x1	millimeter	UO	UO:0000016	1900	millisecond	UO	UO:0000028	2.52	millisecond	UO	UO:0000028	9	degree	UO	UO:0000185	900	millisecond	UO	UO:0000028	RawData_BIDS/sub-031473/anat/sub-031473_T1w.nii.gz	Functional Connectomes Project International Neuroimaging Data-Sharing Initiative	doi:10.15387/fcp_indi.sald	https://doi.org/10.15387/fcp_indi.sald
sub-031474	sub-031474_20120417_T1-weighted Acquisition	Image Acquisitions	3D structural MRI	3T TIM Trio	Siemens	3	tesla	UO	UO:0000228	head	12	T1-weighted Acquisition	256x256x176	millimeter	UO	UO:0000016	1x1x1	millimeter	UO	UO:0000016	1900	millisecond	UO	UO:0000028	2.52	millisecond	UO	UO:0000028	9	degree	UO	UO:0000185	900	millisecond	UO	UO:0000028	RawData_BIDS/sub-031474/anat/sub-031474_T1w.nii.gz	Functional Connectomes Project International Neuroimaging Data-Sharing Initiative	doi:10.15387/fcp_indi.sald	https://doi.org/10.15387/fcp_indi.sald
sub-031475	sub-031475_20120417_T1-weighted Acquisition	Image Acquisitions	3D structural MRI	3T TIM Trio	Siemens	3	tesla	UO	UO:0000228	head	12	T1-weighted Acquisition	256x256x176	millimeter	UO	UO:0000016	1x1x1	millimeter	UO	UO:0000016	1900	millisecond	UO	UO:0000028	2.52	millisecond	UO	UO:0000028	9	degree	UO	UO:0000185	900	millisecond	UO	UO:0000028	RawData_BIDS/sub-031475/anat/sub-031475_T1w.nii.gz	Functional Connectomes Project International Neuroimaging Data-Sharing Initiative	doi:10.15387/fcp_indi.sald	https://doi.org/10.15387/fcp_indi.sald
sub-031476	sub-031476_20120417_T1-weighted Acquisition	Image Acquisitions	3D structural MRI	3T TIM Trio	Siemens	3	tesla	UO	UO:0000228	head	12	T1-weighted Acquisition	256x256x176	millimeter	UO	UO:0000016	1x1x1	millimeter	UO	UO:0000016	1900	millisecond	UO	UO:0000028	2.52	millisecond	UO	UO:0000028	9	degree	UO	UO:0000185	900	millisecond	UO	UO:0000028	RawData_BIDS/sub-031476/anat/sub-031476_T1w.nii.gz	Functional Connectomes Project International Neuroimaging Data-Sharing Initiative	doi:10.15387/fcp_indi.sald	https://doi.org/10.15387/fcp_indi.sald
sub-031477	sub-031477_20120423_T1-weighted Acquisition	Image Acquisitions	3D structural MRI	3T TIM Trio	Siemens	3	tesla	UO	UO:0000228	head	12	T1-weighted Acquisition	256x256x176	millimeter	UO	UO:0000016	1x1x1	millimeter	UO	UO:0000016	1900	millisecond	UO	UO:0000028	2.52	millisecond	UO	UO:0000028	9	degree	UO	UO:0000185	900	millisecond	UO	UO:0000028	RawData_BIDS/sub-031477/anat/sub-031477_T1w.nii.gz	Functional Connectomes Project International Neuroimaging Data-Sharing Initiative	doi:10.15387/fcp_indi.sald	https://doi.org/10.15387/fcp_indi.sald
sub-031478	sub-031478_20120423_T1-weighted Acquisition	Image Acquisitions	3D structural MRI	3T TIM Trio	Siemens	3	tesla	UO	UO:0000228	head	12	T1-weighted Acquisition	256x256x176	millimeter	UO	UO:0000016	1x1x1	millimeter	UO	UO:0000016	1900	millisecond	UO	UO:0000028	2.52	millisecond	UO	UO:0000028	9	degree	UO	UO:0000185	900	millisecond	UO	UO:0000028	RawData_BIDS/sub-031478/anat/sub-031478_T1w.nii.gz	Functional Connectomes Project International Neuroimaging Data-Sharing Initiative	doi:10.15387/fcp_indi.sald	https://doi.org/10.15387/fcp_indi.sald
sub-031479	sub-031479_20120424_T1-weighted Acquisition	Image Acquisitions	3D structural MRI	3T TIM Trio	Siemens	3	tesla	UO	UO:0000228	head	12	T1-weighted Acquisition	256x256x176	millimeter	UO	UO:0000016	1x1x1	millimeter	UO	UO:0000016	1900	millisecond	UO	UO:0000028	2.52	millisecond	UO	UO:0000028	9	degree	UO	UO:0000185	900	millisecond	UO	UO:0000028	RawData_BIDS/sub-031479/anat/sub-031479_T1w.nii.gz	Functional Connectomes Project International Neuroimaging Data-Sharing Initiative	doi:10.15387/fcp_indi.sald	https://doi.org/10.15387/fcp_indi.sald
sub-031480	sub-031480_20120424_T1-weighted Acquisition	Image Acquisitions	3D structural MRI	3T TIM Trio	Siemens	3	tesla	UO	UO:0000228	head	12	T1-weighted Acquisition	256x256x176	millimeter	UO	UO:0000016	1x1x1	millimeter	UO	UO:0000016	1900	millisecond	UO	UO:0000028	2.52	millisecond	UO	UO:0000028	9	degree	UO	UO:0000185	900	millisecond	UO	UO:0000028	RawData_BIDS/sub-031480/anat/sub-031480_T1w.nii.gz	Functional Connectomes Project International Neuroimaging Data-Sharing Initiative	doi:10.15387/fcp_indi.sald	https://doi.org/10.15387/fcp_indi.sald
sub-031481	sub-031481_20120424_T1-weighted Acquisition	Image Acquisitions	3D structural MRI	3T TIM Trio	Siemens	3	tesla	UO	UO:0000228	head	12	T1-weighted Acquisition	256x256x176	millimeter	UO	UO:0000016	1x1x1	millimeter	UO	UO:0000016	1900	millisecond	UO	UO:0000028	2.52	millisecond	UO	UO:0000028	9	degree	UO	UO:0000185	900	millisecond	UO	UO:0000028	RawData_BIDS/sub-031481/anat/sub-031481_T1w.nii.gz	Functional Connectomes Project International Neuroimaging Data-Sharing Initiative	doi:10.15387/fcp_indi.sald	https://doi.org/10.15387/fcp_indi.sald
sub-031482	sub-031482_20120522_T1-weighted Acquisition	Image Acquisitions	3D structural MRI	3T TIM Trio	Siemens	3	tesla	UO	UO:0000228	head	12	T1-weighted Acquisition	256x256x176	millimeter	UO	UO:0000016	1x1x1	millimeter	UO	UO:0000016	1900	millisecond	UO	UO:0000028	2.52	millisecond	UO	UO:0000028	9	degree	UO	UO:0000185	900	millisecond	UO	UO:0000028	RawData_BIDS/sub-031482/anat/sub-031482_T1w.nii.gz	Functional Connectomes Project International Neuroimaging Data-Sharing Initiative	doi:10.15387/fcp_indi.sald	https://doi.org/10.15387/fcp_indi.sald
sub-031483	sub-031483_20120605_T1-weighted Acquisition	Image Acquisitions	3D structural MRI	3T TIM Trio	Siemens	3	tesla	UO	UO:0000228	head	12	T1-weighted Acquisition	256x256x176	millimeter	UO	UO:0000016	1x1x1	millimeter	UO	UO:0000016	1900	millisecond	UO	UO:0000028	2.52	millisecond	UO	UO:0000028	9	degree	UO	UO:0000185	900	millisecond	UO	UO:0000028	RawData_BIDS/sub-031483/anat/sub-031483_T1w.nii.gz	Functional Connectomes Project International Neuroimaging Data-Sharing Initiative	doi:10.15387/fcp_indi.sald	https://doi.org/10.15387/fcp_indi.sald
sub-031484	sub-031484_20120605_T1-weighted Acquisition	Image Acquisitions	3D structural MRI	3T TIM Trio	Siemens	3	tesla	UO	UO:0000228	head	12	T1-weighted Acquisition	256x256x176	millimeter	UO	UO:0000016	1x1x1	millimeter	UO	UO:0000016	1900	millisecond	UO	UO:0000028	2.52	millisecond	UO	UO:0000028	9	degree	UO	UO:0000185	900	millisecond	UO	UO:0000028	RawData_BIDS/sub-031484/anat/sub-031484_T1w.nii.gz	Functional Connectomes Project International Neuroimaging Data-Sharing Initiative	doi:10.15387/fcp_indi.sald	https://doi.org/10.15387/fcp_indi.sald
sub-031485	sub-031485_20120612_T1-weighted Acquisition	Image Acquisitions	3D structural MRI	3T TIM Trio	Siemens	3	tesla	UO	UO:0000228	head	12	T1-weighted Acquisition	256x256x176	millimeter	UO	UO:0000016	1x1x1	millimeter	UO	UO:0000016	1900	millisecond	UO	UO:0000028	2.52	millisecond	UO	UO:0000028	9	degree	UO	UO:0000185	900	millisecond	UO	UO:0000028	RawData_BIDS/sub-031485/anat/sub-031485_T1w.nii.gz	Functional Connectomes Project International Neuroimaging Data-Sharing Initiative	doi:10.15387/fcp_indi.sald	https://doi.org/10.15387/fcp_indi.sald
sub-031486	sub-031486_20120612_T1-weighted Acquisition	Image Acquisitions	3D structural MRI	3T TIM Trio	Siemens	3	tesla	UO	UO:0000228	head	12	T1-weighted Acquisition	256x256x176	millimeter	UO	UO:0000016	1x1x1	millimeter	UO	UO:0000016	1900	millisecond	UO	UO:0000028	2.52	millisecond	UO	UO:0000028	9	degree	UO	UO:0000185	900	millisecond	UO	UO:0000028	RawData_BIDS/sub-031486/anat/sub-031486_T1w.nii.gz	Functional Connectomes Project International Neuroimaging Data-Sharing Initiative	doi:10.15387/fcp_indi.sald	https://doi.org/10.15387/fcp_indi.sald
sub-031487	sub-031487_20120703_T1-weighted Acquisition	Image Acquisitions	3D structural MRI	3T TIM Trio	Siemens	3	tesla	UO	UO:0000228	head	12	T1-weighted Acquisition	256x256x176	millimeter	UO	UO:0000016	1x1x1	millimeter	UO	UO:0000016	1900	millisecond	UO	UO:0000028	2.52	millisecond	UO	UO:0000028	9	degree	UO	UO:0000185	900	millisecond	UO	UO:0000028	RawData_BIDS/sub-031487/anat/sub-031487_T1w.nii.gz	Functional Connectomes Project International Neuroimaging Data-Sharing Initiative	doi:10.15387/fcp_indi.sald	https://doi.org/10.15387/fcp_indi.sald
sub-031488	sub-031488_20120710_T1-weighted Acquisition	Image Acquisitions	3D structural MRI	3T TIM Trio	Siemens	3	tesla	UO	UO:0000228	head	12	T1-weighted Acquisition	256x256x176	millimeter	UO	UO:0000016	1x1x1	millimeter	UO	UO:0000016	1900	millisecond	UO	UO:0000028	2.52	millisecond	UO	UO:0000028	9	degree	UO	UO:0000185	900	millisecond	UO	UO:0000028	RawData_BIDS/sub-031488/anat/sub-031488_T1w.nii.gz	Functional Connectomes Project International Neuroimaging Data-Sharing Initiative	doi:10.15387/fcp_indi.sald	https://doi.org/10.15387/fcp_indi.sald
sub-031489	sub-031489_20120710_T1-weighted Acquisition	Image Acquisitions	3D structural MRI	3T TIM Trio	Siemens	3	tesla	UO	UO:0000228	head	12	T1-weighted Acquisition	256x256x176	millimeter	UO	UO:0000016	1x1x1	millimeter	UO	UO:0000016	1900	millisecond	UO	UO:0000028	2.52	millisecond	UO	UO:0000028	9	degree	UO	UO:0000185	900	millisecond	UO	UO:0000028	RawData_BIDS/sub-031489/anat/sub-031489_T1w.nii.gz	Functional Connectomes Project International Neuroimaging Data-Sharing Initiative	doi:10.15387/fcp_indi.sald	https://doi.org/10.15387/fcp_indi.sald
sub-031490	sub-031490_20120716_T1-weighted Acquisition	Image Acquisitions	3D structural MRI	3T TIM Trio	Siemens	3	tesla	UO	UO:0000228	head	12	T1-weighted Acquisition	256x256x176	millimeter	UO	UO:0000016	1x1x1	millimeter	UO	UO:0000016	1900	millisecond	UO	UO:0000028	2.52	millisecond	UO	UO:0000028	9	degree	UO	UO:0000185	900	millisecond	UO	UO:0000028	RawData_BIDS/sub-031490/anat/sub-031490_T1w.nii.gz	Functional Connectomes Project International Neuroimaging Data-Sharing Initiative	doi:10.15387/fcp_indi.sald	https://doi.org/10.15387/fcp_indi.sald
sub-031491	sub-031491_20120716_T1-weighted Acquisition	Image Acquisitions	3D structural MRI	3T TIM Trio	Siemens	3	tesla	UO	UO:0000228	head	12	T1-weighted Acquisition	256x256x176	millimeter	UO	UO:0000016	1x1x1	millimeter	UO	UO:0000016	1900	millisecond	UO	UO:0000028	2.52	millisecond	UO	UO:0000028	9	degree	UO	UO:0000185	900	millisecond	UO	UO:0000028	RawData_BIDS/sub-031491/anat/sub-031491_T1w.nii.gz	Functional Connectomes Project International Neuroimaging Data-Sharing Initiative	doi:10.15387/fcp_indi.sald	https://doi.org/10.15387/fcp_indi.sald
sub-031492	sub-031492_20120723_T1-weighted Acquisition	Image Acquisitions	3D structural MRI	3T TIM Trio	Siemens	3	tesla	UO	UO:0000228	head	12	T1-weighted Acquisition	256x256x176	millimeter	UO	UO:0000016	1x1x1	millimeter	UO	UO:0000016	1900	millisecond	UO	UO:0000028	2.52	millisecond	UO	UO:0000028	9	degree	UO	UO:0000185	900	millisecond	UO	UO:0000028	RawData_BIDS/sub-031492/anat/sub-031492_T1w.nii.gz	Functional Connectomes Project International Neuroimaging Data-Sharing Initiative	doi:10.15387/fcp_indi.sald	https://doi.org/10.15387/fcp_indi.sald
sub-031493	sub-031493_20120724_T1-weighted Acquisition	Image Acquisitions	3D structural MRI	3T TIM Trio	Siemens	3	tesla	UO	UO:0000228	head	12	T1-weighted Acquisition	256x256x176	millimeter	UO	UO:0000016	1x1x1	millimeter	UO	UO:0000016	1900	millisecond	UO	UO:0000028	2.52	millisecond	UO	UO:0000028	9	degree	UO	UO:0000185	900	millisecond	UO	UO:0000028	RawData_BIDS/sub-031493/anat/sub-031493_T1w.nii.gz	Functional Connectomes Project International Neuroimaging Data-Sharing Initiative	doi:10.15387/fcp_indi.sald	https://doi.org/10.15387/fcp_indi.sald
sub-031494	sub-031494_20120724_T1-weighted Acquisition	Image Acquisitions	3D structural MRI	3T TIM Trio	Siemens	3	tesla	UO	UO:0000228	head	12	T1-weighted Acquisition	256x256x176	millimeter	UO	UO:0000016	1x1x1	millimeter	UO	UO:0000016	1900	millisecond	UO	UO:0000028	2.52	millisecond	UO	UO:0000028	9	degree	UO	UO:0000185	900	millisecond	UO	UO:0000028	RawData_BIDS/sub-031494/anat/sub-031494_T1w.nii.gz	Functional Connectomes Project International Neuroimaging Data-Sharing Initiative	doi:10.15387/fcp_indi.sald	https://doi.org/10.15387/fcp_indi.sald
sub-031495	sub-031495_20120807_T1-weighted Acquisition	Image Acquisitions	3D structural MRI	3T TIM Trio	Siemens	3	tesla	UO	UO:0000228	head	12	T1-weighted Acquisition	256x256x176	millimeter	UO	UO:0000016	1x1x1	millimeter	UO	UO:0000016	1900	millisecond	UO	UO:0000028	2.52	millisecond	UO	UO:0000028	9	degree	UO	UO:0000185	900	millisecond	UO	UO:0000028	RawData_BIDS/sub-031495/anat/sub-031495_T1w.nii.gz	Functional Connectomes Project International Neuroimaging Data-Sharing Initiative	doi:10.15387/fcp_indi.sald	https://doi.org/10.15387/fcp_indi.sald
sub-031496	sub-031496_20120821_T1-weighted Acquisition	Image Acquisitions	3D structural MRI	3T TIM Trio	Siemens	3	tesla	UO	UO:0000228	head	12	T1-weighted Acquisition	256x256x176	millimeter	UO	UO:0000016	1x1x1	millimeter	UO	UO:0000016	1900	millisecond	UO	UO:0000028	2.52	millisecond	UO	UO:0000028	9	degree	UO	UO:0000185	900	millisecond	UO	UO:0000028	RawData_BIDS/sub-031496/anat/sub-031496_T1w.nii.gz	Functional Connectomes Project International Neuroimaging Data-Sharing Initiative	doi:10.15387/fcp_indi.sald	https://doi.org/10.15387/fcp_indi.sald
sub-031497	sub-031497_20120903_T1-weighted Acquisition	Image Acquisitions	3D structural MRI	3T TIM Trio	Siemens	3	tesla	UO	UO:0000228	head	12	T1-weighted Acquisition	256x256x176	millimeter	UO	UO:0000016	1x1x1	millimeter	UO	UO:0000016	1900	millisecond	UO	UO:0000028	2.52	millisecond	UO	UO:0000028	9	degree	UO	UO:0000185	900	millisecond	UO	UO:0000028	RawData_BIDS/sub-031497/anat/sub-031497_T1w.nii.gz	Functional Connectomes Project International Neuroimaging Data-Sharing Initiative	doi:10.15387/fcp_indi.sald	https://doi.org/10.15387/fcp_indi.sald
sub-031498	sub-031498_20120910_T1-weighted Acquisition	Image Acquisitions	3D structural MRI	3T TIM Trio	Siemens	3	tesla	UO	UO:0000228	head	12	T1-weighted Acquisition	256x256x176	millimeter	UO	UO:0000016	1x1x1	millimeter	UO	UO:0000016	1900	millisecond	UO	UO:0000028	2.52	millisecond	UO	UO:0000028	9	degree	UO	UO:0000185	900	millisecond	UO	UO:0000028	RawData_BIDS/sub-031498/anat/sub-031498_T1w.nii.gz	Functional Connectomes Project International Neuroimaging Data-Sharing Initiative	doi:10.15387/fcp_indi.sald	https://doi.org/10.15387/fcp_indi.sald
sub-031499	sub-031499_20120915_T1-weighted Acquisition	Image Acquisitions	3D structural MRI	3T TIM Trio	Siemens	3	tesla	UO	UO:0000228	head	12	T1-weighted Acquisition	256x256x176	millimeter	UO	UO:0000016	1x1x1	millimeter	UO	UO:0000016	1900	millisecond	UO	UO:0000028	2.52	millisecond	UO	UO:0000028	9	degree	UO	UO:0000185	900	millisecond	UO	UO:0000028	RawData_BIDS/sub-031499/anat/sub-031499_T1w.nii.gz	Functional Connectomes Project International Neuroimaging Data-Sharing Initiative	doi:10.15387/fcp_indi.sald	https://doi.org/10.15387/fcp_indi.sald
sub-031500	sub-031500_20120915_T1-weighted Acquisition	Image Acquisitions	3D structural MRI	3T TIM Trio	Siemens	3	tesla	UO	UO:0000228	head	12	T1-weighted Acquisition	256x256x176	millimeter	UO	UO:0000016	1x1x1	millimeter	UO	UO:0000016	1900	millisecond	UO	UO:0000028	2.52	millisecond	UO	UO:0000028	9	degree	UO	UO:0000185	900	millisecond	UO	UO:0000028	RawData_BIDS/sub-031500/anat/sub-031500_T1w.nii.gz	Functional Connectomes Project International Neuroimaging Data-Sharing Initiative	doi:10.15387/fcp_indi.sald	https://doi.org/10.15387/fcp_indi.sald
sub-031501	sub-031501_20120918_T1-weighted Acquisition	Image Acquisitions	3D structural MRI	3T TIM Trio	Siemens	3	tesla	UO	UO:0000228	head	12	T1-weighted Acquisition	256x256x176	millimeter	UO	UO:0000016	1x1x1	millimeter	UO	UO:0000016	1900	millisecond	UO	UO:0000028	2.52	millisecond	UO	UO:0000028	9	degree	UO	UO:0000185	900	millisecond	UO	UO:0000028	RawData_BIDS/sub-031501/anat/sub-031501_T1w.nii.gz	Functional Connectomes Project International Neuroimaging Data-Sharing Initiative	doi:10.15387/fcp_indi.sald	https://doi.org/10.15387/fcp_indi.sald
sub-031502	sub-031502_20120918_T1-weighted Acquisition	Image Acquisitions	3D structural MRI	3T TIM Trio	Siemens	3	tesla	UO	UO:0000228	head	12	T1-weighted Acquisition	256x256x176	millimeter	UO	UO:0000016	1x1x1	millimeter	UO	UO:0000016	1900	millisecond	UO	UO:0000028	2.52	millisecond	UO	UO:0000028	9	degree	UO	UO:0000185	900	millisecond	UO	UO:0000028	RawData_BIDS/sub-031502/anat/sub-031502_T1w.nii.gz	Functional Connectomes Project International Neuroimaging Data-Sharing Initiative	doi:10.15387/fcp_indi.sald	https://doi.org/10.15387/fcp_indi.sald
sub-031503	sub-031503_20120918_T1-weighted Acquisition	Image Acquisitions	3D structural MRI	3T TIM Trio	Siemens	3	tesla	UO	UO:0000228	head	12	T1-weighted Acquisition	256x256x176	millimeter	UO	UO:0000016	1x1x1	millimeter	UO	UO:0000016	1900	millisecond	UO	UO:0000028	2.52	millisecond	UO	UO:0000028	9	degree	UO	UO:0000185	900	millisecond	UO	UO:0000028	RawData_BIDS/sub-031503/anat/sub-031503_T1w.nii.gz	Functional Connectomes Project International Neuroimaging Data-Sharing Initiative	doi:10.15387/fcp_indi.sald	https://doi.org/10.15387/fcp_indi.sald
sub-031504	sub-031504_20120924_T1-weighted Acquisition	Image Acquisitions	3D structural MRI	3T TIM Trio	Siemens	3	tesla	UO	UO:0000228	head	12	T1-weighted Acquisition	256x256x176	millimeter	UO	UO:0000016	1x1x1	millimeter	UO	UO:0000016	1900	millisecond	UO	UO:0000028	2.52	millisecond	UO	UO:0000028	9	degree	UO	UO:0000185	900	millisecond	UO	UO:0000028	RawData_BIDS/sub-031504/anat/sub-031504_T1w.nii.gz	Functional Connectomes Project International Neuroimaging Data-Sharing Initiative	doi:10.15387/fcp_indi.sald	https://doi.org/10.15387/fcp_indi.sald
sub-031505	sub-031505_20120924_T1-weighted Acquisition	Image Acquisitions	3D structural MRI	3T TIM Trio	Siemens	3	tesla	UO	UO:0000228	head	12	T1-weighted Acquisition	256x256x176	millimeter	UO	UO:0000016	1x1x1	millimeter	UO	UO:0000016	1900	millisecond	UO	UO:0000028	2.52	millisecond	UO	UO:0000028	9	degree	UO	UO:0000185	900	millisecond	UO	UO:0000028	RawData_BIDS/sub-031505/anat/sub-031505_T1w.nii.gz	Functional Connectomes Project International Neuroimaging Data-Sharing Initiative	doi:10.15387/fcp_indi.sald	https://doi.org/10.15387/fcp_indi.sald
sub-031506	sub-031506_20120924_T1-weighted Acquisition	Image Acquisitions	3D structural MRI	3T TIM Trio	Siemens	3	tesla	UO	UO:0000228	head	12	T1-weighted Acquisition	256x256x176	millimeter	UO	UO:0000016	1x1x1	millimeter	UO	UO:0000016	1900	millisecond	UO	UO:0000028	2.52	millisecond	UO	UO:0000028	9	degree	UO	UO:0000185	900	millisecond	UO	UO:0000028	RawData_BIDS/sub-031506/anat/sub-031506_T1w.nii.gz	Functional Connectomes Project International Neuroimaging Data-Sharing Initiative	doi:10.15387/fcp_indi.sald	https://doi.org/10.15387/fcp_indi.sald
sub-031507	sub-031507_20120924_T1-weighted Acquisition	Image Acquisitions	3D structural MRI	3T TIM Trio	Siemens	3	tesla	UO	UO:0000228	head	12	T1-weighted Acquisition	256x256x176	millimeter	UO	UO:0000016	1x1x1	millimeter	UO	UO:0000016	1900	millisecond	UO	UO:0000028	2.52	millisecond	UO	UO:0000028	9	degree	UO	UO:0000185	900	millisecond	UO	UO:0000028	RawData_BIDS/sub-031507/anat/sub-031507_T1w.nii.gz	Functional Connectomes Project International Neuroimaging Data-Sharing Initiative	doi:10.15387/fcp_indi.sald	https://doi.org/10.15387/fcp_indi.sald
sub-031508	sub-031508_20120924_T1-weighted Acquisition	Image Acquisitions	3D structural MRI	3T TIM Trio	Siemens	3	tesla	UO	UO:0000228	head	12	T1-weighted Acquisition	256x256x176	millimeter	UO	UO:0000016	1x1x1	millimeter	UO	UO:0000016	1900	millisecond	UO	UO:0000028	2.52	millisecond	UO	UO:0000028	9	degree	UO	UO:0000185	900	millisecond	UO	UO:0000028	RawData_BIDS/sub-031508/anat/sub-031508_T1w.nii.gz	Functional Connectomes Project International Neuroimaging Data-Sharing Initiative	doi:10.15387/fcp_indi.sald	https://doi.org/10.15387/fcp_indi.sald
sub-031509	sub-031509_20120925_T1-weighted Acquisition	Image Acquisitions	3D structural MRI	3T TIM Trio	Siemens	3	tesla	UO	UO:0000228	head	12	T1-weighted Acquisition	256x256x176	millimeter	UO	UO:0000016	1x1x1	millimeter	UO	UO:0000016	1900	millisecond	UO	UO:0000028	2.52	millisecond	UO	UO:0000028	9	degree	UO	UO:0000185	900	millisecond	UO	UO:0000028	RawData_BIDS/sub-031509/anat/sub-031509_T1w.nii.gz	Functional Connectomes Project International Neuroimaging Data-Sharing Initiative	doi:10.15387/fcp_indi.sald	https://doi.org/10.15387/fcp_indi.sald
sub-031510	sub-031510_20120925_T1-weighted Acquisition	Image Acquisitions	3D structural MRI	3T TIM Trio	Siemens	3	tesla	UO	UO:0000228	head	12	T1-weighted Acquisition	256x256x176	millimeter	UO	UO:0000016	1x1x1	millimeter	UO	UO:0000016	1900	millisecond	UO	UO:0000028	2.52	millisecond	UO	UO:0000028	9	degree	UO	UO:0000185	900	millisecond	UO	UO:0000028	RawData_BIDS/sub-031510/anat/sub-031510_T1w.nii.gz	Functional Connectomes Project International Neuroimaging Data-Sharing Initiative	doi:10.15387/fcp_indi.sald	https://doi.org/10.15387/fcp_indi.sald
sub-031511	sub-031511_20120925_T1-weighted Acquisition	Image Acquisitions	3D structural MRI	3T TIM Trio	Siemens	3	tesla	UO	UO:0000228	head	12	T1-weighted Acquisition	256x256x176	millimeter	UO	UO:0000016	1x1x1	millimeter	UO	UO:0000016	1900	millisecond	UO	UO:0000028	2.52	millisecond	UO	UO:0000028	9	degree	UO	UO:0000185	900	millisecond	UO	UO:0000028	RawData_BIDS/sub-031511/anat/sub-031511_T1w.nii.gz	Functional Connectomes Project International Neuroimaging Data-Sharing Initiative	doi:10.15387/fcp_indi.sald	https://doi.org/10.15387/fcp_indi.sald
sub-031512	sub-031512_20120925_T1-weighted Acquisition	Image Acquisitions	3D structural MRI	3T TIM Trio	Siemens	3	tesla	UO	UO:0000228	head	12	T1-weighted Acquisition	256x256x176	millimeter	UO	UO:0000016	1x1x1	millimeter	UO	UO:0000016	1900	millisecond	UO	UO:0000028	2.52	millisecond	UO	UO:0000028	9	degree	UO	UO:0000185	900	millisecond	UO	UO:0000028	RawData_BIDS/sub-031512/anat/sub-031512_T1w.nii.gz	Functional Connectomes Project International Neuroimaging Data-Sharing Initiative	doi:10.15387/fcp_indi.sald	https://doi.org/10.15387/fcp_indi.sald
sub-031513	sub-031513_20120925_T1-weighted Acquisition	Image Acquisitions	3D structural MRI	3T TIM Trio	Siemens	3	tesla	UO	UO:0000228	head	12	T1-weighted Acquisition	256x256x176	millimeter	UO	UO:0000016	1x1x1	millimeter	UO	UO:0000016	1900	millisecond	UO	UO:0000028	2.52	millisecond	UO	UO:0000028	9	degree	UO	UO:0000185	900	millisecond	UO	UO:0000028	RawData_BIDS/sub-031513/anat/sub-031513_T1w.nii.gz	Functional Connectomes Project International Neuroimaging Data-Sharing Initiative	doi:10.15387/fcp_indi.sald	https://doi.org/10.15387/fcp_indi.sald
sub-031514	sub-031514_20121009_T1-weighted Acquisition	Image Acquisitions	3D structural MRI	3T TIM Trio	Siemens	3	tesla	UO	UO:0000228	head	12	T1-weighted Acquisition	256x256x176	millimeter	UO	UO:0000016	1x1x1	millimeter	UO	UO:0000016	1900	millisecond	UO	UO:0000028	2.52	millisecond	UO	UO:0000028	9	degree	UO	UO:0000185	900	millisecond	UO	UO:0000028	RawData_BIDS/sub-031514/anat/sub-031514_T1w.nii.gz	Functional Connectomes Project International Neuroimaging Data-Sharing Initiative	doi:10.15387/fcp_indi.sald	https://doi.org/10.15387/fcp_indi.sald
sub-031515	sub-031515_20121015_T1-weighted Acquisition	Image Acquisitions	3D structural MRI	3T TIM Trio	Siemens	3	tesla	UO	UO:0000228	head	12	T1-weighted Acquisition	256x256x176	millimeter	UO	UO:0000016	1x1x1	millimeter	UO	UO:0000016	1900	millisecond	UO	UO:0000028	2.52	millisecond	UO	UO:0000028	9	degree	UO	UO:0000185	900	millisecond	UO	UO:0000028	RawData_BIDS/sub-031515/anat/sub-031515_T1w.nii.gz	Functional Connectomes Project International Neuroimaging Data-Sharing Initiative	doi:10.15387/fcp_indi.sald	https://doi.org/10.15387/fcp_indi.sald
sub-031516	sub-031516_20121015_T1-weighted Acquisition	Image Acquisitions	3D structural MRI	3T TIM Trio	Siemens	3	tesla	UO	UO:0000228	head	12	T1-weighted Acquisition	256x256x176	millimeter	UO	UO:0000016	1x1x1	millimeter	UO	UO:0000016	1900	millisecond	UO	UO:0000028	2.52	millisecond	UO	UO:0000028	9	degree	UO	UO:0000185	900	millisecond	UO	UO:0000028	RawData_BIDS/sub-031516/anat/sub-031516_T1w.nii.gz	Functional Connectomes Project International Neuroimaging Data-Sharing Initiative	doi:10.15387/fcp_indi.sald	https://doi.org/10.15387/fcp_indi.sald
sub-031517	sub-031517_20121016_T1-weighted Acquisition	Image Acquisitions	3D structural MRI	3T TIM Trio	Siemens	3	tesla	UO	UO:0000228	head	12	T1-weighted Acquisition	256x256x176	millimeter	UO	UO:0000016	1x1x1	millimeter	UO	UO:0000016	1900	millisecond	UO	UO:0000028	2.52	millisecond	UO	UO:0000028	9	degree	UO	UO:0000185	900	millisecond	UO	UO:0000028	RawData_BIDS/sub-031517/anat/sub-031517_T1w.nii.gz	Functional Connectomes Project International Neuroimaging Data-Sharing Initiative	doi:10.15387/fcp_indi.sald	https://doi.org/10.15387/fcp_indi.sald
sub-031518	sub-031518_20121016_T1-weighted Acquisition	Image Acquisitions	3D structural MRI	3T TIM Trio	Siemens	3	tesla	UO	UO:0000228	head	12	T1-weighted Acquisition	256x256x176	millimeter	UO	UO:0000016	1x1x1	millimeter	UO	UO:0000016	1900	millisecond	UO	UO:0000028	2.52	millisecond	UO	UO:0000028	9	degree	UO	UO:0000185	900	millisecond	UO	UO:0000028	RawData_BIDS/sub-031518/anat/sub-031518_T1w.nii.gz	Functional Connectomes Project International Neuroimaging Data-Sharing Initiative	doi:10.15387/fcp_indi.sald	https://doi.org/10.15387/fcp_indi.sald
sub-031519	sub-031519_20121016_T1-weighted Acquisition	Image Acquisitions	3D structural MRI	3T TIM Trio	Siemens	3	tesla	UO	UO:0000228	head	12	T1-weighted Acquisition	256x256x176	millimeter	UO	UO:0000016	1x1x1	millimeter	UO	UO:0000016	1900	millisecond	UO	UO:0000028	2.52	millisecond	UO	UO:0000028	9	degree	UO	UO:0000185	900	millisecond	UO	UO:0000028	RawData_BIDS/sub-031519/anat/sub-031519_T1w.nii.gz	Functional Connectomes Project International Neuroimaging Data-Sharing Initiative	doi:10.15387/fcp_indi.sald	https://doi.org/10.15387/fcp_indi.sald
sub-031520	sub-031520_20121022_T1-weighted Acquisition	Image Acquisitions	3D structural MRI	3T TIM Trio	Siemens	3	tesla	UO	UO:0000228	head	12	T1-weighted Acquisition	256x256x176	millimeter	UO	UO:0000016	1x1x1	millimeter	UO	UO:0000016	1900	millisecond	UO	UO:0000028	2.52	millisecond	UO	UO:0000028	9	degree	UO	UO:0000185	900	millisecond	UO	UO:0000028	RawData_BIDS/sub-031520/anat/sub-031520_T1w.nii.gz	Functional Connectomes Project International Neuroimaging Data-Sharing Initiative	doi:10.15387/fcp_indi.sald	https://doi.org/10.15387/fcp_indi.sald
sub-031521	sub-031521_20121022_T1-weighted Acquisition	Image Acquisitions	3D structural MRI	3T TIM Trio	Siemens	3	tesla	UO	UO:0000228	head	12	T1-weighted Acquisition	256x256x176	millimeter	UO	UO:0000016	1x1x1	millimeter	UO	UO:0000016	1900	millisecond	UO	UO:0000028	2.52	millisecond	UO	UO:0000028	9	degree	UO	UO:0000185	900	millisecond	UO	UO:0000028	RawData_BIDS/sub-031521/anat/sub-031521_T1w.nii.gz	Functional Connectomes Project International Neuroimaging Data-Sharing Initiative	doi:10.15387/fcp_indi.sald	https://doi.org/10.15387/fcp_indi.sald
sub-031522	sub-031522_20121023_T1-weighted Acquisition	Image Acquisitions	3D structural MRI	3T TIM Trio	Siemens	3	tesla	UO	UO:0000228	head	12	T1-weighted Acquisition	256x256x176	millimeter	UO	UO:0000016	1x1x1	millimeter	UO	UO:0000016	1900	millisecond	UO	UO:0000028	2.52	millisecond	UO	UO:0000028	9	degree	UO	UO:0000185	900	millisecond	UO	UO:0000028	RawData_BIDS/sub-031522/anat/sub-031522_T1w.nii.gz	Functional Connectomes Project International Neuroimaging Data-Sharing Initiative	doi:10.15387/fcp_indi.sald	https://doi.org/10.15387/fcp_indi.sald
sub-031523	sub-031523_20121023_T1-weighted Acquisition	Image Acquisitions	3D structural MRI	3T TIM Trio	Siemens	3	tesla	UO	UO:0000228	head	12	T1-weighted Acquisition	256x256x176	millimeter	UO	UO:0000016	1x1x1	millimeter	UO	UO:0000016	1900	millisecond	UO	UO:0000028	2.52	millisecond	UO	UO:0000028	9	degree	UO	UO:0000185	900	millisecond	UO	UO:0000028	RawData_BIDS/sub-031523/anat/sub-031523_T1w.nii.gz	Functional Connectomes Project International Neuroimaging Data-Sharing Initiative	doi:10.15387/fcp_indi.sald	https://doi.org/10.15387/fcp_indi.sald
sub-031524	sub-031524_20121023_T1-weighted Acquisition	Image Acquisitions	3D structural MRI	3T TIM Trio	Siemens	3	tesla	UO	UO:0000228	head	12	T1-weighted Acquisition	256x256x176	millimeter	UO	UO:0000016	1x1x1	millimeter	UO	UO:0000016	1900	millisecond	UO	UO:0000028	2.52	millisecond	UO	UO:0000028	9	degree	UO	UO:0000185	900	millisecond	UO	UO:0000028	RawData_BIDS/sub-031524/anat/sub-031524_T1w.nii.gz	Functional Connectomes Project International Neuroimaging Data-Sharing Initiative	doi:10.15387/fcp_indi.sald	https://doi.org/10.15387/fcp_indi.sald
sub-031525	sub-031525_20121023_T1-weighted Acquisition	Image Acquisitions	3D structural MRI	3T TIM Trio	Siemens	3	tesla	UO	UO:0000228	head	12	T1-weighted Acquisition	256x256x176	millimeter	UO	UO:0000016	1x1x1	millimeter	UO	UO:0000016	1900	millisecond	UO	UO:0000028	2.52	millisecond	UO	UO:0000028	9	degree	UO	UO:0000185	900	millisecond	UO	UO:0000028	RawData_BIDS/sub-031525/anat/sub-031525_T1w.nii.gz	Functional Connectomes Project International Neuroimaging Data-Sharing Initiative	doi:10.15387/fcp_indi.sald	https://doi.org/10.15387/fcp_indi.sald
sub-031526	sub-031526_20121029_T1-weighted Acquisition	Image Acquisitions	3D structural MRI	3T TIM Trio	Siemens	3	tesla	UO	UO:0000228	head	12	T1-weighted Acquisition	256x256x176	millimeter	UO	UO:0000016	1x1x1	millimeter	UO	UO:0000016	1900	millisecond	UO	UO:0000028	2.52	millisecond	UO	UO:0000028	9	degree	UO	UO:0000185	900	millisecond	UO	UO:0000028	RawData_BIDS/sub-031526/anat/sub-031526_T1w.nii.gz	Functional Connectomes Project International Neuroimaging Data-Sharing Initiative	doi:10.15387/fcp_indi.sald	https://doi.org/10.15387/fcp_indi.sald
sub-031527	sub-031527_20121029_T1-weighted Acquisition	Image Acquisitions	3D structural MRI	3T TIM Trio	Siemens	3	tesla	UO	UO:0000228	head	12	T1-weighted Acquisition	256x256x176	millimeter	UO	UO:0000016	1x1x1	millimeter	UO	UO:0000016	1900	millisecond	UO	UO:0000028	2.52	millisecond	UO	UO:0000028	9	degree	UO	UO:0000185	900	millisecond	UO	UO:0000028	RawData_BIDS/sub-031527/anat/sub-031527_T1w.nii.gz	Functional Connectomes Project International Neuroimaging Data-Sharing Initiative	doi:10.15387/fcp_indi.sald	https://doi.org/10.15387/fcp_indi.sald
sub-031528	sub-031528_20121029_T1-weighted Acquisition	Image Acquisitions	3D structural MRI	3T TIM Trio	Siemens	3	tesla	UO	UO:0000228	head	12	T1-weighted Acquisition	256x256x176	millimeter	UO	UO:0000016	1x1x1	millimeter	UO	UO:0000016	1900	millisecond	UO	UO:0000028	2.52	millisecond	UO	UO:0000028	9	degree	UO	UO:0000185	900	millisecond	UO	UO:0000028	RawData_BIDS/sub-031528/anat/sub-031528_T1w.nii.gz	Functional Connectomes Project International Neuroimaging Data-Sharing Initiative	doi:10.15387/fcp_indi.sald	https://doi.org/10.15387/fcp_indi.sald
sub-031529	sub-031529_20121029_T1-weighted Acquisition	Image Acquisitions	3D structural MRI	3T TIM Trio	Siemens	3	tesla	UO	UO:0000228	head	12	T1-weighted Acquisition	256x256x176	millimeter	UO	UO:0000016	1x1x1	millimeter	UO	UO:0000016	1900	millisecond	UO	UO:0000028	2.52	millisecond	UO	UO:0000028	9	degree	UO	UO:0000185	900	millisecond	UO	UO:0000028	RawData_BIDS/sub-031529/anat/sub-031529_T1w.nii.gz	Functional Connectomes Project International Neuroimaging Data-Sharing Initiative	doi:10.15387/fcp_indi.sald	https://doi.org/10.15387/fcp_indi.sald
sub-031530	sub-031530_20121029_T1-weighted Acquisition	Image Acquisitions	3D structural MRI	3T TIM Trio	Siemens	3	tesla	UO	UO:0000228	head	12	T1-weighted Acquisition	256x256x176	millimeter	UO	UO:0000016	1x1x1	millimeter	UO	UO:0000016	1900	millisecond	UO	UO:0000028	2.52	millisecond	UO	UO:0000028	9	degree	UO	UO:0000185	900	millisecond	UO	UO:0000028	RawData_BIDS/sub-031530/anat/sub-031530_T1w.nii.gz	Functional Connectomes Project International Neuroimaging Data-Sharing Initiative	doi:10.15387/fcp_indi.sald	https://doi.org/10.15387/fcp_indi.sald
sub-031531	sub-031531_20121030_T1-weighted Acquisition	Image Acquisitions	3D structural MRI	3T TIM Trio	Siemens	3	tesla	UO	UO:0000228	head	12	T1-weighted Acquisition	256x256x176	millimeter	UO	UO:0000016	1x1x1	millimeter	UO	UO:0000016	1900	millisecond	UO	UO:0000028	2.52	millisecond	UO	UO:0000028	9	degree	UO	UO:0000185	900	millisecond	UO	UO:0000028	RawData_BIDS/sub-031531/anat/sub-031531_T1w.nii.gz	Functional Connectomes Project International Neuroimaging Data-Sharing Initiative	doi:10.15387/fcp_indi.sald	https://doi.org/10.15387/fcp_indi.sald
sub-031532	sub-031532_20121030_T1-weighted Acquisition	Image Acquisitions	3D structural MRI	3T TIM Trio	Siemens	3	tesla	UO	UO:0000228	head	12	T1-weighted Acquisition	256x256x176	millimeter	UO	UO:0000016	1x1x1	millimeter	UO	UO:0000016	1900	millisecond	UO	UO:0000028	2.52	millisecond	UO	UO:0000028	9	degree	UO	UO:0000185	900	millisecond	UO	UO:0000028	RawData_BIDS/sub-031532/anat/sub-031532_T1w.nii.gz	Functional Connectomes Project International Neuroimaging Data-Sharing Initiative	doi:10.15387/fcp_indi.sald	https://doi.org/10.15387/fcp_indi.sald
sub-031533	sub-031533_20121104_T1-weighted Acquisition	Image Acquisitions	3D structural MRI	3T TIM Trio	Siemens	3	tesla	UO	UO:0000228	head	12	T1-weighted Acquisition	256x256x176	millimeter	UO	UO:0000016	1x1x1	millimeter	UO	UO:0000016	1900	millisecond	UO	UO:0000028	2.52	millisecond	UO	UO:0000028	9	degree	UO	UO:0000185	900	millisecond	UO	UO:0000028	RawData_BIDS/sub-031533/anat/sub-031533_T1w.nii.gz	Functional Connectomes Project International Neuroimaging Data-Sharing Initiative	doi:10.15387/fcp_indi.sald	https://doi.org/10.15387/fcp_indi.sald
sub-031534	sub-031534_20121104_T1-weighted Acquisition	Image Acquisitions	3D structural MRI	3T TIM Trio	Siemens	3	tesla	UO	UO:0000228	head	12	T1-weighted Acquisition	256x256x176	millimeter	UO	UO:0000016	1x1x1	millimeter	UO	UO:0000016	1900	millisecond	UO	UO:0000028	2.52	millisecond	UO	UO:0000028	9	degree	UO	UO:0000185	900	millisecond	UO	UO:0000028	RawData_BIDS/sub-031534/anat/sub-031534_T1w.nii.gz	Functional Connectomes Project International Neuroimaging Data-Sharing Initiative	doi:10.15387/fcp_indi.sald	https://doi.org/10.15387/fcp_indi.sald
sub-031535	sub-031535_20121104_T1-weighted Acquisition	Image Acquisitions	3D structural MRI	3T TIM Trio	Siemens	3	tesla	UO	UO:0000228	head	12	T1-weighted Acquisition	256x256x176	millimeter	UO	UO:0000016	1x1x1	millimeter	UO	UO:0000016	1900	millisecond	UO	UO:0000028	2.52	millisecond	UO	UO:0000028	9	degree	UO	UO:0000185	900	millisecond	UO	UO:0000028	RawData_BIDS/sub-031535/anat/sub-031535_T1w.nii.gz	Functional Connectomes Project International Neuroimaging Data-Sharing Initiative	doi:10.15387/fcp_indi.sald	https://doi.org/10.15387/fcp_indi.sald
sub-031536	sub-031536_20121104_T1-weighted Acquisition	Image Acquisitions	3D structural MRI	3T TIM Trio	Siemens	3	tesla	UO	UO:0000228	head	12	T1-weighted Acquisition	256x256x176	millimeter	UO	UO:0000016	1x1x1	millimeter	UO	UO:0000016	1900	millisecond	UO	UO:0000028	2.52	millisecond	UO	UO:0000028	9	degree	UO	UO:0000185	900	millisecond	UO	UO:0000028	RawData_BIDS/sub-031536/anat/sub-031536_T1w.nii.gz	Functional Connectomes Project International Neuroimaging Data-Sharing Initiative	doi:10.15387/fcp_indi.sald	https://doi.org/10.15387/fcp_indi.sald
sub-031537	sub-031537_20121104_T1-weighted Acquisition	Image Acquisitions	3D structural MRI	3T TIM Trio	Siemens	3	tesla	UO	UO:0000228	head	12	T1-weighted Acquisition	256x256x176	millimeter	UO	UO:0000016	1x1x1	millimeter	UO	UO:0000016	1900	millisecond	UO	UO:0000028	2.52	millisecond	UO	UO:0000028	9	degree	UO	UO:0000185	900	millisecond	UO	UO:0000028	RawData_BIDS/sub-031537/anat/sub-031537_T1w.nii.gz	Functional Connectomes Project International Neuroimaging Data-Sharing Initiative	doi:10.15387/fcp_indi.sald	https://doi.org/10.15387/fcp_indi.sald
sub-031538	sub-031538_20121104_T1-weighted Acquisition	Image Acquisitions	3D structural MRI	3T TIM Trio	Siemens	3	tesla	UO	UO:0000228	head	12	T1-weighted Acquisition	256x256x176	millimeter	UO	UO:0000016	1x1x1	millimeter	UO	UO:0000016	1900	millisecond	UO	UO:0000028	2.52	millisecond	UO	UO:0000028	9	degree	UO	UO:0000185	900	millisecond	UO	UO:0000028	RawData_BIDS/sub-031538/anat/sub-031538_T1w.nii.gz	Functional Connectomes Project International Neuroimaging Data-Sharing Initiative	doi:10.15387/fcp_indi.sald	https://doi.org/10.15387/fcp_indi.sald
sub-031539	sub-031539_20121104_T1-weighted Acquisition	Image Acquisitions	3D structural MRI	3T TIM Trio	Siemens	3	tesla	UO	UO:0000228	head	12	T1-weighted Acquisition	256x256x176	millimeter	UO	UO:0000016	1x1x1	millimeter	UO	UO:0000016	1900	millisecond	UO	UO:0000028	2.52	millisecond	UO	UO:0000028	9	degree	UO	UO:0000185	900	millisecond	UO	UO:0000028	RawData_BIDS/sub-031539/anat/sub-031539_T1w.nii.gz	Functional Connectomes Project International Neuroimaging Data-Sharing Initiative	doi:10.15387/fcp_indi.sald	https://doi.org/10.15387/fcp_indi.sald
sub-031540	sub-031540_20121104_T1-weighted Acquisition	Image Acquisitions	3D structural MRI	3T TIM Trio	Siemens	3	tesla	UO	UO:0000228	head	12	T1-weighted Acquisition	256x256x176	millimeter	UO	UO:0000016	1x1x1	millimeter	UO	UO:0000016	1900	millisecond	UO	UO:0000028	2.52	millisecond	UO	UO:0000028	9	degree	UO	UO:0000185	900	millisecond	UO	UO:0000028	RawData_BIDS/sub-031540/anat/sub-031540_T1w.nii.gz	Functional Connectomes Project International Neuroimaging Data-Sharing Initiative	doi:10.15387/fcp_indi.sald	https://doi.org/10.15387/fcp_indi.sald
sub-031541	sub-031541_20121105_T1-weighted Acquisition	Image Acquisitions	3D structural MRI	3T TIM Trio	Siemens	3	tesla	UO	UO:0000228	head	12	T1-weighted Acquisition	256x256x176	millimeter	UO	UO:0000016	1x1x1	millimeter	UO	UO:0000016	1900	millisecond	UO	UO:0000028	2.52	millisecond	UO	UO:0000028	9	degree	UO	UO:0000185	900	millisecond	UO	UO:0000028	RawData_BIDS/sub-031541/anat/sub-031541_T1w.nii.gz	Functional Connectomes Project International Neuroimaging Data-Sharing Initiative	doi:10.15387/fcp_indi.sald	https://doi.org/10.15387/fcp_indi.sald
sub-031542	sub-031542_20121105_T1-weighted Acquisition	Image Acquisitions	3D structural MRI	3T TIM Trio	Siemens	3	tesla	UO	UO:0000228	head	12	T1-weighted Acquisition	256x256x176	millimeter	UO	UO:0000016	1x1x1	millimeter	UO	UO:0000016	1900	millisecond	UO	UO:0000028	2.52	millisecond	UO	UO:0000028	9	degree	UO	UO:0000185	900	millisecond	UO	UO:0000028	RawData_BIDS/sub-031542/anat/sub-031542_T1w.nii.gz	Functional Connectomes Project International Neuroimaging Data-Sharing Initiative	doi:10.15387/fcp_indi.sald	https://doi.org/10.15387/fcp_indi.sald
sub-031543	sub-031543_20121105_T1-weighted Acquisition	Image Acquisitions	3D structural MRI	3T TIM Trio	Siemens	3	tesla	UO	UO:0000228	head	12	T1-weighted Acquisition	256x256x176	millimeter	UO	UO:0000016	1x1x1	millimeter	UO	UO:0000016	1900	millisecond	UO	UO:0000028	2.52	millisecond	UO	UO:0000028	9	degree	UO	UO:0000185	900	millisecond	UO	UO:0000028	RawData_BIDS/sub-031543/anat/sub-031543_T1w.nii.gz	Functional Connectomes Project International Neuroimaging Data-Sharing Initiative	doi:10.15387/fcp_indi.sald	https://doi.org/10.15387/fcp_indi.sald
sub-031544	sub-031544_20121106_T1-weighted Acquisition	Image Acquisitions	3D structural MRI	3T TIM Trio	Siemens	3	tesla	UO	UO:0000228	head	12	T1-weighted Acquisition	256x256x176	millimeter	UO	UO:0000016	1x1x1	millimeter	UO	UO:0000016	1900	millisecond	UO	UO:0000028	2.52	millisecond	UO	UO:0000028	9	degree	UO	UO:0000185	900	millisecond	UO	UO:0000028	RawData_BIDS/sub-031544/anat/sub-031544_T1w.nii.gz	Functional Connectomes Project International Neuroimaging Data-Sharing Initiative	doi:10.15387/fcp_indi.sald	https://doi.org/10.15387/fcp_indi.sald
sub-031545	sub-031545_20121106_T1-weighted Acquisition	Image Acquisitions	3D structural MRI	3T TIM Trio	Siemens	3	tesla	UO	UO:0000228	head	12	T1-weighted Acquisition	256x256x176	millimeter	UO	UO:0000016	1x1x1	millimeter	UO	UO:0000016	1900	millisecond	UO	UO:0000028	2.52	millisecond	UO	UO:0000028	9	degree	UO	UO:0000185	900	millisecond	UO	UO:0000028	RawData_BIDS/sub-031545/anat/sub-031545_T1w.nii.gz	Functional Connectomes Project International Neuroimaging Data-Sharing Initiative	doi:10.15387/fcp_indi.sald	https://doi.org/10.15387/fcp_indi.sald
sub-031546	sub-031546_20121106_T1-weighted Acquisition	Image Acquisitions	3D structural MRI	3T TIM Trio	Siemens	3	tesla	UO	UO:0000228	head	12	T1-weighted Acquisition	256x256x176	millimeter	UO	UO:0000016	1x1x1	millimeter	UO	UO:0000016	1900	millisecond	UO	UO:0000028	2.52	millisecond	UO	UO:0000028	9	degree	UO	UO:0000185	900	millisecond	UO	UO:0000028	RawData_BIDS/sub-031546/anat/sub-031546_T1w.nii.gz	Functional Connectomes Project International Neuroimaging Data-Sharing Initiative	doi:10.15387/fcp_indi.sald	https://doi.org/10.15387/fcp_indi.sald
sub-031547	sub-031547_20121112_T1-weighted Acquisition	Image Acquisitions	3D structural MRI	3T TIM Trio	Siemens	3	tesla	UO	UO:0000228	head	12	T1-weighted Acquisition	256x256x176	millimeter	UO	UO:0000016	1x1x1	millimeter	UO	UO:0000016	1900	millisecond	UO	UO:0000028	2.52	millisecond	UO	UO:0000028	9	degree	UO	UO:0000185	900	millisecond	UO	UO:0000028	RawData_BIDS/sub-031547/anat/sub-031547_T1w.nii.gz	Functional Connectomes Project International Neuroimaging Data-Sharing Initiative	doi:10.15387/fcp_indi.sald	https://doi.org/10.15387/fcp_indi.sald
sub-031548	sub-031548_20121112_T1-weighted Acquisition	Image Acquisitions	3D structural MRI	3T TIM Trio	Siemens	3	tesla	UO	UO:0000228	head	12	T1-weighted Acquisition	256x256x176	millimeter	UO	UO:0000016	1x1x1	millimeter	UO	UO:0000016	1900	millisecond	UO	UO:0000028	2.52	millisecond	UO	UO:0000028	9	degree	UO	UO:0000185	900	millisecond	UO	UO:0000028	RawData_BIDS/sub-031548/anat/sub-031548_T1w.nii.gz	Functional Connectomes Project International Neuroimaging Data-Sharing Initiative	doi:10.15387/fcp_indi.sald	https://doi.org/10.15387/fcp_indi.sald
sub-031549	sub-031549_20121113_T1-weighted Acquisition	Image Acquisitions	3D structural MRI	3T TIM Trio	Siemens	3	tesla	UO	UO:0000228	head	12	T1-weighted Acquisition	256x256x176	millimeter	UO	UO:0000016	1x1x1	millimeter	UO	UO:0000016	1900	millisecond	UO	UO:0000028	2.52	millisecond	UO	UO:0000028	9	degree	UO	UO:0000185	900	millisecond	UO	UO:0000028	RawData_BIDS/sub-031549/anat/sub-031549_T1w.nii.gz	Functional Connectomes Project International Neuroimaging Data-Sharing Initiative	doi:10.15387/fcp_indi.sald	https://doi.org/10.15387/fcp_indi.sald
sub-031550	sub-031550_20121119_T1-weighted Acquisition	Image Acquisitions	3D structural MRI	3T TIM Trio	Siemens	3	tesla	UO	UO:0000228	head	12	T1-weighted Acquisition	256x256x176	millimeter	UO	UO:0000016	1x1x1	millimeter	UO	UO:0000016	1900	millisecond	UO	UO:0000028	2.52	millisecond	UO	UO:0000028	9	degree	UO	UO:0000185	900	millisecond	UO	UO:0000028	RawData_BIDS/sub-031550/anat/sub-031550_T1w.nii.gz	Functional Connectomes Project International Neuroimaging Data-Sharing Initiative	doi:10.15387/fcp_indi.sald	https://doi.org/10.15387/fcp_indi.sald
sub-031551	sub-031551_20121119_T1-weighted Acquisition	Image Acquisitions	3D structural MRI	3T TIM Trio	Siemens	3	tesla	UO	UO:0000228	head	12	T1-weighted Acquisition	256x256x176	millimeter	UO	UO:0000016	1x1x1	millimeter	UO	UO:0000016	1900	millisecond	UO	UO:0000028	2.52	millisecond	UO	UO:0000028	9	degree	UO	UO:0000185	900	millisecond	UO	UO:0000028	RawData_BIDS/sub-031551/anat/sub-031551_T1w.nii.gz	Functional Connectomes Project International Neuroimaging Data-Sharing Initiative	doi:10.15387/fcp_indi.sald	https://doi.org/10.15387/fcp_indi.sald
sub-031552	sub-031552_20121120_T1-weighted Acquisition	Image Acquisitions	3D structural MRI	3T TIM Trio	Siemens	3	tesla	UO	UO:0000228	head	12	T1-weighted Acquisition	256x256x176	millimeter	UO	UO:0000016	1x1x1	millimeter	UO	UO:0000016	1900	millisecond	UO	UO:0000028	2.52	millisecond	UO	UO:0000028	9	degree	UO	UO:0000185	900	millisecond	UO	UO:0000028	RawData_BIDS/sub-031552/anat/sub-031552_T1w.nii.gz	Functional Connectomes Project International Neuroimaging Data-Sharing Initiative	doi:10.15387/fcp_indi.sald	https://doi.org/10.15387/fcp_indi.sald
sub-031553	sub-031553_20121120_T1-weighted Acquisition	Image Acquisitions	3D structural MRI	3T TIM Trio	Siemens	3	tesla	UO	UO:0000228	head	12	T1-weighted Acquisition	256x256x176	millimeter	UO	UO:0000016	1x1x1	millimeter	UO	UO:0000016	1900	millisecond	UO	UO:0000028	2.52	millisecond	UO	UO:0000028	9	degree	UO	UO:0000185	900	millisecond	UO	UO:0000028	RawData_BIDS/sub-031553/anat/sub-031553_T1w.nii.gz	Functional Connectomes Project International Neuroimaging Data-Sharing Initiative	doi:10.15387/fcp_indi.sald	https://doi.org/10.15387/fcp_indi.sald
sub-031554	sub-031554_20121120_T1-weighted Acquisition	Image Acquisitions	3D structural MRI	3T TIM Trio	Siemens	3	tesla	UO	UO:0000228	head	12	T1-weighted Acquisition	256x256x176	millimeter	UO	UO:0000016	1x1x1	millimeter	UO	UO:0000016	1900	millisecond	UO	UO:0000028	2.52	millisecond	UO	UO:0000028	9	degree	UO	UO:0000185	900	millisecond	UO	UO:0000028	RawData_BIDS/sub-031554/anat/sub-031554_T1w.nii.gz	Functional Connectomes Project International Neuroimaging Data-Sharing Initiative	doi:10.15387/fcp_indi.sald	https://doi.org/10.15387/fcp_indi.sald
sub-031555	sub-031555_20121125_T1-weighted Acquisition	Image Acquisitions	3D structural MRI	3T TIM Trio	Siemens	3	tesla	UO	UO:0000228	head	12	T1-weighted Acquisition	256x256x176	millimeter	UO	UO:0000016	1x1x1	millimeter	UO	UO:0000016	1900	millisecond	UO	UO:0000028	2.52	millisecond	UO	UO:0000028	9	degree	UO	UO:0000185	900	millisecond	UO	UO:0000028	RawData_BIDS/sub-031555/anat/sub-031555_T1w.nii.gz	Functional Connectomes Project International Neuroimaging Data-Sharing Initiative	doi:10.15387/fcp_indi.sald	https://doi.org/10.15387/fcp_indi.sald
sub-031556	sub-031556_20121125_T1-weighted Acquisition	Image Acquisitions	3D structural MRI	3T TIM Trio	Siemens	3	tesla	UO	UO:0000228	head	12	T1-weighted Acquisition	256x256x176	millimeter	UO	UO:0000016	1x1x1	millimeter	UO	UO:0000016	1900	millisecond	UO	UO:0000028	2.52	millisecond	UO	UO:0000028	9	degree	UO	UO:0000185	900	millisecond	UO	UO:0000028	RawData_BIDS/sub-031556/anat/sub-031556_T1w.nii.gz	Functional Connectomes Project International Neuroimaging Data-Sharing Initiative	doi:10.15387/fcp_indi.sald	https://doi.org/10.15387/fcp_indi.sald
sub-031557	sub-031557_20121125_T1-weighted Acquisition	Image Acquisitions	3D structural MRI	3T TIM Trio	Siemens	3	tesla	UO	UO:0000228	head	12	T1-weighted Acquisition	256x256x176	millimeter	UO	UO:0000016	1x1x1	millimeter	UO	UO:0000016	1900	millisecond	UO	UO:0000028	2.52	millisecond	UO	UO:0000028	9	degree	UO	UO:0000185	900	millisecond	UO	UO:0000028	RawData_BIDS/sub-031557/anat/sub-031557_T1w.nii.gz	Functional Connectomes Project International Neuroimaging Data-Sharing Initiative	doi:10.15387/fcp_indi.sald	https://doi.org/10.15387/fcp_indi.sald
sub-031558	sub-031558_20121125_T1-weighted Acquisition	Image Acquisitions	3D structural MRI	3T TIM Trio	Siemens	3	tesla	UO	UO:0000228	head	12	T1-weighted Acquisition	256x256x176	millimeter	UO	UO:0000016	1x1x1	millimeter	UO	UO:0000016	1900	millisecond	UO	UO:0000028	2.52	millisecond	UO	UO:0000028	9	degree	UO	UO:0000185	900	millisecond	UO	UO:0000028	RawData_BIDS/sub-031558/anat/sub-031558_T1w.nii.gz	Functional Connectomes Project International Neuroimaging Data-Sharing Initiative	doi:10.15387/fcp_indi.sald	https://doi.org/10.15387/fcp_indi.sald
sub-031559	sub-031559_20121125_T1-weighted Acquisition	Image Acquisitions	3D structural MRI	3T TIM Trio	Siemens	3	tesla	UO	UO:0000228	head	12	T1-weighted Acquisition	256x256x176	millimeter	UO	UO:0000016	1x1x1	millimeter	UO	UO:0000016	1900	millisecond	UO	UO:0000028	2.52	millisecond	UO	UO:0000028	9	degree	UO	UO:0000185	900	millisecond	UO	UO:0000028	RawData_BIDS/sub-031559/anat/sub-031559_T1w.nii.gz	Functional Connectomes Project International Neuroimaging Data-Sharing Initiative	doi:10.15387/fcp_indi.sald	https://doi.org/10.15387/fcp_indi.sald
sub-031560	sub-031560_20121125_T1-weighted Acquisition	Image Acquisitions	3D structural MRI	3T TIM Trio	Siemens	3	tesla	UO	UO:0000228	head	12	T1-weighted Acquisition	256x256x176	millimeter	UO	UO:0000016	1x1x1	millimeter	UO	UO:0000016	1900	millisecond	UO	UO:0000028	2.52	millisecond	UO	UO:0000028	9	degree	UO	UO:0000185	900	millisecond	UO	UO:0000028	RawData_BIDS/sub-031560/anat/sub-031560_T1w.nii.gz	Functional Connectomes Project International Neuroimaging Data-Sharing Initiative	doi:10.15387/fcp_indi.sald	https://doi.org/10.15387/fcp_indi.sald
sub-031561	sub-031561_20121125_T1-weighted Acquisition	Image Acquisitions	3D structural MRI	3T TIM Trio	Siemens	3	tesla	UO	UO:0000228	head	12	T1-weighted Acquisition	256x256x176	millimeter	UO	UO:0000016	1x1x1	millimeter	UO	UO:0000016	1900	millisecond	UO	UO:0000028	2.52	millisecond	UO	UO:0000028	9	degree	UO	UO:0000185	900	millisecond	UO	UO:0000028	RawData_BIDS/sub-031561/anat/sub-031561_T1w.nii.gz	Functional Connectomes Project International Neuroimaging Data-Sharing Initiative	doi:10.15387/fcp_indi.sald	https://doi.org/10.15387/fcp_indi.sald
sub-031562	sub-031562_20121125_T1-weighted Acquisition	Image Acquisitions	3D structural MRI	3T TIM Trio	Siemens	3	tesla	UO	UO:0000228	head	12	T1-weighted Acquisition	256x256x176	millimeter	UO	UO:0000016	1x1x1	millimeter	UO	UO:0000016	1900	millisecond	UO	UO:0000028	2.52	millisecond	UO	UO:0000028	9	degree	UO	UO:0000185	900	millisecond	UO	UO:0000028	RawData_BIDS/sub-031562/anat/sub-031562_T1w.nii.gz	Functional Connectomes Project International Neuroimaging Data-Sharing Initiative	doi:10.15387/fcp_indi.sald	https://doi.org/10.15387/fcp_indi.sald
sub-031563	sub-031563_20121125_T1-weighted Acquisition	Image Acquisitions	3D structural MRI	3T TIM Trio	Siemens	3	tesla	UO	UO:0000228	head	12	T1-weighted Acquisition	256x256x176	millimeter	UO	UO:0000016	1x1x1	millimeter	UO	UO:0000016	1900	millisecond	UO	UO:0000028	2.52	millisecond	UO	UO:0000028	9	degree	UO	UO:0000185	900	millisecond	UO	UO:0000028	RawData_BIDS/sub-031563/anat/sub-031563_T1w.nii.gz	Functional Connectomes Project International Neuroimaging Data-Sharing Initiative	doi:10.15387/fcp_indi.sald	https://doi.org/10.15387/fcp_indi.sald
sub-031564	sub-031564_20121125_T1-weighted Acquisition	Image Acquisitions	3D structural MRI	3T TIM Trio	Siemens	3	tesla	UO	UO:0000228	head	12	T1-weighted Acquisition	256x256x176	millimeter	UO	UO:0000016	1x1x1	millimeter	UO	UO:0000016	1900	millisecond	UO	UO:0000028	2.52	millisecond	UO	UO:0000028	9	degree	UO	UO:0000185	900	millisecond	UO	UO:0000028	RawData_BIDS/sub-031564/anat/sub-031564_T1w.nii.gz	Functional Connectomes Project International Neuroimaging Data-Sharing Initiative	doi:10.15387/fcp_indi.sald	https://doi.org/10.15387/fcp_indi.sald
sub-031565	sub-031565_20121126_T1-weighted Acquisition	Image Acquisitions	3D structural MRI	3T TIM Trio	Siemens	3	tesla	UO	UO:0000228	head	12	T1-weighted Acquisition	256x256x176	millimeter	UO	UO:0000016	1x1x1	millimeter	UO	UO:0000016	1900	millisecond	UO	UO:0000028	2.52	millisecond	UO	UO:0000028	9	degree	UO	UO:0000185	900	millisecond	UO	UO:0000028	RawData_BIDS/sub-031565/anat/sub-031565_T1w.nii.gz	Functional Connectomes Project International Neuroimaging Data-Sharing Initiative	doi:10.15387/fcp_indi.sald	https://doi.org/10.15387/fcp_indi.sald
sub-031566	sub-031566_20121126_T1-weighted Acquisition	Image Acquisitions	3D structural MRI	3T TIM Trio	Siemens	3	tesla	UO	UO:0000228	head	12	T1-weighted Acquisition	256x256x176	millimeter	UO	UO:0000016	1x1x1	millimeter	UO	UO:0000016	1900	millisecond	UO	UO:0000028	2.52	millisecond	UO	UO:0000028	9	degree	UO	UO:0000185	900	millisecond	UO	UO:0000028	RawData_BIDS/sub-031566/anat/sub-031566_T1w.nii.gz	Functional Connectomes Project International Neuroimaging Data-Sharing Initiative	doi:10.15387/fcp_indi.sald	https://doi.org/10.15387/fcp_indi.sald
sub-031567	sub-031567_20121126_T1-weighted Acquisition	Image Acquisitions	3D structural MRI	3T TIM Trio	Siemens	3	tesla	UO	UO:0000228	head	12	T1-weighted Acquisition	256x256x176	millimeter	UO	UO:0000016	1x1x1	millimeter	UO	UO:0000016	1900	millisecond	UO	UO:0000028	2.52	millisecond	UO	UO:0000028	9	degree	UO	UO:0000185	900	millisecond	UO	UO:0000028	RawData_BIDS/sub-031567/anat/sub-031567_T1w.nii.gz	Functional Connectomes Project International Neuroimaging Data-Sharing Initiative	doi:10.15387/fcp_indi.sald	https://doi.org/10.15387/fcp_indi.sald
sub-031568	sub-031568_20121126_T1-weighted Acquisition	Image Acquisitions	3D structural MRI	3T TIM Trio	Siemens	3	tesla	UO	UO:0000228	head	12	T1-weighted Acquisition	256x256x176	millimeter	UO	UO:0000016	1x1x1	millimeter	UO	UO:0000016	1900	millisecond	UO	UO:0000028	2.52	millisecond	UO	UO:0000028	9	degree	UO	UO:0000185	900	millisecond	UO	UO:0000028	RawData_BIDS/sub-031568/anat/sub-031568_T1w.nii.gz	Functional Connectomes Project International Neuroimaging Data-Sharing Initiative	doi:10.15387/fcp_indi.sald	https://doi.org/10.15387/fcp_indi.sald
sub-031569	sub-031569_20121126_T1-weighted Acquisition	Image Acquisitions	3D structural MRI	3T TIM Trio	Siemens	3	tesla	UO	UO:0000228	head	12	T1-weighted Acquisition	256x256x176	millimeter	UO	UO:0000016	1x1x1	millimeter	UO	UO:0000016	1900	millisecond	UO	UO:0000028	2.52	millisecond	UO	UO:0000028	9	degree	UO	UO:0000185	900	millisecond	UO	UO:0000028	RawData_BIDS/sub-031569/anat/sub-031569_T1w.nii.gz	Functional Connectomes Project International Neuroimaging Data-Sharing Initiative	doi:10.15387/fcp_indi.sald	https://doi.org/10.15387/fcp_indi.sald
sub-031570	sub-031570_20121127_T1-weighted Acquisition	Image Acquisitions	3D structural MRI	3T TIM Trio	Siemens	3	tesla	UO	UO:0000228	head	12	T1-weighted Acquisition	256x256x176	millimeter	UO	UO:0000016	1x1x1	millimeter	UO	UO:0000016	1900	millisecond	UO	UO:0000028	2.52	millisecond	UO	UO:0000028	9	degree	UO	UO:0000185	900	millisecond	UO	UO:0000028	RawData_BIDS/sub-031570/anat/sub-031570_T1w.nii.gz	Functional Connectomes Project International Neuroimaging Data-Sharing Initiative	doi:10.15387/fcp_indi.sald	https://doi.org/10.15387/fcp_indi.sald
sub-031571	sub-031571_20121203_T1-weighted Acquisition	Image Acquisitions	3D structural MRI	3T TIM Trio	Siemens	3	tesla	UO	UO:0000228	head	12	T1-weighted Acquisition	256x256x176	millimeter	UO	UO:0000016	1x1x1	millimeter	UO	UO:0000016	1900	millisecond	UO	UO:0000028	2.52	millisecond	UO	UO:0000028	9	degree	UO	UO:0000185	900	millisecond	UO	UO:0000028	RawData_BIDS/sub-031571/anat/sub-031571_T1w.nii.gz	Functional Connectomes Project International Neuroimaging Data-Sharing Initiative	doi:10.15387/fcp_indi.sald	https://doi.org/10.15387/fcp_indi.sald
sub-031572	sub-031572_20121203_T1-weighted Acquisition	Image Acquisitions	3D structural MRI	3T TIM Trio	Siemens	3	tesla	UO	UO:0000228	head	12	T1-weighted Acquisition	256x256x176	millimeter	UO	UO:0000016	1x1x1	millimeter	UO	UO:0000016	1900	millisecond	UO	UO:0000028	2.52	millisecond	UO	UO:0000028	9	degree	UO	UO:0000185	900	millisecond	UO	UO:0000028	RawData_BIDS/sub-031572/anat/sub-031572_T1w.nii.gz	Functional Connectomes Project International Neuroimaging Data-Sharing Initiative	doi:10.15387/fcp_indi.sald	https://doi.org/10.15387/fcp_indi.sald
sub-031573	sub-031573_20130107_T1-weighted Acquisition	Image Acquisitions	3D structural MRI	3T TIM Trio	Siemens	3	tesla	UO	UO:0000228	head	12	T1-weighted Acquisition	256x256x176	millimeter	UO	UO:0000016	1x1x1	millimeter	UO	UO:0000016	1900	millisecond	UO	UO:0000028	2.52	millisecond	UO	UO:0000028	9	degree	UO	UO:0000185	900	millisecond	UO	UO:0000028	RawData_BIDS/sub-031573/anat/sub-031573_T1w.nii.gz	Functional Connectomes Project International Neuroimaging Data-Sharing Initiative	doi:10.15387/fcp_indi.sald	https://doi.org/10.15387/fcp_indi.sald
sub-031574	sub-031574_20130107_T1-weighted Acquisition	Image Acquisitions	3D structural MRI	3T TIM Trio	Siemens	3	tesla	UO	UO:0000228	head	12	T1-weighted Acquisition	256x256x176	millimeter	UO	UO:0000016	1x1x1	millimeter	UO	UO:0000016	1900	millisecond	UO	UO:0000028	2.52	millisecond	UO	UO:0000028	9	degree	UO	UO:0000185	900	millisecond	UO	UO:0000028	RawData_BIDS/sub-031574/anat/sub-031574_T1w.nii.gz	Functional Connectomes Project International Neuroimaging Data-Sharing Initiative	doi:10.15387/fcp_indi.sald	https://doi.org/10.15387/fcp_indi.sald
sub-031575	sub-031575_20130108_T1-weighted Acquisition	Image Acquisitions	3D structural MRI	3T TIM Trio	Siemens	3	tesla	UO	UO:0000228	head	12	T1-weighted Acquisition	256x256x176	millimeter	UO	UO:0000016	1x1x1	millimeter	UO	UO:0000016	1900	millisecond	UO	UO:0000028	2.52	millisecond	UO	UO:0000028	9	degree	UO	UO:0000185	900	millisecond	UO	UO:0000028	RawData_BIDS/sub-031575/anat/sub-031575_T1w.nii.gz	Functional Connectomes Project International Neuroimaging Data-Sharing Initiative	doi:10.15387/fcp_indi.sald	https://doi.org/10.15387/fcp_indi.sald
sub-031576	sub-031576_20130108_T1-weighted Acquisition	Image Acquisitions	3D structural MRI	3T TIM Trio	Siemens	3	tesla	UO	UO:0000228	head	12	T1-weighted Acquisition	256x256x176	millimeter	UO	UO:0000016	1x1x1	millimeter	UO	UO:0000016	1900	millisecond	UO	UO:0000028	2.52	millisecond	UO	UO:0000028	9	degree	UO	UO:0000185	900	millisecond	UO	UO:0000028	RawData_BIDS/sub-031576/anat/sub-031576_T1w.nii.gz	Functional Connectomes Project International Neuroimaging Data-Sharing Initiative	doi:10.15387/fcp_indi.sald	https://doi.org/10.15387/fcp_indi.sald
sub-031577	sub-031577_20130226_T1-weighted Acquisition	Image Acquisitions	3D structural MRI	3T TIM Trio	Siemens	3	tesla	UO	UO:0000228	head	12	T1-weighted Acquisition	256x256x176	millimeter	UO	UO:0000016	1x1x1	millimeter	UO	UO:0000016	1900	millisecond	UO	UO:0000028	2.52	millisecond	UO	UO:0000028	9	degree	UO	UO:0000185	900	millisecond	UO	UO:0000028	RawData_BIDS/sub-031577/anat/sub-031577_T1w.nii.gz	Functional Connectomes Project International Neuroimaging Data-Sharing Initiative	doi:10.15387/fcp_indi.sald	https://doi.org/10.15387/fcp_indi.sald
sub-031578	sub-031578_20130304_T1-weighted Acquisition	Image Acquisitions	3D structural MRI	3T TIM Trio	Siemens	3	tesla	UO	UO:0000228	head	12	T1-weighted Acquisition	256x256x176	millimeter	UO	UO:0000016	1x1x1	millimeter	UO	UO:0000016	1900	millisecond	UO	UO:0000028	2.52	millisecond	UO	UO:0000028	9	degree	UO	UO:0000185	900	millisecond	UO	UO:0000028	RawData_BIDS/sub-031578/anat/sub-031578_T1w.nii.gz	Functional Connectomes Project International Neuroimaging Data-Sharing Initiative	doi:10.15387/fcp_indi.sald	https://doi.org/10.15387/fcp_indi.sald
sub-031579	sub-031579_20130304_T1-weighted Acquisition	Image Acquisitions	3D structural MRI	3T TIM Trio	Siemens	3	tesla	UO	UO:0000228	head	12	T1-weighted Acquisition	256x256x176	millimeter	UO	UO:0000016	1x1x1	millimeter	UO	UO:0000016	1900	millisecond	UO	UO:0000028	2.52	millisecond	UO	UO:0000028	9	degree	UO	UO:0000185	900	millisecond	UO	UO:0000028	RawData_BIDS/sub-031579/anat/sub-031579_T1w.nii.gz	Functional Connectomes Project International Neuroimaging Data-Sharing Initiative	doi:10.15387/fcp_indi.sald	https://doi.org/10.15387/fcp_indi.sald
sub-031580	sub-031580_20130304_T1-weighted Acquisition	Image Acquisitions	3D structural MRI	3T TIM Trio	Siemens	3	tesla	UO	UO:0000228	head	12	T1-weighted Acquisition	256x256x176	millimeter	UO	UO:0000016	1x1x1	millimeter	UO	UO:0000016	1900	millisecond	UO	UO:0000028	2.52	millisecond	UO	UO:0000028	9	degree	UO	UO:0000185	900	millisecond	UO	UO:0000028	RawData_BIDS/sub-031580/anat/sub-031580_T1w.nii.gz	Functional Connectomes Project International Neuroimaging Data-Sharing Initiative	doi:10.15387/fcp_indi.sald	https://doi.org/10.15387/fcp_indi.sald
sub-031581	sub-031581_20130305_T1-weighted Acquisition	Image Acquisitions	3D structural MRI	3T TIM Trio	Siemens	3	tesla	UO	UO:0000228	head	12	T1-weighted Acquisition	256x256x176	millimeter	UO	UO:0000016	1x1x1	millimeter	UO	UO:0000016	1900	millisecond	UO	UO:0000028	2.52	millisecond	UO	UO:0000028	9	degree	UO	UO:0000185	900	millisecond	UO	UO:0000028	RawData_BIDS/sub-031581/anat/sub-031581_T1w.nii.gz	Functional Connectomes Project International Neuroimaging Data-Sharing Initiative	doi:10.15387/fcp_indi.sald	https://doi.org/10.15387/fcp_indi.sald
sub-031582	sub-031582_20130305_T1-weighted Acquisition	Image Acquisitions	3D structural MRI	3T TIM Trio	Siemens	3	tesla	UO	UO:0000228	head	12	T1-weighted Acquisition	256x256x176	millimeter	UO	UO:0000016	1x1x1	millimeter	UO	UO:0000016	1900	millisecond	UO	UO:0000028	2.52	millisecond	UO	UO:0000028	9	degree	UO	UO:0000185	900	millisecond	UO	UO:0000028	RawData_BIDS/sub-031582/anat/sub-031582_T1w.nii.gz	Functional Connectomes Project International Neuroimaging Data-Sharing Initiative	doi:10.15387/fcp_indi.sald	https://doi.org/10.15387/fcp_indi.sald
sub-031583	sub-031583_20130319_T1-weighted Acquisition	Image Acquisitions	3D structural MRI	3T TIM Trio	Siemens	3	tesla	UO	UO:0000228	head	12	T1-weighted Acquisition	256x256x176	millimeter	UO	UO:0000016	1x1x1	millimeter	UO	UO:0000016	1900	millisecond	UO	UO:0000028	2.52	millisecond	UO	UO:0000028	9	degree	UO	UO:0000185	900	millisecond	UO	UO:0000028	RawData_BIDS/sub-031583/anat/sub-031583_T1w.nii.gz	Functional Connectomes Project International Neuroimaging Data-Sharing Initiative	doi:10.15387/fcp_indi.sald	https://doi.org/10.15387/fcp_indi.sald
sub-031584	sub-031584_20130325_T1-weighted Acquisition	Image Acquisitions	3D structural MRI	3T TIM Trio	Siemens	3	tesla	UO	UO:0000228	head	12	T1-weighted Acquisition	256x256x176	millimeter	UO	UO:0000016	1x1x1	millimeter	UO	UO:0000016	1900	millisecond	UO	UO:0000028	2.52	millisecond	UO	UO:0000028	9	degree	UO	UO:0000185	900	millisecond	UO	UO:0000028	RawData_BIDS/sub-031584/anat/sub-031584_T1w.nii.gz	Functional Connectomes Project International Neuroimaging Data-Sharing Initiative	doi:10.15387/fcp_indi.sald	https://doi.org/10.15387/fcp_indi.sald
sub-031585	sub-031585_20130401_T1-weighted Acquisition	Image Acquisitions	3D structural MRI	3T TIM Trio	Siemens	3	tesla	UO	UO:0000228	head	12	T1-weighted Acquisition	256x256x176	millimeter	UO	UO:0000016	1x1x1	millimeter	UO	UO:0000016	1900	millisecond	UO	UO:0000028	2.52	millisecond	UO	UO:0000028	9	degree	UO	UO:0000185	900	millisecond	UO	UO:0000028	RawData_BIDS/sub-031585/anat/sub-031585_T1w.nii.gz	Functional Connectomes Project International Neuroimaging Data-Sharing Initiative	doi:10.15387/fcp_indi.sald	https://doi.org/10.15387/fcp_indi.sald
sub-031586	sub-031586_20130408_T1-weighted Acquisition	Image Acquisitions	3D structural MRI	3T TIM Trio	Siemens	3	tesla	UO	UO:0000228	head	12	T1-weighted Acquisition	256x256x176	millimeter	UO	UO:0000016	1x1x1	millimeter	UO	UO:0000016	1900	millisecond	UO	UO:0000028	2.52	millisecond	UO	UO:0000028	9	degree	UO	UO:0000185	900	millisecond	UO	UO:0000028	RawData_BIDS/sub-031586/anat/sub-031586_T1w.nii.gz	Functional Connectomes Project International Neuroimaging Data-Sharing Initiative	doi:10.15387/fcp_indi.sald	https://doi.org/10.15387/fcp_indi.sald
sub-031587	sub-031587_20130409_T1-weighted Acquisition	Image Acquisitions	3D structural MRI	3T TIM Trio	Siemens	3	tesla	UO	UO:0000228	head	12	T1-weighted Acquisition	256x256x176	millimeter	UO	UO:0000016	1x1x1	millimeter	UO	UO:0000016	1900	millisecond	UO	UO:0000028	2.52	millisecond	UO	UO:0000028	9	degree	UO	UO:0000185	900	millisecond	UO	UO:0000028	RawData_BIDS/sub-031587/anat/sub-031587_T1w.nii.gz	Functional Connectomes Project International Neuroimaging Data-Sharing Initiative	doi:10.15387/fcp_indi.sald	https://doi.org/10.15387/fcp_indi.sald
sub-031588	sub-031588_20130416_T1-weighted Acquisition	Image Acquisitions	3D structural MRI	3T TIM Trio	Siemens	3	tesla	UO	UO:0000228	head	12	T1-weighted Acquisition	256x256x176	millimeter	UO	UO:0000016	1x1x1	millimeter	UO	UO:0000016	1900	millisecond	UO	UO:0000028	2.52	millisecond	UO	UO:0000028	9	degree	UO	UO:0000185	900	millisecond	UO	UO:0000028	RawData_BIDS/sub-031588/anat/sub-031588_T1w.nii.gz	Functional Connectomes Project International Neuroimaging Data-Sharing Initiative	doi:10.15387/fcp_indi.sald	https://doi.org/10.15387/fcp_indi.sald
sub-031589	sub-031589_20130416_T1-weighted Acquisition	Image Acquisitions	3D structural MRI	3T TIM Trio	Siemens	3	tesla	UO	UO:0000228	head	12	T1-weighted Acquisition	256x256x176	millimeter	UO	UO:0000016	1x1x1	millimeter	UO	UO:0000016	1900	millisecond	UO	UO:0000028	2.52	millisecond	UO	UO:0000028	9	degree	UO	UO:0000185	900	millisecond	UO	UO:0000028	RawData_BIDS/sub-031589/anat/sub-031589_T1w.nii.gz	Functional Connectomes Project International Neuroimaging Data-Sharing Initiative	doi:10.15387/fcp_indi.sald	https://doi.org/10.15387/fcp_indi.sald
sub-031590	sub-031590_20130422_T1-weighted Acquisition	Image Acquisitions	3D structural MRI	3T TIM Trio	Siemens	3	tesla	UO	UO:0000228	head	12	T1-weighted Acquisition	256x256x176	millimeter	UO	UO:0000016	1x1x1	millimeter	UO	UO:0000016	1900	millisecond	UO	UO:0000028	2.52	millisecond	UO	UO:0000028	9	degree	UO	UO:0000185	900	millisecond	UO	UO:0000028	RawData_BIDS/sub-031590/anat/sub-031590_T1w.nii.gz	Functional Connectomes Project International Neuroimaging Data-Sharing Initiative	doi:10.15387/fcp_indi.sald	https://doi.org/10.15387/fcp_indi.sald
sub-031591	sub-031591_20130506_T1-weighted Acquisition	Image Acquisitions	3D structural MRI	3T TIM Trio	Siemens	3	tesla	UO	UO:0000228	head	12	T1-weighted Acquisition	256x256x176	millimeter	UO	UO:0000016	1x1x1	millimeter	UO	UO:0000016	1900	millisecond	UO	UO:0000028	2.52	millisecond	UO	UO:0000028	9	degree	UO	UO:0000185	900	millisecond	UO	UO:0000028	RawData_BIDS/sub-031591/anat/sub-031591_T1w.nii.gz	Functional Connectomes Project International Neuroimaging Data-Sharing Initiative	doi:10.15387/fcp_indi.sald	https://doi.org/10.15387/fcp_indi.sald
sub-031592	sub-031592_20130514_T1-weighted Acquisition	Image Acquisitions	3D structural MRI	3T TIM Trio	Siemens	3	tesla	UO	UO:0000228	head	12	T1-weighted Acquisition	256x256x176	millimeter	UO	UO:0000016	1x1x1	millimeter	UO	UO:0000016	1900	millisecond	UO	UO:0000028	2.52	millisecond	UO	UO:0000028	9	degree	UO	UO:0000185	900	millisecond	UO	UO:0000028	RawData_BIDS/sub-031592/anat/sub-031592_T1w.nii.gz	Functional Connectomes Project International Neuroimaging Data-Sharing Initiative	doi:10.15387/fcp_indi.sald	https://doi.org/10.15387/fcp_indi.sald
sub-031593	sub-031593_20130515_T1-weighted Acquisition	Image Acquisitions	3D structural MRI	3T TIM Trio	Siemens	3	tesla	UO	UO:0000228	head	12	T1-weighted Acquisition	256x256x176	millimeter	UO	UO:0000016	1x1x1	millimeter	UO	UO:0000016	1900	millisecond	UO	UO:0000028	2.52	millisecond	UO	UO:0000028	9	degree	UO	UO:0000185	900	millisecond	UO	UO:0000028	RawData_BIDS/sub-031593/anat/sub-031593_T1w.nii.gz	Functional Connectomes Project International Neuroimaging Data-Sharing Initiative	doi:10.15387/fcp_indi.sald	https://doi.org/10.15387/fcp_indi.sald
sub-031594	sub-031594_20130528_T1-weighted Acquisition	Image Acquisitions	3D structural MRI	3T TIM Trio	Siemens	3	tesla	UO	UO:0000228	head	12	T1-weighted Acquisition	256x256x176	millimeter	UO	UO:0000016	1x1x1	millimeter	UO	UO:0000016	1900	millisecond	UO	UO:0000028	2.52	millisecond	UO	UO:0000028	9	degree	UO	UO:0000185	900	millisecond	UO	UO:0000028	RawData_BIDS/sub-031594/anat/sub-031594_T1w.nii.gz	Functional Connectomes Project International Neuroimaging Data-Sharing Initiative	doi:10.15387/fcp_indi.sald	https://doi.org/10.15387/fcp_indi.sald
sub-031595	sub-031595_20130514_T1-weighted Acquisition	Image Acquisitions	3D structural MRI	3T TIM Trio	Siemens	3	tesla	UO	UO:0000228	head	12	T1-weighted Acquisition	256x256x176	millimeter	UO	UO:0000016	1x1x1	millimeter	UO	UO:0000016	1900	millisecond	UO	UO:0000028	2.52	millisecond	UO	UO:0000028	9	degree	UO	UO:0000185	900	millisecond	UO	UO:0000028	RawData_BIDS/sub-031595/anat/sub-031595_T1w.nii.gz	Functional Connectomes Project International Neuroimaging Data-Sharing Initiative	doi:10.15387/fcp_indi.sald	https://doi.org/10.15387/fcp_indi.sald
sub-031596	sub-031596_20130708_T1-weighted Acquisition	Image Acquisitions	3D structural MRI	3T TIM Trio	Siemens	3	tesla	UO	UO:0000228	head	12	T1-weighted Acquisition	256x256x176	millimeter	UO	UO:0000016	1x1x1	millimeter	UO	UO:0000016	1900	millisecond	UO	UO:0000028	2.52	millisecond	UO	UO:0000028	9	degree	UO	UO:0000185	900	millisecond	UO	UO:0000028	RawData_BIDS/sub-031596/anat/sub-031596_T1w.nii.gz	Functional Connectomes Project International Neuroimaging Data-Sharing Initiative	doi:10.15387/fcp_indi.sald	https://doi.org/10.15387/fcp_indi.sald
sub-031597	sub-031597_20130708_T1-weighted Acquisition	Image Acquisitions	3D structural MRI	3T TIM Trio	Siemens	3	tesla	UO	UO:0000228	head	12	T1-weighted Acquisition	256x256x176	millimeter	UO	UO:0000016	1x1x1	millimeter	UO	UO:0000016	1900	millisecond	UO	UO:0000028	2.52	millisecond	UO	UO:0000028	9	degree	UO	UO:0000185	900	millisecond	UO	UO:0000028	RawData_BIDS/sub-031597/anat/sub-031597_T1w.nii.gz	Functional Connectomes Project International Neuroimaging Data-Sharing Initiative	doi:10.15387/fcp_indi.sald	https://doi.org/10.15387/fcp_indi.sald
sub-031598	sub-031598_20130716_T1-weighted Acquisition	Image Acquisitions	3D structural MRI	3T TIM Trio	Siemens	3	tesla	UO	UO:0000228	head	12	T1-weighted Acquisition	256x256x176	millimeter	UO	UO:0000016	1x1x1	millimeter	UO	UO:0000016	1900	millisecond	UO	UO:0000028	2.52	millisecond	UO	UO:0000028	9	degree	UO	UO:0000185	900	millisecond	UO	UO:0000028	RawData_BIDS/sub-031598/anat/sub-031598_T1w.nii.gz	Functional Connectomes Project International Neuroimaging Data-Sharing Initiative	doi:10.15387/fcp_indi.sald	https://doi.org/10.15387/fcp_indi.sald
sub-031599	sub-031599_20130722_T1-weighted Acquisition	Image Acquisitions	3D structural MRI	3T TIM Trio	Siemens	3	tesla	UO	UO:0000228	head	12	T1-weighted Acquisition	256x256x176	millimeter	UO	UO:0000016	1x1x1	millimeter	UO	UO:0000016	1900	millisecond	UO	UO:0000028	2.52	millisecond	UO	UO:0000028	9	degree	UO	UO:0000185	900	millisecond	UO	UO:0000028	RawData_BIDS/sub-031599/anat/sub-031599_T1w.nii.gz	Functional Connectomes Project International Neuroimaging Data-Sharing Initiative	doi:10.15387/fcp_indi.sald	https://doi.org/10.15387/fcp_indi.sald
sub-031600	sub-031600_20130917_T1-weighted Acquisition	Image Acquisitions	3D structural MRI	3T TIM Trio	Siemens	3	tesla	UO	UO:0000228	head	12	T1-weighted Acquisition	256x256x176	millimeter	UO	UO:0000016	1x1x1	millimeter	UO	UO:0000016	1900	millisecond	UO	UO:0000028	2.52	millisecond	UO	UO:0000028	9	degree	UO	UO:0000185	900	millisecond	UO	UO:0000028	RawData_BIDS/sub-031600/anat/sub-031600_T1w.nii.gz	Functional Connectomes Project International Neuroimaging Data-Sharing Initiative	doi:10.15387/fcp_indi.sald	https://doi.org/10.15387/fcp_indi.sald
sub-031601	sub-031601_20130923_T1-weighted Acquisition	Image Acquisitions	3D structural MRI	3T TIM Trio	Siemens	3	tesla	UO	UO:0000228	head	12	T1-weighted Acquisition	256x256x176	millimeter	UO	UO:0000016	1x1x1	millimeter	UO	UO:0000016	1900	millisecond	UO	UO:0000028	2.52	millisecond	UO	UO:0000028	9	degree	UO	UO:0000185	900	millisecond	UO	UO:0000028	RawData_BIDS/sub-031601/anat/sub-031601_T1w.nii.gz	Functional Connectomes Project International Neuroimaging Data-Sharing Initiative	doi:10.15387/fcp_indi.sald	https://doi.org/10.15387/fcp_indi.sald
sub-031602	sub-031602_20130924_T1-weighted Acquisition	Image Acquisitions	3D structural MRI	3T TIM Trio	Siemens	3	tesla	UO	UO:0000228	head	12	T1-weighted Acquisition	256x256x176	millimeter	UO	UO:0000016	1x1x1	millimeter	UO	UO:0000016	1900	millisecond	UO	UO:0000028	2.52	millisecond	UO	UO:0000028	9	degree	UO	UO:0000185	900	millisecond	UO	UO:0000028	RawData_BIDS/sub-031602/anat/sub-031602_T1w.nii.gz	Functional Connectomes Project International Neuroimaging Data-Sharing Initiative	doi:10.15387/fcp_indi.sald	https://doi.org/10.15387/fcp_indi.sald
sub-031603	sub-031603_20131004_T1-weighted Acquisition	Image Acquisitions	3D structural MRI	3T TIM Trio	Siemens	3	tesla	UO	UO:0000228	head	12	T1-weighted Acquisition	256x256x176	millimeter	UO	UO:0000016	1x1x1	millimeter	UO	UO:0000016	1900	millisecond	UO	UO:0000028	2.52	millisecond	UO	UO:0000028	9	degree	UO	UO:0000185	900	millisecond	UO	UO:0000028	RawData_BIDS/sub-031603/anat/sub-031603_T1w.nii.gz	Functional Connectomes Project International Neuroimaging Data-Sharing Initiative	doi:10.15387/fcp_indi.sald	https://doi.org/10.15387/fcp_indi.sald
sub-031604	sub-031604_20131011_T1-weighted Acquisition	Image Acquisitions	3D structural MRI	3T TIM Trio	Siemens	3	tesla	UO	UO:0000228	head	12	T1-weighted Acquisition	256x256x176	millimeter	UO	UO:0000016	1x1x1	millimeter	UO	UO:0000016	1900	millisecond	UO	UO:0000028	2.52	millisecond	UO	UO:0000028	9	degree	UO	UO:0000185	900	millisecond	UO	UO:0000028	RawData_BIDS/sub-031604/anat/sub-031604_T1w.nii.gz	Functional Connectomes Project International Neuroimaging Data-Sharing Initiative	doi:10.15387/fcp_indi.sald	https://doi.org/10.15387/fcp_indi.sald
sub-031605	sub-031605_20131014_T1-weighted Acquisition	Image Acquisitions	3D structural MRI	3T TIM Trio	Siemens	3	tesla	UO	UO:0000228	head	12	T1-weighted Acquisition	256x256x176	millimeter	UO	UO:0000016	1x1x1	millimeter	UO	UO:0000016	1900	millisecond	UO	UO:0000028	2.52	millisecond	UO	UO:0000028	9	degree	UO	UO:0000185	900	millisecond	UO	UO:0000028	RawData_BIDS/sub-031605/anat/sub-031605_T1w.nii.gz	Functional Connectomes Project International Neuroimaging Data-Sharing Initiative	doi:10.15387/fcp_indi.sald	https://doi.org/10.15387/fcp_indi.sald
sub-031606	sub-031606_20131014_T1-weighted Acquisition	Image Acquisitions	3D structural MRI	3T TIM Trio	Siemens	3	tesla	UO	UO:0000228	head	12	T1-weighted Acquisition	256x256x176	millimeter	UO	UO:0000016	1x1x1	millimeter	UO	UO:0000016	1900	millisecond	UO	UO:0000028	2.52	millisecond	UO	UO:0000028	9	degree	UO	UO:0000185	900	millisecond	UO	UO:0000028	RawData_BIDS/sub-031606/anat/sub-031606_T1w.nii.gz	Functional Connectomes Project International Neuroimaging Data-Sharing Initiative	doi:10.15387/fcp_indi.sald	https://doi.org/10.15387/fcp_indi.sald
sub-031607	sub-031607_20131014_T1-weighted Acquisition	Image Acquisitions	3D structural MRI	3T TIM Trio	Siemens	3	tesla	UO	UO:0000228	head	12	T1-weighted Acquisition	256x256x176	millimeter	UO	UO:0000016	1x1x1	millimeter	UO	UO:0000016	1900	millisecond	UO	UO:0000028	2.52	millisecond	UO	UO:0000028	9	degree	UO	UO:0000185	900	millisecond	UO	UO:0000028	RawData_BIDS/sub-031607/anat/sub-031607_T1w.nii.gz	Functional Connectomes Project International Neuroimaging Data-Sharing Initiative	doi:10.15387/fcp_indi.sald	https://doi.org/10.15387/fcp_indi.sald
sub-031608	sub-031608_20131124_T1-weighted Acquisition	Image Acquisitions	3D structural MRI	3T TIM Trio	Siemens	3	tesla	UO	UO:0000228	head	12	T1-weighted Acquisition	256x256x176	millimeter	UO	UO:0000016	1x1x1	millimeter	UO	UO:0000016	1900	millisecond	UO	UO:0000028	2.52	millisecond	UO	UO:0000028	9	degree	UO	UO:0000185	900	millisecond	UO	UO:0000028	RawData_BIDS/sub-031608/anat/sub-031608_T1w.nii.gz	Functional Connectomes Project International Neuroimaging Data-Sharing Initiative	doi:10.15387/fcp_indi.sald	https://doi.org/10.15387/fcp_indi.sald
sub-031609	sub-031609_20131214_T1-weighted Acquisition	Image Acquisitions	3D structural MRI	3T TIM Trio	Siemens	3	tesla	UO	UO:0000228	head	12	T1-weighted Acquisition	256x256x176	millimeter	UO	UO:0000016	1x1x1	millimeter	UO	UO:0000016	1900	millisecond	UO	UO:0000028	2.52	millisecond	UO	UO:0000028	9	degree	UO	UO:0000185	900	millisecond	UO	UO:0000028	RawData_BIDS/sub-031609/anat/sub-031609_T1w.nii.gz	Functional Connectomes Project International Neuroimaging Data-Sharing Initiative	doi:10.15387/fcp_indi.sald	https://doi.org/10.15387/fcp_indi.sald
sub-031610	sub-031610_20131215_T1-weighted Acquisition	Image Acquisitions	3D structural MRI	3T TIM Trio	Siemens	3	tesla	UO	UO:0000228	head	12	T1-weighted Acquisition	256x256x176	millimeter	UO	UO:0000016	1x1x1	millimeter	UO	UO:0000016	1900	millisecond	UO	UO:0000028	2.52	millisecond	UO	UO:0000028	9	degree	UO	UO:0000185	900	millisecond	UO	UO:0000028	RawData_BIDS/sub-031610/anat/sub-031610_T1w.nii.gz	Functional Connectomes Project International Neuroimaging Data-Sharing Initiative	doi:10.15387/fcp_indi.sald	https://doi.org/10.15387/fcp_indi.sald
sub-031611	sub-031611_20131215_T1-weighted Acquisition	Image Acquisitions	3D structural MRI	3T TIM Trio	Siemens	3	tesla	UO	UO:0000228	head	12	T1-weighted Acquisition	256x256x176	millimeter	UO	UO:0000016	1x1x1	millimeter	UO	UO:0000016	1900	millisecond	UO	UO:0000028	2.52	millisecond	UO	UO:0000028	9	degree	UO	UO:0000185	900	millisecond	UO	UO:0000028	RawData_BIDS/sub-031611/anat/sub-031611_T1w.nii.gz	Functional Connectomes Project International Neuroimaging Data-Sharing Initiative	doi:10.15387/fcp_indi.sald	https://doi.org/10.15387/fcp_indi.sald
sub-031612	sub-031612_20131221_T1-weighted Acquisition	Image Acquisitions	3D structural MRI	3T TIM Trio	Siemens	3	tesla	UO	UO:0000228	head	12	T1-weighted Acquisition	256x256x176	millimeter	UO	UO:0000016	1x1x1	millimeter	UO	UO:0000016	1900	millisecond	UO	UO:0000028	2.52	millisecond	UO	UO:0000028	9	degree	UO	UO:0000185	900	millisecond	UO	UO:0000028	RawData_BIDS/sub-031612/anat/sub-031612_T1w.nii.gz	Functional Connectomes Project International Neuroimaging Data-Sharing Initiative	doi:10.15387/fcp_indi.sald	https://doi.org/10.15387/fcp_indi.sald
sub-031613	sub-031613_20131222_T1-weighted Acquisition	Image Acquisitions	3D structural MRI	3T TIM Trio	Siemens	3	tesla	UO	UO:0000228	head	12	T1-weighted Acquisition	256x256x176	millimeter	UO	UO:0000016	1x1x1	millimeter	UO	UO:0000016	1900	millisecond	UO	UO:0000028	2.52	millisecond	UO	UO:0000028	9	degree	UO	UO:0000185	900	millisecond	UO	UO:0000028	RawData_BIDS/sub-031613/anat/sub-031613_T1w.nii.gz	Functional Connectomes Project International Neuroimaging Data-Sharing Initiative	doi:10.15387/fcp_indi.sald	https://doi.org/10.15387/fcp_indi.sald
sub-031614	sub-031614_20131222_T1-weighted Acquisition	Image Acquisitions	3D structural MRI	3T TIM Trio	Siemens	3	tesla	UO	UO:0000228	head	12	T1-weighted Acquisition	256x256x176	millimeter	UO	UO:0000016	1x1x1	millimeter	UO	UO:0000016	1900	millisecond	UO	UO:0000028	2.52	millisecond	UO	UO:0000028	9	degree	UO	UO:0000185	900	millisecond	UO	UO:0000028	RawData_BIDS/sub-031614/anat/sub-031614_T1w.nii.gz	Functional Connectomes Project International Neuroimaging Data-Sharing Initiative	doi:10.15387/fcp_indi.sald	https://doi.org/10.15387/fcp_indi.sald
sub-031615	sub-031615_20131222_T1-weighted Acquisition	Image Acquisitions	3D structural MRI	3T TIM Trio	Siemens	3	tesla	UO	UO:0000228	head	12	T1-weighted Acquisition	256x256x176	millimeter	UO	UO:0000016	1x1x1	millimeter	UO	UO:0000016	1900	millisecond	UO	UO:0000028	2.52	millisecond	UO	UO:0000028	9	degree	UO	UO:0000185	900	millisecond	UO	UO:0000028	RawData_BIDS/sub-031615/anat/sub-031615_T1w.nii.gz	Functional Connectomes Project International Neuroimaging Data-Sharing Initiative	doi:10.15387/fcp_indi.sald	https://doi.org/10.15387/fcp_indi.sald
sub-031616	sub-031616_20131222_T1-weighted Acquisition	Image Acquisitions	3D structural MRI	3T TIM Trio	Siemens	3	tesla	UO	UO:0000228	head	12	T1-weighted Acquisition	256x256x176	millimeter	UO	UO:0000016	1x1x1	millimeter	UO	UO:0000016	1900	millisecond	UO	UO:0000028	2.52	millisecond	UO	UO:0000028	9	degree	UO	UO:0000185	900	millisecond	UO	UO:0000028	RawData_BIDS/sub-031616/anat/sub-031616_T1w.nii.gz	Functional Connectomes Project International Neuroimaging Data-Sharing Initiative	doi:10.15387/fcp_indi.sald	https://doi.org/10.15387/fcp_indi.sald
sub-031617	sub-031617_20131222_T1-weighted Acquisition	Image Acquisitions	3D structural MRI	3T TIM Trio	Siemens	3	tesla	UO	UO:0000228	head	12	T1-weighted Acquisition	256x256x176	millimeter	UO	UO:0000016	1x1x1	millimeter	UO	UO:0000016	1900	millisecond	UO	UO:0000028	2.52	millisecond	UO	UO:0000028	9	degree	UO	UO:0000185	900	millisecond	UO	UO:0000028	RawData_BIDS/sub-031617/anat/sub-031617_T1w.nii.gz	Functional Connectomes Project International Neuroimaging Data-Sharing Initiative	doi:10.15387/fcp_indi.sald	https://doi.org/10.15387/fcp_indi.sald
sub-031618	sub-031618_20131228_T1-weighted Acquisition	Image Acquisitions	3D structural MRI	3T TIM Trio	Siemens	3	tesla	UO	UO:0000228	head	12	T1-weighted Acquisition	256x256x176	millimeter	UO	UO:0000016	1x1x1	millimeter	UO	UO:0000016	1900	millisecond	UO	UO:0000028	2.52	millisecond	UO	UO:0000028	9	degree	UO	UO:0000185	900	millisecond	UO	UO:0000028	RawData_BIDS/sub-031618/anat/sub-031618_T1w.nii.gz	Functional Connectomes Project International Neuroimaging Data-Sharing Initiative	doi:10.15387/fcp_indi.sald	https://doi.org/10.15387/fcp_indi.sald
sub-031619	sub-031619_20131228_T1-weighted Acquisition	Image Acquisitions	3D structural MRI	3T TIM Trio	Siemens	3	tesla	UO	UO:0000228	head	12	T1-weighted Acquisition	256x256x176	millimeter	UO	UO:0000016	1x1x1	millimeter	UO	UO:0000016	1900	millisecond	UO	UO:0000028	2.52	millisecond	UO	UO:0000028	9	degree	UO	UO:0000185	900	millisecond	UO	UO:0000028	RawData_BIDS/sub-031619/anat/sub-031619_T1w.nii.gz	Functional Connectomes Project International Neuroimaging Data-Sharing Initiative	doi:10.15387/fcp_indi.sald	https://doi.org/10.15387/fcp_indi.sald
sub-031620	sub-031620_20131228_T1-weighted Acquisition	Image Acquisitions	3D structural MRI	3T TIM Trio	Siemens	3	tesla	UO	UO:0000228	head	12	T1-weighted Acquisition	256x256x176	millimeter	UO	UO:0000016	1x1x1	millimeter	UO	UO:0000016	1900	millisecond	UO	UO:0000028	2.52	millisecond	UO	UO:0000028	9	degree	UO	UO:0000185	900	millisecond	UO	UO:0000028	RawData_BIDS/sub-031620/anat/sub-031620_T1w.nii.gz	Functional Connectomes Project International Neuroimaging Data-Sharing Initiative	doi:10.15387/fcp_indi.sald	https://doi.org/10.15387/fcp_indi.sald
sub-031621	sub-031621_20131229_T1-weighted Acquisition	Image Acquisitions	3D structural MRI	3T TIM Trio	Siemens	3	tesla	UO	UO:0000228	head	12	T1-weighted Acquisition	256x256x176	millimeter	UO	UO:0000016	1x1x1	millimeter	UO	UO:0000016	1900	millisecond	UO	UO:0000028	2.52	millisecond	UO	UO:0000028	9	degree	UO	UO:0000185	900	millisecond	UO	UO:0000028	RawData_BIDS/sub-031621/anat/sub-031621_T1w.nii.gz	Functional Connectomes Project International Neuroimaging Data-Sharing Initiative	doi:10.15387/fcp_indi.sald	https://doi.org/10.15387/fcp_indi.sald
sub-031622	sub-031622_20131229_T1-weighted Acquisition	Image Acquisitions	3D structural MRI	3T TIM Trio	Siemens	3	tesla	UO	UO:0000228	head	12	T1-weighted Acquisition	256x256x176	millimeter	UO	UO:0000016	1x1x1	millimeter	UO	UO:0000016	1900	millisecond	UO	UO:0000028	2.52	millisecond	UO	UO:0000028	9	degree	UO	UO:0000185	900	millisecond	UO	UO:0000028	RawData_BIDS/sub-031622/anat/sub-031622_T1w.nii.gz	Functional Connectomes Project International Neuroimaging Data-Sharing Initiative	doi:10.15387/fcp_indi.sald	https://doi.org/10.15387/fcp_indi.sald
sub-031623	sub-031623_20131229_T1-weighted Acquisition	Image Acquisitions	3D structural MRI	3T TIM Trio	Siemens	3	tesla	UO	UO:0000228	head	12	T1-weighted Acquisition	256x256x176	millimeter	UO	UO:0000016	1x1x1	millimeter	UO	UO:0000016	1900	millisecond	UO	UO:0000028	2.52	millisecond	UO	UO:0000028	9	degree	UO	UO:0000185	900	millisecond	UO	UO:0000028	RawData_BIDS/sub-031623/anat/sub-031623_T1w.nii.gz	Functional Connectomes Project International Neuroimaging Data-Sharing Initiative	doi:10.15387/fcp_indi.sald	https://doi.org/10.15387/fcp_indi.sald
sub-031624	sub-031624_20131230_T1-weighted Acquisition	Image Acquisitions	3D structural MRI	3T TIM Trio	Siemens	3	tesla	UO	UO:0000228	head	12	T1-weighted Acquisition	256x256x176	millimeter	UO	UO:0000016	1x1x1	millimeter	UO	UO:0000016	1900	millisecond	UO	UO:0000028	2.52	millisecond	UO	UO:0000028	9	degree	UO	UO:0000185	900	millisecond	UO	UO:0000028	RawData_BIDS/sub-031624/anat/sub-031624_T1w.nii.gz	Functional Connectomes Project International Neuroimaging Data-Sharing Initiative	doi:10.15387/fcp_indi.sald	https://doi.org/10.15387/fcp_indi.sald
sub-031625	sub-031625_20140107_T1-weighted Acquisition	Image Acquisitions	3D structural MRI	3T TIM Trio	Siemens	3	tesla	UO	UO:0000228	head	12	T1-weighted Acquisition	256x256x176	millimeter	UO	UO:0000016	1x1x1	millimeter	UO	UO:0000016	1900	millisecond	UO	UO:0000028	2.52	millisecond	UO	UO:0000028	9	degree	UO	UO:0000185	900	millisecond	UO	UO:0000028	RawData_BIDS/sub-031625/anat/sub-031625_T1w.nii.gz	Functional Connectomes Project International Neuroimaging Data-Sharing Initiative	doi:10.15387/fcp_indi.sald	https://doi.org/10.15387/fcp_indi.sald
sub-031626	sub-031626_20140107_T1-weighted Acquisition	Image Acquisitions	3D structural MRI	3T TIM Trio	Siemens	3	tesla	UO	UO:0000228	head	12	T1-weighted Acquisition	256x256x176	millimeter	UO	UO:0000016	1x1x1	millimeter	UO	UO:0000016	1900	millisecond	UO	UO:0000028	2.52	millisecond	UO	UO:0000028	9	degree	UO	UO:0000185	900	millisecond	UO	UO:0000028	RawData_BIDS/sub-031626/anat/sub-031626_T1w.nii.gz	Functional Connectomes Project International Neuroimaging Data-Sharing Initiative	doi:10.15387/fcp_indi.sald	https://doi.org/10.15387/fcp_indi.sald
sub-031627	sub-031627_20140422_T1-weighted Acquisition	Image Acquisitions	3D structural MRI	3T TIM Trio	Siemens	3	tesla	UO	UO:0000228	head	12	T1-weighted Acquisition	256x256x176	millimeter	UO	UO:0000016	1x1x1	millimeter	UO	UO:0000016	1900	millisecond	UO	UO:0000028	2.52	millisecond	UO	UO:0000028	9	degree	UO	UO:0000185	900	millisecond	UO	UO:0000028	RawData_BIDS/sub-031627/anat/sub-031627_T1w.nii.gz	Functional Connectomes Project International Neuroimaging Data-Sharing Initiative	doi:10.15387/fcp_indi.sald	https://doi.org/10.15387/fcp_indi.sald
sub-031628	sub-031628_20140428_T1-weighted Acquisition	Image Acquisitions	3D structural MRI	3T TIM Trio	Siemens	3	tesla	UO	UO:0000228	head	12	T1-weighted Acquisition	256x256x176	millimeter	UO	UO:0000016	1x1x1	millimeter	UO	UO:0000016	1900	millisecond	UO	UO:0000028	2.52	millisecond	UO	UO:0000028	9	degree	UO	UO:0000185	900	millisecond	UO	UO:0000028	RawData_BIDS/sub-031628/anat/sub-031628_T1w.nii.gz	Functional Connectomes Project International Neuroimaging Data-Sharing Initiative	doi:10.15387/fcp_indi.sald	https://doi.org/10.15387/fcp_indi.sald
sub-031629	sub-031629_20140428_T1-weighted Acquisition	Image Acquisitions	3D structural MRI	3T TIM Trio	Siemens	3	tesla	UO	UO:0000228	head	12	T1-weighted Acquisition	256x256x176	millimeter	UO	UO:0000016	1x1x1	millimeter	UO	UO:0000016	1900	millisecond	UO	UO:0000028	2.52	millisecond	UO	UO:0000028	9	degree	UO	UO:0000185	900	millisecond	UO	UO:0000028	RawData_BIDS/sub-031629/anat/sub-031629_T1w.nii.gz	Functional Connectomes Project International Neuroimaging Data-Sharing Initiative	doi:10.15387/fcp_indi.sald	https://doi.org/10.15387/fcp_indi.sald
sub-031630	sub-031630_20140506_T1-weighted Acquisition	Image Acquisitions	3D structural MRI	3T TIM Trio	Siemens	3	tesla	UO	UO:0000228	head	12	T1-weighted Acquisition	256x256x176	millimeter	UO	UO:0000016	1x1x1	millimeter	UO	UO:0000016	1900	millisecond	UO	UO:0000028	2.52	millisecond	UO	UO:0000028	9	degree	UO	UO:0000185	900	millisecond	UO	UO:0000028	RawData_BIDS/sub-031630/anat/sub-031630_T1w.nii.gz	Functional Connectomes Project International Neuroimaging Data-Sharing Initiative	doi:10.15387/fcp_indi.sald	https://doi.org/10.15387/fcp_indi.sald
sub-031631	sub-031631_20140506_T1-weighted Acquisition	Image Acquisitions	3D structural MRI	3T TIM Trio	Siemens	3	tesla	UO	UO:0000228	head	12	T1-weighted Acquisition	256x256x176	millimeter	UO	UO:0000016	1x1x1	millimeter	UO	UO:0000016	1900	millisecond	UO	UO:0000028	2.52	millisecond	UO	UO:0000028	9	degree	UO	UO:0000185	900	millisecond	UO	UO:0000028	RawData_BIDS/sub-031631/anat/sub-031631_T1w.nii.gz	Functional Connectomes Project International Neuroimaging Data-Sharing Initiative	doi:10.15387/fcp_indi.sald	https://doi.org/10.15387/fcp_indi.sald
sub-031632	sub-031632_20140506_T1-weighted Acquisition	Image Acquisitions	3D structural MRI	3T TIM Trio	Siemens	3	tesla	UO	UO:0000228	head	12	T1-weighted Acquisition	256x256x176	millimeter	UO	UO:0000016	1x1x1	millimeter	UO	UO:0000016	1900	millisecond	UO	UO:0000028	2.52	millisecond	UO	UO:0000028	9	degree	UO	UO:0000185	900	millisecond	UO	UO:0000028	RawData_BIDS/sub-031632/anat/sub-031632_T1w.nii.gz	Functional Connectomes Project International Neuroimaging Data-Sharing Initiative	doi:10.15387/fcp_indi.sald	https://doi.org/10.15387/fcp_indi.sald
sub-031633	sub-031633_20151114_T1-weighted Acquisition	Image Acquisitions	3D structural MRI	3T TIM Trio	Siemens	3	tesla	UO	UO:0000228	head	12	T1-weighted Acquisition	256x256x176	millimeter	UO	UO:0000016	1x1x1	millimeter	UO	UO:0000016	1900	millisecond	UO	UO:0000028	2.52	millisecond	UO	UO:0000028	9	degree	UO	UO:0000185	900	millisecond	UO	UO:0000028	RawData_BIDS/sub-031633/anat/sub-031633_T1w.nii.gz	Functional Connectomes Project International Neuroimaging Data-Sharing Initiative	doi:10.15387/fcp_indi.sald	https://doi.org/10.15387/fcp_indi.sald
sub-031634	sub-031634_20151114_T1-weighted Acquisition	Image Acquisitions	3D structural MRI	3T TIM Trio	Siemens	3	tesla	UO	UO:0000228	head	12	T1-weighted Acquisition	256x256x176	millimeter	UO	UO:0000016	1x1x1	millimeter	UO	UO:0000016	1900	millisecond	UO	UO:0000028	2.52	millisecond	UO	UO:0000028	9	degree	UO	UO:0000185	900	millisecond	UO	UO:0000028	RawData_BIDS/sub-031634/anat/sub-031634_T1w.nii.gz	Functional Connectomes Project International Neuroimaging Data-Sharing Initiative	doi:10.15387/fcp_indi.sald	https://doi.org/10.15387/fcp_indi.sald
sub-031635	sub-031635_20151114_T1-weighted Acquisition	Image Acquisitions	3D structural MRI	3T TIM Trio	Siemens	3	tesla	UO	UO:0000228	head	12	T1-weighted Acquisition	256x256x176	millimeter	UO	UO:0000016	1x1x1	millimeter	UO	UO:0000016	1900	millisecond	UO	UO:0000028	2.52	millisecond	UO	UO:0000028	9	degree	UO	UO:0000185	900	millisecond	UO	UO:0000028	RawData_BIDS/sub-031635/anat/sub-031635_T1w.nii.gz	Functional Connectomes Project International Neuroimaging Data-Sharing Initiative	doi:10.15387/fcp_indi.sald	https://doi.org/10.15387/fcp_indi.sald
sub-031636	sub-031636_20151114_T1-weighted Acquisition	Image Acquisitions	3D structural MRI	3T TIM Trio	Siemens	3	tesla	UO	UO:0000228	head	12	T1-weighted Acquisition	256x256x176	millimeter	UO	UO:0000016	1x1x1	millimeter	UO	UO:0000016	1900	millisecond	UO	UO:0000028	2.52	millisecond	UO	UO:0000028	9	degree	UO	UO:0000185	900	millisecond	UO	UO:0000028	RawData_BIDS/sub-031636/anat/sub-031636_T1w.nii.gz	Functional Connectomes Project International Neuroimaging Data-Sharing Initiative	doi:10.15387/fcp_indi.sald	https://doi.org/10.15387/fcp_indi.sald
sub-031637	sub-031637_20151114_T1-weighted Acquisition	Image Acquisitions	3D structural MRI	3T TIM Trio	Siemens	3	tesla	UO	UO:0000228	head	12	T1-weighted Acquisition	256x256x176	millimeter	UO	UO:0000016	1x1x1	millimeter	UO	UO:0000016	1900	millisecond	UO	UO:0000028	2.52	millisecond	UO	UO:0000028	9	degree	UO	UO:0000185	900	millisecond	UO	UO:0000028	RawData_BIDS/sub-031637/anat/sub-031637_T1w.nii.gz	Functional Connectomes Project International Neuroimaging Data-Sharing Initiative	doi:10.15387/fcp_indi.sald	https://doi.org/10.15387/fcp_indi.sald
sub-031638	sub-031638_20151114_T1-weighted Acquisition	Image Acquisitions	3D structural MRI	3T TIM Trio	Siemens	3	tesla	UO	UO:0000228	head	12	T1-weighted Acquisition	256x256x176	millimeter	UO	UO:0000016	1x1x1	millimeter	UO	UO:0000016	1900	millisecond	UO	UO:0000028	2.52	millisecond	UO	UO:0000028	9	degree	UO	UO:0000185	900	millisecond	UO	UO:0000028	RawData_BIDS/sub-031638/anat/sub-031638_T1w.nii.gz	Functional Connectomes Project International Neuroimaging Data-Sharing Initiative	doi:10.15387/fcp_indi.sald	https://doi.org/10.15387/fcp_indi.sald
sub-031639	sub-031639_20151114_T1-weighted Acquisition	Image Acquisitions	3D structural MRI	3T TIM Trio	Siemens	3	tesla	UO	UO:0000228	head	12	T1-weighted Acquisition	256x256x176	millimeter	UO	UO:0000016	1x1x1	millimeter	UO	UO:0000016	1900	millisecond	UO	UO:0000028	2.52	millisecond	UO	UO:0000028	9	degree	UO	UO:0000185	900	millisecond	UO	UO:0000028	RawData_BIDS/sub-031639/anat/sub-031639_T1w.nii.gz	Functional Connectomes Project International Neuroimaging Data-Sharing Initiative	doi:10.15387/fcp_indi.sald	https://doi.org/10.15387/fcp_indi.sald
sub-031640	sub-031640_20151114_T1-weighted Acquisition	Image Acquisitions	3D structural MRI	3T TIM Trio	Siemens	3	tesla	UO	UO:0000228	head	12	T1-weighted Acquisition	256x256x176	millimeter	UO	UO:0000016	1x1x1	millimeter	UO	UO:0000016	1900	millisecond	UO	UO:0000028	2.52	millisecond	UO	UO:0000028	9	degree	UO	UO:0000185	900	millisecond	UO	UO:0000028	RawData_BIDS/sub-031640/anat/sub-031640_T1w.nii.gz	Functional Connectomes Project International Neuroimaging Data-Sharing Initiative	doi:10.15387/fcp_indi.sald	https://doi.org/10.15387/fcp_indi.sald
sub-031641	sub-031641_20151114_T1-weighted Acquisition	Image Acquisitions	3D structural MRI	3T TIM Trio	Siemens	3	tesla	UO	UO:0000228	head	12	T1-weighted Acquisition	256x256x176	millimeter	UO	UO:0000016	1x1x1	millimeter	UO	UO:0000016	1900	millisecond	UO	UO:0000028	2.52	millisecond	UO	UO:0000028	9	degree	UO	UO:0000185	900	millisecond	UO	UO:0000028	RawData_BIDS/sub-031641/anat/sub-031641_T1w.nii.gz	Functional Connectomes Project International Neuroimaging Data-Sharing Initiative	doi:10.15387/fcp_indi.sald	https://doi.org/10.15387/fcp_indi.sald
sub-031642	sub-031642_20151114_T1-weighted Acquisition	Image Acquisitions	3D structural MRI	3T TIM Trio	Siemens	3	tesla	UO	UO:0000228	head	12	T1-weighted Acquisition	256x256x176	millimeter	UO	UO:0000016	1x1x1	millimeter	UO	UO:0000016	1900	millisecond	UO	UO:0000028	2.52	millisecond	UO	UO:0000028	9	degree	UO	UO:0000185	900	millisecond	UO	UO:0000028	RawData_BIDS/sub-031642/anat/sub-031642_T1w.nii.gz	Functional Connectomes Project International Neuroimaging Data-Sharing Initiative	doi:10.15387/fcp_indi.sald	https://doi.org/10.15387/fcp_indi.sald
sub-031643	sub-031643_20151115_T1-weighted Acquisition	Image Acquisitions	3D structural MRI	3T TIM Trio	Siemens	3	tesla	UO	UO:0000228	head	12	T1-weighted Acquisition	256x256x176	millimeter	UO	UO:0000016	1x1x1	millimeter	UO	UO:0000016	1900	millisecond	UO	UO:0000028	2.52	millisecond	UO	UO:0000028	9	degree	UO	UO:0000185	900	millisecond	UO	UO:0000028	RawData_BIDS/sub-031643/anat/sub-031643_T1w.nii.gz	Functional Connectomes Project International Neuroimaging Data-Sharing Initiative	doi:10.15387/fcp_indi.sald	https://doi.org/10.15387/fcp_indi.sald
sub-031644	sub-031644_20151115_T1-weighted Acquisition	Image Acquisitions	3D structural MRI	3T TIM Trio	Siemens	3	tesla	UO	UO:0000228	head	12	T1-weighted Acquisition	256x256x176	millimeter	UO	UO:0000016	1x1x1	millimeter	UO	UO:0000016	1900	millisecond	UO	UO:0000028	2.52	millisecond	UO	UO:0000028	9	degree	UO	UO:0000185	900	millisecond	UO	UO:0000028	RawData_BIDS/sub-031644/anat/sub-031644_T1w.nii.gz	Functional Connectomes Project International Neuroimaging Data-Sharing Initiative	doi:10.15387/fcp_indi.sald	https://doi.org/10.15387/fcp_indi.sald
sub-031645	sub-031645_20151115_T1-weighted Acquisition	Image Acquisitions	3D structural MRI	3T TIM Trio	Siemens	3	tesla	UO	UO:0000228	head	12	T1-weighted Acquisition	256x256x176	millimeter	UO	UO:0000016	1x1x1	millimeter	UO	UO:0000016	1900	millisecond	UO	UO:0000028	2.52	millisecond	UO	UO:0000028	9	degree	UO	UO:0000185	900	millisecond	UO	UO:0000028	RawData_BIDS/sub-031645/anat/sub-031645_T1w.nii.gz	Functional Connectomes Project International Neuroimaging Data-Sharing Initiative	doi:10.15387/fcp_indi.sald	https://doi.org/10.15387/fcp_indi.sald
sub-031646	sub-031646_20151115_T1-weighted Acquisition	Image Acquisitions	3D structural MRI	3T TIM Trio	Siemens	3	tesla	UO	UO:0000228	head	12	T1-weighted Acquisition	256x256x176	millimeter	UO	UO:0000016	1x1x1	millimeter	UO	UO:0000016	1900	millisecond	UO	UO:0000028	2.52	millisecond	UO	UO:0000028	9	degree	UO	UO:0000185	900	millisecond	UO	UO:0000028	RawData_BIDS/sub-031646/anat/sub-031646_T1w.nii.gz	Functional Connectomes Project International Neuroimaging Data-Sharing Initiative	doi:10.15387/fcp_indi.sald	https://doi.org/10.15387/fcp_indi.sald
sub-031647	sub-031647_20151115_T1-weighted Acquisition	Image Acquisitions	3D structural MRI	3T TIM Trio	Siemens	3	tesla	UO	UO:0000228	head	12	T1-weighted Acquisition	256x256x176	millimeter	UO	UO:0000016	1x1x1	millimeter	UO	UO:0000016	1900	millisecond	UO	UO:0000028	2.52	millisecond	UO	UO:0000028	9	degree	UO	UO:0000185	900	millisecond	UO	UO:0000028	RawData_BIDS/sub-031647/anat/sub-031647_T1w.nii.gz	Functional Connectomes Project International Neuroimaging Data-Sharing Initiative	doi:10.15387/fcp_indi.sald	https://doi.org/10.15387/fcp_indi.sald
sub-031648	sub-031648_20151115_T1-weighted Acquisition	Image Acquisitions	3D structural MRI	3T TIM Trio	Siemens	3	tesla	UO	UO:0000228	head	12	T1-weighted Acquisition	256x256x176	millimeter	UO	UO:0000016	1x1x1	millimeter	UO	UO:0000016	1900	millisecond	UO	UO:0000028	2.52	millisecond	UO	UO:0000028	9	degree	UO	UO:0000185	900	millisecond	UO	UO:0000028	RawData_BIDS/sub-031648/anat/sub-031648_T1w.nii.gz	Functional Connectomes Project International Neuroimaging Data-Sharing Initiative	doi:10.15387/fcp_indi.sald	https://doi.org/10.15387/fcp_indi.sald
sub-031649	sub-031649_20151115_T1-weighted Acquisition	Image Acquisitions	3D structural MRI	3T TIM Trio	Siemens	3	tesla	UO	UO:0000228	head	12	T1-weighted Acquisition	256x256x176	millimeter	UO	UO:0000016	1x1x1	millimeter	UO	UO:0000016	1900	millisecond	UO	UO:0000028	2.52	millisecond	UO	UO:0000028	9	degree	UO	UO:0000185	900	millisecond	UO	UO:0000028	RawData_BIDS/sub-031649/anat/sub-031649_T1w.nii.gz	Functional Connectomes Project International Neuroimaging Data-Sharing Initiative	doi:10.15387/fcp_indi.sald	https://doi.org/10.15387/fcp_indi.sald
sub-031650	sub-031650_20151120_T1-weighted Acquisition	Image Acquisitions	3D structural MRI	3T TIM Trio	Siemens	3	tesla	UO	UO:0000228	head	12	T1-weighted Acquisition	256x256x176	millimeter	UO	UO:0000016	1x1x1	millimeter	UO	UO:0000016	1900	millisecond	UO	UO:0000028	2.52	millisecond	UO	UO:0000028	9	degree	UO	UO:0000185	900	millisecond	UO	UO:0000028	RawData_BIDS/sub-031650/anat/sub-031650_T1w.nii.gz	Functional Connectomes Project International Neuroimaging Data-Sharing Initiative	doi:10.15387/fcp_indi.sald	https://doi.org/10.15387/fcp_indi.sald
sub-031651	sub-031651_20151120_T1-weighted Acquisition	Image Acquisitions	3D structural MRI	3T TIM Trio	Siemens	3	tesla	UO	UO:0000228	head	12	T1-weighted Acquisition	256x256x176	millimeter	UO	UO:0000016	1x1x1	millimeter	UO	UO:0000016	1900	millisecond	UO	UO:0000028	2.52	millisecond	UO	UO:0000028	9	degree	UO	UO:0000185	900	millisecond	UO	UO:0000028	RawData_BIDS/sub-031651/anat/sub-031651_T1w.nii.gz	Functional Connectomes Project International Neuroimaging Data-Sharing Initiative	doi:10.15387/fcp_indi.sald	https://doi.org/10.15387/fcp_indi.sald
sub-031652	sub-031652_20151120_T1-weighted Acquisition	Image Acquisitions	3D structural MRI	3T TIM Trio	Siemens	3	tesla	UO	UO:0000228	head	12	T1-weighted Acquisition	256x256x176	millimeter	UO	UO:0000016	1x1x1	millimeter	UO	UO:0000016	1900	millisecond	UO	UO:0000028	2.52	millisecond	UO	UO:0000028	9	degree	UO	UO:0000185	900	millisecond	UO	UO:0000028	RawData_BIDS/sub-031652/anat/sub-031652_T1w.nii.gz	Functional Connectomes Project International Neuroimaging Data-Sharing Initiative	doi:10.15387/fcp_indi.sald	https://doi.org/10.15387/fcp_indi.sald
sub-031653	sub-031653_20151120_T1-weighted Acquisition	Image Acquisitions	3D structural MRI	3T TIM Trio	Siemens	3	tesla	UO	UO:0000228	head	12	T1-weighted Acquisition	256x256x176	millimeter	UO	UO:0000016	1x1x1	millimeter	UO	UO:0000016	1900	millisecond	UO	UO:0000028	2.52	millisecond	UO	UO:0000028	9	degree	UO	UO:0000185	900	millisecond	UO	UO:0000028	RawData_BIDS/sub-031653/anat/sub-031653_T1w.nii.gz	Functional Connectomes Project International Neuroimaging Data-Sharing Initiative	doi:10.15387/fcp_indi.sald	https://doi.org/10.15387/fcp_indi.sald
sub-031654	sub-031654_20151120_T1-weighted Acquisition	Image Acquisitions	3D structural MRI	3T TIM Trio	Siemens	3	tesla	UO	UO:0000228	head	12	T1-weighted Acquisition	256x256x176	millimeter	UO	UO:0000016	1x1x1	millimeter	UO	UO:0000016	1900	millisecond	UO	UO:0000028	2.52	millisecond	UO	UO:0000028	9	degree	UO	UO:0000185	900	millisecond	UO	UO:0000028	RawData_BIDS/sub-031654/anat/sub-031654_T1w.nii.gz	Functional Connectomes Project International Neuroimaging Data-Sharing Initiative	doi:10.15387/fcp_indi.sald	https://doi.org/10.15387/fcp_indi.sald
sub-031655	sub-031655_20151120_T1-weighted Acquisition	Image Acquisitions	3D structural MRI	3T TIM Trio	Siemens	3	tesla	UO	UO:0000228	head	12	T1-weighted Acquisition	256x256x176	millimeter	UO	UO:0000016	1x1x1	millimeter	UO	UO:0000016	1900	millisecond	UO	UO:0000028	2.52	millisecond	UO	UO:0000028	9	degree	UO	UO:0000185	900	millisecond	UO	UO:0000028	RawData_BIDS/sub-031655/anat/sub-031655_T1w.nii.gz	Functional Connectomes Project International Neuroimaging Data-Sharing Initiative	doi:10.15387/fcp_indi.sald	https://doi.org/10.15387/fcp_indi.sald
sub-031656	sub-031656_20151120_T1-weighted Acquisition	Image Acquisitions	3D structural MRI	3T TIM Trio	Siemens	3	tesla	UO	UO:0000228	head	12	T1-weighted Acquisition	256x256x176	millimeter	UO	UO:0000016	1x1x1	millimeter	UO	UO:0000016	1900	millisecond	UO	UO:0000028	2.52	millisecond	UO	UO:0000028	9	degree	UO	UO:0000185	900	millisecond	UO	UO:0000028	RawData_BIDS/sub-031656/anat/sub-031656_T1w.nii.gz	Functional Connectomes Project International Neuroimaging Data-Sharing Initiative	doi:10.15387/fcp_indi.sald	https://doi.org/10.15387/fcp_indi.sald
sub-031657	sub-031657_20151120_T1-weighted Acquisition	Image Acquisitions	3D structural MRI	3T TIM Trio	Siemens	3	tesla	UO	UO:0000228	head	12	T1-weighted Acquisition	256x256x176	millimeter	UO	UO:0000016	1x1x1	millimeter	UO	UO:0000016	1900	millisecond	UO	UO:0000028	2.52	millisecond	UO	UO:0000028	9	degree	UO	UO:0000185	900	millisecond	UO	UO:0000028	RawData_BIDS/sub-031657/anat/sub-031657_T1w.nii.gz	Functional Connectomes Project International Neuroimaging Data-Sharing Initiative	doi:10.15387/fcp_indi.sald	https://doi.org/10.15387/fcp_indi.sald
sub-031658	sub-031658_20151120_T1-weighted Acquisition	Image Acquisitions	3D structural MRI	3T TIM Trio	Siemens	3	tesla	UO	UO:0000228	head	12	T1-weighted Acquisition	256x256x176	millimeter	UO	UO:0000016	1x1x1	millimeter	UO	UO:0000016	1900	millisecond	UO	UO:0000028	2.52	millisecond	UO	UO:0000028	9	degree	UO	UO:0000185	900	millisecond	UO	UO:0000028	RawData_BIDS/sub-031658/anat/sub-031658_T1w.nii.gz	Functional Connectomes Project International Neuroimaging Data-Sharing Initiative	doi:10.15387/fcp_indi.sald	https://doi.org/10.15387/fcp_indi.sald
sub-031659	sub-031659_20151120_T1-weighted Acquisition	Image Acquisitions	3D structural MRI	3T TIM Trio	Siemens	3	tesla	UO	UO:0000228	head	12	T1-weighted Acquisition	256x256x176	millimeter	UO	UO:0000016	1x1x1	millimeter	UO	UO:0000016	1900	millisecond	UO	UO:0000028	2.52	millisecond	UO	UO:0000028	9	degree	UO	UO:0000185	900	millisecond	UO	UO:0000028	RawData_BIDS/sub-031659/anat/sub-031659_T1w.nii.gz	Functional Connectomes Project International Neuroimaging Data-Sharing Initiative	doi:10.15387/fcp_indi.sald	https://doi.org/10.15387/fcp_indi.sald
sub-031660	sub-031660_20151120_T1-weighted Acquisition	Image Acquisitions	3D structural MRI	3T TIM Trio	Siemens	3	tesla	UO	UO:0000228	head	12	T1-weighted Acquisition	256x256x176	millimeter	UO	UO:0000016	1x1x1	millimeter	UO	UO:0000016	1900	millisecond	UO	UO:0000028	2.52	millisecond	UO	UO:0000028	9	degree	UO	UO:0000185	900	millisecond	UO	UO:0000028	RawData_BIDS/sub-031660/anat/sub-031660_T1w.nii.gz	Functional Connectomes Project International Neuroimaging Data-Sharing Initiative	doi:10.15387/fcp_indi.sald	https://doi.org/10.15387/fcp_indi.sald
sub-031661	sub-031661_20151120_T1-weighted Acquisition	Image Acquisitions	3D structural MRI	3T TIM Trio	Siemens	3	tesla	UO	UO:0000228	head	12	T1-weighted Acquisition	256x256x176	millimeter	UO	UO:0000016	1x1x1	millimeter	UO	UO:0000016	1900	millisecond	UO	UO:0000028	2.52	millisecond	UO	UO:0000028	9	degree	UO	UO:0000185	900	millisecond	UO	UO:0000028	RawData_BIDS/sub-031661/anat/sub-031661_T1w.nii.gz	Functional Connectomes Project International Neuroimaging Data-Sharing Initiative	doi:10.15387/fcp_indi.sald	https://doi.org/10.15387/fcp_indi.sald
sub-031662	sub-031662_20151122_T1-weighted Acquisition	Image Acquisitions	3D structural MRI	3T TIM Trio	Siemens	3	tesla	UO	UO:0000228	head	12	T1-weighted Acquisition	256x256x176	millimeter	UO	UO:0000016	1x1x1	millimeter	UO	UO:0000016	1900	millisecond	UO	UO:0000028	2.52	millisecond	UO	UO:0000028	9	degree	UO	UO:0000185	900	millisecond	UO	UO:0000028	RawData_BIDS/sub-031662/anat/sub-031662_T1w.nii.gz	Functional Connectomes Project International Neuroimaging Data-Sharing Initiative	doi:10.15387/fcp_indi.sald	https://doi.org/10.15387/fcp_indi.sald
sub-031663	sub-031663_20151122_T1-weighted Acquisition	Image Acquisitions	3D structural MRI	3T TIM Trio	Siemens	3	tesla	UO	UO:0000228	head	12	T1-weighted Acquisition	256x256x176	millimeter	UO	UO:0000016	1x1x1	millimeter	UO	UO:0000016	1900	millisecond	UO	UO:0000028	2.52	millisecond	UO	UO:0000028	9	degree	UO	UO:0000185	900	millisecond	UO	UO:0000028	RawData_BIDS/sub-031663/anat/sub-031663_T1w.nii.gz	Functional Connectomes Project International Neuroimaging Data-Sharing Initiative	doi:10.15387/fcp_indi.sald	https://doi.org/10.15387/fcp_indi.sald
sub-031664	sub-031664_20151128_T1-weighted Acquisition	Image Acquisitions	3D structural MRI	3T TIM Trio	Siemens	3	tesla	UO	UO:0000228	head	12	T1-weighted Acquisition	256x256x176	millimeter	UO	UO:0000016	1x1x1	millimeter	UO	UO:0000016	1900	millisecond	UO	UO:0000028	2.52	millisecond	UO	UO:0000028	9	degree	UO	UO:0000185	900	millisecond	UO	UO:0000028	RawData_BIDS/sub-031664/anat/sub-031664_T1w.nii.gz	Functional Connectomes Project International Neuroimaging Data-Sharing Initiative	doi:10.15387/fcp_indi.sald	https://doi.org/10.15387/fcp_indi.sald
sub-031665	sub-031665_20151128_T1-weighted Acquisition	Image Acquisitions	3D structural MRI	3T TIM Trio	Siemens	3	tesla	UO	UO:0000228	head	12	T1-weighted Acquisition	256x256x176	millimeter	UO	UO:0000016	1x1x1	millimeter	UO	UO:0000016	1900	millisecond	UO	UO:0000028	2.52	millisecond	UO	UO:0000028	9	degree	UO	UO:0000185	900	millisecond	UO	UO:0000028	RawData_BIDS/sub-031665/anat/sub-031665_T1w.nii.gz	Functional Connectomes Project International Neuroimaging Data-Sharing Initiative	doi:10.15387/fcp_indi.sald	https://doi.org/10.15387/fcp_indi.sald
sub-031666	sub-031666_20151128_T1-weighted Acquisition	Image Acquisitions	3D structural MRI	3T TIM Trio	Siemens	3	tesla	UO	UO:0000228	head	12	T1-weighted Acquisition	256x256x176	millimeter	UO	UO:0000016	1x1x1	millimeter	UO	UO:0000016	1900	millisecond	UO	UO:0000028	2.52	millisecond	UO	UO:0000028	9	degree	UO	UO:0000185	900	millisecond	UO	UO:0000028	RawData_BIDS/sub-031666/anat/sub-031666_T1w.nii.gz	Functional Connectomes Project International Neuroimaging Data-Sharing Initiative	doi:10.15387/fcp_indi.sald	https://doi.org/10.15387/fcp_indi.sald
sub-031667	sub-031667_20151128_T1-weighted Acquisition	Image Acquisitions	3D structural MRI	3T TIM Trio	Siemens	3	tesla	UO	UO:0000228	head	12	T1-weighted Acquisition	256x256x176	millimeter	UO	UO:0000016	1x1x1	millimeter	UO	UO:0000016	1900	millisecond	UO	UO:0000028	2.52	millisecond	UO	UO:0000028	9	degree	UO	UO:0000185	900	millisecond	UO	UO:0000028	RawData_BIDS/sub-031667/anat/sub-031667_T1w.nii.gz	Functional Connectomes Project International Neuroimaging Data-Sharing Initiative	doi:10.15387/fcp_indi.sald	https://doi.org/10.15387/fcp_indi.sald
sub-031668	sub-031668_20151128_T1-weighted Acquisition	Image Acquisitions	3D structural MRI	3T TIM Trio	Siemens	3	tesla	UO	UO:0000228	head	12	T1-weighted Acquisition	256x256x176	millimeter	UO	UO:0000016	1x1x1	millimeter	UO	UO:0000016	1900	millisecond	UO	UO:0000028	2.52	millisecond	UO	UO:0000028	9	degree	UO	UO:0000185	900	millisecond	UO	UO:0000028	RawData_BIDS/sub-031668/anat/sub-031668_T1w.nii.gz	Functional Connectomes Project International Neuroimaging Data-Sharing Initiative	doi:10.15387/fcp_indi.sald	https://doi.org/10.15387/fcp_indi.sald
sub-031669	sub-031669_20151129_T1-weighted Acquisition	Image Acquisitions	3D structural MRI	3T TIM Trio	Siemens	3	tesla	UO	UO:0000228	head	12	T1-weighted Acquisition	256x256x176	millimeter	UO	UO:0000016	1x1x1	millimeter	UO	UO:0000016	1900	millisecond	UO	UO:0000028	2.52	millisecond	UO	UO:0000028	9	degree	UO	UO:0000185	900	millisecond	UO	UO:0000028	RawData_BIDS/sub-031669/anat/sub-031669_T1w.nii.gz	Functional Connectomes Project International Neuroimaging Data-Sharing Initiative	doi:10.15387/fcp_indi.sald	https://doi.org/10.15387/fcp_indi.sald
sub-031670	sub-031670_20151129_T1-weighted Acquisition	Image Acquisitions	3D structural MRI	3T TIM Trio	Siemens	3	tesla	UO	UO:0000228	head	12	T1-weighted Acquisition	256x256x176	millimeter	UO	UO:0000016	1x1x1	millimeter	UO	UO:0000016	1900	millisecond	UO	UO:0000028	2.52	millisecond	UO	UO:0000028	9	degree	UO	UO:0000185	900	millisecond	UO	UO:0000028	RawData_BIDS/sub-031670/anat/sub-031670_T1w.nii.gz	Functional Connectomes Project International Neuroimaging Data-Sharing Initiative	doi:10.15387/fcp_indi.sald	https://doi.org/10.15387/fcp_indi.sald
sub-031671	sub-031671_20151218_T1-weighted Acquisition	Image Acquisitions	3D structural MRI	3T TIM Trio	Siemens	3	tesla	UO	UO:0000228	head	12	T1-weighted Acquisition	256x256x176	millimeter	UO	UO:0000016	1x1x1	millimeter	UO	UO:0000016	1900	millisecond	UO	UO:0000028	2.52	millisecond	UO	UO:0000028	9	degree	UO	UO:0000185	900	millisecond	UO	UO:0000028	RawData_BIDS/sub-031671/anat/sub-031671_T1w.nii.gz	Functional Connectomes Project International Neuroimaging Data-Sharing Initiative	doi:10.15387/fcp_indi.sald	https://doi.org/10.15387/fcp_indi.sald
sub-031672	sub-031672_20151219_T1-weighted Acquisition	Image Acquisitions	3D structural MRI	3T TIM Trio	Siemens	3	tesla	UO	UO:0000228	head	12	T1-weighted Acquisition	256x256x176	millimeter	UO	UO:0000016	1x1x1	millimeter	UO	UO:0000016	1900	millisecond	UO	UO:0000028	2.52	millisecond	UO	UO:0000028	9	degree	UO	UO:0000185	900	millisecond	UO	UO:0000028	RawData_BIDS/sub-031672/anat/sub-031672_T1w.nii.gz	Functional Connectomes Project International Neuroimaging Data-Sharing Initiative	doi:10.15387/fcp_indi.sald	https://doi.org/10.15387/fcp_indi.sald
sub-031673	sub-031673_20151219_T1-weighted Acquisition	Image Acquisitions	3D structural MRI	3T TIM Trio	Siemens	3	tesla	UO	UO:0000228	head	12	T1-weighted Acquisition	256x256x176	millimeter	UO	UO:0000016	1x1x1	millimeter	UO	UO:0000016	1900	millisecond	UO	UO:0000028	2.52	millisecond	UO	UO:0000028	9	degree	UO	UO:0000185	900	millisecond	UO	UO:0000028	RawData_BIDS/sub-031673/anat/sub-031673_T1w.nii.gz	Functional Connectomes Project International Neuroimaging Data-Sharing Initiative	doi:10.15387/fcp_indi.sald	https://doi.org/10.15387/fcp_indi.sald
sub-031674	sub-031674_20151225_T1-weighted Acquisition	Image Acquisitions	3D structural MRI	3T TIM Trio	Siemens	3	tesla	UO	UO:0000228	head	12	T1-weighted Acquisition	256x256x176	millimeter	UO	UO:0000016	1x1x1	millimeter	UO	UO:0000016	1900	millisecond	UO	UO:0000028	2.52	millisecond	UO	UO:0000028	9	degree	UO	UO:0000185	900	millisecond	UO	UO:0000028	RawData_BIDS/sub-031674/anat/sub-031674_T1w.nii.gz	Functional Connectomes Project International Neuroimaging Data-Sharing Initiative	doi:10.15387/fcp_indi.sald	https://doi.org/10.15387/fcp_indi.sald
sub-031675	sub-031675_20151225_T1-weighted Acquisition	Image Acquisitions	3D structural MRI	3T TIM Trio	Siemens	3	tesla	UO	UO:0000228	head	12	T1-weighted Acquisition	256x256x176	millimeter	UO	UO:0000016	1x1x1	millimeter	UO	UO:0000016	1900	millisecond	UO	UO:0000028	2.52	millisecond	UO	UO:0000028	9	degree	UO	UO:0000185	900	millisecond	UO	UO:0000028	RawData_BIDS/sub-031675/anat/sub-031675_T1w.nii.gz	Functional Connectomes Project International Neuroimaging Data-Sharing Initiative	doi:10.15387/fcp_indi.sald	https://doi.org/10.15387/fcp_indi.sald
sub-031676	sub-031676_20151225_T1-weighted Acquisition	Image Acquisitions	3D structural MRI	3T TIM Trio	Siemens	3	tesla	UO	UO:0000228	head	12	T1-weighted Acquisition	256x256x176	millimeter	UO	UO:0000016	1x1x1	millimeter	UO	UO:0000016	1900	millisecond	UO	UO:0000028	2.52	millisecond	UO	UO:0000028	9	degree	UO	UO:0000185	900	millisecond	UO	UO:0000028	RawData_BIDS/sub-031676/anat/sub-031676_T1w.nii.gz	Functional Connectomes Project International Neuroimaging Data-Sharing Initiative	doi:10.15387/fcp_indi.sald	https://doi.org/10.15387/fcp_indi.sald
sub-031677	sub-031677_20151226_T1-weighted Acquisition	Image Acquisitions	3D structural MRI	3T TIM Trio	Siemens	3	tesla	UO	UO:0000228	head	12	T1-weighted Acquisition	256x256x176	millimeter	UO	UO:0000016	1x1x1	millimeter	UO	UO:0000016	1900	millisecond	UO	UO:0000028	2.52	millisecond	UO	UO:0000028	9	degree	UO	UO:0000185	900	millisecond	UO	UO:0000028	RawData_BIDS/sub-031677/anat/sub-031677_T1w.nii.gz	Functional Connectomes Project International Neuroimaging Data-Sharing Initiative	doi:10.15387/fcp_indi.sald	https://doi.org/10.15387/fcp_indi.sald
sub-031678	sub-031678_20151226_T1-weighted Acquisition	Image Acquisitions	3D structural MRI	3T TIM Trio	Siemens	3	tesla	UO	UO:0000228	head	12	T1-weighted Acquisition	256x256x176	millimeter	UO	UO:0000016	1x1x1	millimeter	UO	UO:0000016	1900	millisecond	UO	UO:0000028	2.52	millisecond	UO	UO:0000028	9	degree	UO	UO:0000185	900	millisecond	UO	UO:0000028	RawData_BIDS/sub-031678/anat/sub-031678_T1w.nii.gz	Functional Connectomes Project International Neuroimaging Data-Sharing Initiative	doi:10.15387/fcp_indi.sald	https://doi.org/10.15387/fcp_indi.sald
sub-031679	sub-031679_20151226_T1-weighted Acquisition	Image Acquisitions	3D structural MRI	3T TIM Trio	Siemens	3	tesla	UO	UO:0000228	head	12	T1-weighted Acquisition	256x256x176	millimeter	UO	UO:0000016	1x1x1	millimeter	UO	UO:0000016	1900	millisecond	UO	UO:0000028	2.52	millisecond	UO	UO:0000028	9	degree	UO	UO:0000185	900	millisecond	UO	UO:0000028	RawData_BIDS/sub-031679/anat/sub-031679_T1w.nii.gz	Functional Connectomes Project International Neuroimaging Data-Sharing Initiative	doi:10.15387/fcp_indi.sald	https://doi.org/10.15387/fcp_indi.sald
sub-031680	sub-031680_20151227_T1-weighted Acquisition	Image Acquisitions	3D structural MRI	3T TIM Trio	Siemens	3	tesla	UO	UO:0000228	head	12	T1-weighted Acquisition	256x256x176	millimeter	UO	UO:0000016	1x1x1	millimeter	UO	UO:0000016	1900	millisecond	UO	UO:0000028	2.52	millisecond	UO	UO:0000028	9	degree	UO	UO:0000185	900	millisecond	UO	UO:0000028	RawData_BIDS/sub-031680/anat/sub-031680_T1w.nii.gz	Functional Connectomes Project International Neuroimaging Data-Sharing Initiative	doi:10.15387/fcp_indi.sald	https://doi.org/10.15387/fcp_indi.sald
sub-031681	sub-031681_20151227_T1-weighted Acquisition	Image Acquisitions	3D structural MRI	3T TIM Trio	Siemens	3	tesla	UO	UO:0000228	head	12	T1-weighted Acquisition	256x256x176	millimeter	UO	UO:0000016	1x1x1	millimeter	UO	UO:0000016	1900	millisecond	UO	UO:0000028	2.52	millisecond	UO	UO:0000028	9	degree	UO	UO:0000185	900	millisecond	UO	UO:0000028	RawData_BIDS/sub-031681/anat/sub-031681_T1w.nii.gz	Functional Connectomes Project International Neuroimaging Data-Sharing Initiative	doi:10.15387/fcp_indi.sald	https://doi.org/10.15387/fcp_indi.sald
sub-031682	sub-031682_20151227_T1-weighted Acquisition	Image Acquisitions	3D structural MRI	3T TIM Trio	Siemens	3	tesla	UO	UO:0000228	head	12	T1-weighted Acquisition	256x256x176	millimeter	UO	UO:0000016	1x1x1	millimeter	UO	UO:0000016	1900	millisecond	UO	UO:0000028	2.52	millisecond	UO	UO:0000028	9	degree	UO	UO:0000185	900	millisecond	UO	UO:0000028	RawData_BIDS/sub-031682/anat/sub-031682_T1w.nii.gz	Functional Connectomes Project International Neuroimaging Data-Sharing Initiative	doi:10.15387/fcp_indi.sald	https://doi.org/10.15387/fcp_indi.sald
sub-031683	sub-031683_20151227_T1-weighted Acquisition	Image Acquisitions	3D structural MRI	3T TIM Trio	Siemens	3	tesla	UO	UO:0000228	head	12	T1-weighted Acquisition	256x256x176	millimeter	UO	UO:0000016	1x1x1	millimeter	UO	UO:0000016	1900	millisecond	UO	UO:0000028	2.52	millisecond	UO	UO:0000028	9	degree	UO	UO:0000185	900	millisecond	UO	UO:0000028	RawData_BIDS/sub-031683/anat/sub-031683_T1w.nii.gz	Functional Connectomes Project International Neuroimaging Data-Sharing Initiative	doi:10.15387/fcp_indi.sald	https://doi.org/10.15387/fcp_indi.sald
sub-031684	sub-031684_20151227_T1-weighted Acquisition	Image Acquisitions	3D structural MRI	3T TIM Trio	Siemens	3	tesla	UO	UO:0000228	head	12	T1-weighted Acquisition	256x256x176	millimeter	UO	UO:0000016	1x1x1	millimeter	UO	UO:0000016	1900	millisecond	UO	UO:0000028	2.52	millisecond	UO	UO:0000028	9	degree	UO	UO:0000185	900	millisecond	UO	UO:0000028	RawData_BIDS/sub-031684/anat/sub-031684_T1w.nii.gz	Functional Connectomes Project International Neuroimaging Data-Sharing Initiative	doi:10.15387/fcp_indi.sald	https://doi.org/10.15387/fcp_indi.sald
sub-031685	sub-031685_20160102_T1-weighted Acquisition	Image Acquisitions	3D structural MRI	3T TIM Trio	Siemens	3	tesla	UO	UO:0000228	head	12	T1-weighted Acquisition	256x256x176	millimeter	UO	UO:0000016	1x1x1	millimeter	UO	UO:0000016	1900	millisecond	UO	UO:0000028	2.52	millisecond	UO	UO:0000028	9	degree	UO	UO:0000185	900	millisecond	UO	UO:0000028	RawData_BIDS/sub-031685/anat/sub-031685_T1w.nii.gz	Functional Connectomes Project International Neuroimaging Data-Sharing Initiative	doi:10.15387/fcp_indi.sald	https://doi.org/10.15387/fcp_indi.sald
sub-031686	sub-031686_20160102_T1-weighted Acquisition	Image Acquisitions	3D structural MRI	3T TIM Trio	Siemens	3	tesla	UO	UO:0000228	head	12	T1-weighted Acquisition	256x256x176	millimeter	UO	UO:0000016	1x1x1	millimeter	UO	UO:0000016	1900	millisecond	UO	UO:0000028	2.52	millisecond	UO	UO:0000028	9	degree	UO	UO:0000185	900	millisecond	UO	UO:0000028	RawData_BIDS/sub-031686/anat/sub-031686_T1w.nii.gz	Functional Connectomes Project International Neuroimaging Data-Sharing Initiative	doi:10.15387/fcp_indi.sald	https://doi.org/10.15387/fcp_indi.sald
sub-031687	sub-031687_20160102_T1-weighted Acquisition	Image Acquisitions	3D structural MRI	3T TIM Trio	Siemens	3	tesla	UO	UO:0000228	head	12	T1-weighted Acquisition	256x256x176	millimeter	UO	UO:0000016	1x1x1	millimeter	UO	UO:0000016	1900	millisecond	UO	UO:0000028	2.52	millisecond	UO	UO:0000028	9	degree	UO	UO:0000185	900	millisecond	UO	UO:0000028	RawData_BIDS/sub-031687/anat/sub-031687_T1w.nii.gz	Functional Connectomes Project International Neuroimaging Data-Sharing Initiative	doi:10.15387/fcp_indi.sald	https://doi.org/10.15387/fcp_indi.sald
sub-031688	sub-031688_20160102_T1-weighted Acquisition	Image Acquisitions	3D structural MRI	3T TIM Trio	Siemens	3	tesla	UO	UO:0000228	head	12	T1-weighted Acquisition	256x256x176	millimeter	UO	UO:0000016	1x1x1	millimeter	UO	UO:0000016	1900	millisecond	UO	UO:0000028	2.52	millisecond	UO	UO:0000028	9	degree	UO	UO:0000185	900	millisecond	UO	UO:0000028	RawData_BIDS/sub-031688/anat/sub-031688_T1w.nii.gz	Functional Connectomes Project International Neuroimaging Data-Sharing Initiative	doi:10.15387/fcp_indi.sald	https://doi.org/10.15387/fcp_indi.sald
sub-031689	sub-031689_20160103_T1-weighted Acquisition	Image Acquisitions	3D structural MRI	3T TIM Trio	Siemens	3	tesla	UO	UO:0000228	head	12	T1-weighted Acquisition	256x256x176	millimeter	UO	UO:0000016	1x1x1	millimeter	UO	UO:0000016	1900	millisecond	UO	UO:0000028	2.52	millisecond	UO	UO:0000028	9	degree	UO	UO:0000185	900	millisecond	UO	UO:0000028	RawData_BIDS/sub-031689/anat/sub-031689_T1w.nii.gz	Functional Connectomes Project International Neuroimaging Data-Sharing Initiative	doi:10.15387/fcp_indi.sald	https://doi.org/10.15387/fcp_indi.sald
sub-031690	sub-031690_20160103_T1-weighted Acquisition	Image Acquisitions	3D structural MRI	3T TIM Trio	Siemens	3	tesla	UO	UO:0000228	head	12	T1-weighted Acquisition	256x256x176	millimeter	UO	UO:0000016	1x1x1	millimeter	UO	UO:0000016	1900	millisecond	UO	UO:0000028	2.52	millisecond	UO	UO:0000028	9	degree	UO	UO:0000185	900	millisecond	UO	UO:0000028	RawData_BIDS/sub-031690/anat/sub-031690_T1w.nii.gz	Functional Connectomes Project International Neuroimaging Data-Sharing Initiative	doi:10.15387/fcp_indi.sald	https://doi.org/10.15387/fcp_indi.sald
sub-031691	sub-031691_20160103_T1-weighted Acquisition	Image Acquisitions	3D structural MRI	3T TIM Trio	Siemens	3	tesla	UO	UO:0000228	head	12	T1-weighted Acquisition	256x256x176	millimeter	UO	UO:0000016	1x1x1	millimeter	UO	UO:0000016	1900	millisecond	UO	UO:0000028	2.52	millisecond	UO	UO:0000028	9	degree	UO	UO:0000185	900	millisecond	UO	UO:0000028	RawData_BIDS/sub-031691/anat/sub-031691_T1w.nii.gz	Functional Connectomes Project International Neuroimaging Data-Sharing Initiative	doi:10.15387/fcp_indi.sald	https://doi.org/10.15387/fcp_indi.sald
sub-031692	sub-031692_20160103_T1-weighted Acquisition	Image Acquisitions	3D structural MRI	3T TIM Trio	Siemens	3	tesla	UO	UO:0000228	head	12	T1-weighted Acquisition	256x256x176	millimeter	UO	UO:0000016	1x1x1	millimeter	UO	UO:0000016	1900	millisecond	UO	UO:0000028	2.52	millisecond	UO	UO:0000028	9	degree	UO	UO:0000185	900	millisecond	UO	UO:0000028	RawData_BIDS/sub-031692/anat/sub-031692_T1w.nii.gz	Functional Connectomes Project International Neuroimaging Data-Sharing Initiative	doi:10.15387/fcp_indi.sald	https://doi.org/10.15387/fcp_indi.sald
sub-031693	sub-031693_20160103_T1-weighted Acquisition	Image Acquisitions	3D structural MRI	3T TIM Trio	Siemens	3	tesla	UO	UO:0000228	head	12	T1-weighted Acquisition	256x256x176	millimeter	UO	UO:0000016	1x1x1	millimeter	UO	UO:0000016	1900	millisecond	UO	UO:0000028	2.52	millisecond	UO	UO:0000028	9	degree	UO	UO:0000185	900	millisecond	UO	UO:0000028	RawData_BIDS/sub-031693/anat/sub-031693_T1w.nii.gz	Functional Connectomes Project International Neuroimaging Data-Sharing Initiative	doi:10.15387/fcp_indi.sald	https://doi.org/10.15387/fcp_indi.sald
sub-031694	sub-031694_20160103_T1-weighted Acquisition	Image Acquisitions	3D structural MRI	3T TIM Trio	Siemens	3	tesla	UO	UO:0000228	head	12	T1-weighted Acquisition	256x256x176	millimeter	UO	UO:0000016	1x1x1	millimeter	UO	UO:0000016	1900	millisecond	UO	UO:0000028	2.52	millisecond	UO	UO:0000028	9	degree	UO	UO:0000185	900	millisecond	UO	UO:0000028	RawData_BIDS/sub-031694/anat/sub-031694_T1w.nii.gz	Functional Connectomes Project International Neuroimaging Data-Sharing Initiative	doi:10.15387/fcp_indi.sald	https://doi.org/10.15387/fcp_indi.sald
sub-031695	sub-031695_20160226_T1-weighted Acquisition	Image Acquisitions	3D structural MRI	3T TIM Trio	Siemens	3	tesla	UO	UO:0000228	head	12	T1-weighted Acquisition	256x256x176	millimeter	UO	UO:0000016	1x1x1	millimeter	UO	UO:0000016	1900	millisecond	UO	UO:0000028	2.52	millisecond	UO	UO:0000028	9	degree	UO	UO:0000185	900	millisecond	UO	UO:0000028	RawData_BIDS/sub-031695/anat/sub-031695_T1w.nii.gz	Functional Connectomes Project International Neuroimaging Data-Sharing Initiative	doi:10.15387/fcp_indi.sald	https://doi.org/10.15387/fcp_indi.sald
sub-031696	sub-031696_20160226_T1-weighted Acquisition	Image Acquisitions	3D structural MRI	3T TIM Trio	Siemens	3	tesla	UO	UO:0000228	head	12	T1-weighted Acquisition	256x256x176	millimeter	UO	UO:0000016	1x1x1	millimeter	UO	UO:0000016	1900	millisecond	UO	UO:0000028	2.52	millisecond	UO	UO:0000028	9	degree	UO	UO:0000185	900	millisecond	UO	UO:0000028	RawData_BIDS/sub-031696/anat/sub-031696_T1w.nii.gz	Functional Connectomes Project International Neuroimaging Data-Sharing Initiative	doi:10.15387/fcp_indi.sald	https://doi.org/10.15387/fcp_indi.sald
sub-031697	sub-031697_20160226_T1-weighted Acquisition	Image Acquisitions	3D structural MRI	3T TIM Trio	Siemens	3	tesla	UO	UO:0000228	head	12	T1-weighted Acquisition	256x256x176	millimeter	UO	UO:0000016	1x1x1	millimeter	UO	UO:0000016	1900	millisecond	UO	UO:0000028	2.52	millisecond	UO	UO:0000028	9	degree	UO	UO:0000185	900	millisecond	UO	UO:0000028	RawData_BIDS/sub-031697/anat/sub-031697_T1w.nii.gz	Functional Connectomes Project International Neuroimaging Data-Sharing Initiative	doi:10.15387/fcp_indi.sald	https://doi.org/10.15387/fcp_indi.sald
sub-031698	sub-031698_20160226_T1-weighted Acquisition	Image Acquisitions	3D structural MRI	3T TIM Trio	Siemens	3	tesla	UO	UO:0000228	head	12	T1-weighted Acquisition	256x256x176	millimeter	UO	UO:0000016	1x1x1	millimeter	UO	UO:0000016	1900	millisecond	UO	UO:0000028	2.52	millisecond	UO	UO:0000028	9	degree	UO	UO:0000185	900	millisecond	UO	UO:0000028	RawData_BIDS/sub-031698/anat/sub-031698_T1w.nii.gz	Functional Connectomes Project International Neuroimaging Data-Sharing Initiative	doi:10.15387/fcp_indi.sald	https://doi.org/10.15387/fcp_indi.sald
sub-031699	sub-031699_20160226_T1-weighted Acquisition	Image Acquisitions	3D structural MRI	3T TIM Trio	Siemens	3	tesla	UO	UO:0000228	head	12	T1-weighted Acquisition	256x256x176	millimeter	UO	UO:0000016	1x1x1	millimeter	UO	UO:0000016	1900	millisecond	UO	UO:0000028	2.52	millisecond	UO	UO:0000028	9	degree	UO	UO:0000185	900	millisecond	UO	UO:0000028	RawData_BIDS/sub-031699/anat/sub-031699_T1w.nii.gz	Functional Connectomes Project International Neuroimaging Data-Sharing Initiative	doi:10.15387/fcp_indi.sald	https://doi.org/10.15387/fcp_indi.sald
sub-031700	sub-031700_20160226_T1-weighted Acquisition	Image Acquisitions	3D structural MRI	3T TIM Trio	Siemens	3	tesla	UO	UO:0000228	head	12	T1-weighted Acquisition	256x256x176	millimeter	UO	UO:0000016	1x1x1	millimeter	UO	UO:0000016	1900	millisecond	UO	UO:0000028	2.52	millisecond	UO	UO:0000028	9	degree	UO	UO:0000185	900	millisecond	UO	UO:0000028	RawData_BIDS/sub-031700/anat/sub-031700_T1w.nii.gz	Functional Connectomes Project International Neuroimaging Data-Sharing Initiative	doi:10.15387/fcp_indi.sald	https://doi.org/10.15387/fcp_indi.sald
sub-031701	sub-031701_20160313_T1-weighted Acquisition	Image Acquisitions	3D structural MRI	3T TIM Trio	Siemens	3	tesla	UO	UO:0000228	head	12	T1-weighted Acquisition	256x256x176	millimeter	UO	UO:0000016	1x1x1	millimeter	UO	UO:0000016	1900	millisecond	UO	UO:0000028	2.52	millisecond	UO	UO:0000028	9	degree	UO	UO:0000185	900	millisecond	UO	UO:0000028	RawData_BIDS/sub-031701/anat/sub-031701_T1w.nii.gz	Functional Connectomes Project International Neuroimaging Data-Sharing Initiative	doi:10.15387/fcp_indi.sald	https://doi.org/10.15387/fcp_indi.sald
sub-031702	sub-031702_20160313_T1-weighted Acquisition	Image Acquisitions	3D structural MRI	3T TIM Trio	Siemens	3	tesla	UO	UO:0000228	head	12	T1-weighted Acquisition	256x256x176	millimeter	UO	UO:0000016	1x1x1	millimeter	UO	UO:0000016	1900	millisecond	UO	UO:0000028	2.52	millisecond	UO	UO:0000028	9	degree	UO	UO:0000185	900	millisecond	UO	UO:0000028	RawData_BIDS/sub-031702/anat/sub-031702_T1w.nii.gz	Functional Connectomes Project International Neuroimaging Data-Sharing Initiative	doi:10.15387/fcp_indi.sald	https://doi.org/10.15387/fcp_indi.sald
sub-031703	sub-031703_20160313_T1-weighted Acquisition	Image Acquisitions	3D structural MRI	3T TIM Trio	Siemens	3	tesla	UO	UO:0000228	head	12	T1-weighted Acquisition	256x256x176	millimeter	UO	UO:0000016	1x1x1	millimeter	UO	UO:0000016	1900	millisecond	UO	UO:0000028	2.52	millisecond	UO	UO:0000028	9	degree	UO	UO:0000185	900	millisecond	UO	UO:0000028	RawData_BIDS/sub-031703/anat/sub-031703_T1w.nii.gz	Functional Connectomes Project International Neuroimaging Data-Sharing Initiative	doi:10.15387/fcp_indi.sald	https://doi.org/10.15387/fcp_indi.sald
sub-031704	sub-031704_20160401_T1-weighted Acquisition	Image Acquisitions	3D structural MRI	3T TIM Trio	Siemens	3	tesla	UO	UO:0000228	head	12	T1-weighted Acquisition	256x256x176	millimeter	UO	UO:0000016	1x1x1	millimeter	UO	UO:0000016	1900	millisecond	UO	UO:0000028	2.52	millisecond	UO	UO:0000028	9	degree	UO	UO:0000185	900	millisecond	UO	UO:0000028	RawData_BIDS/sub-031704/anat/sub-031704_T1w.nii.gz	Functional Connectomes Project International Neuroimaging Data-Sharing Initiative	doi:10.15387/fcp_indi.sald	https://doi.org/10.15387/fcp_indi.sald
sub-031705	sub-031705_20160408_T1-weighted Acquisition	Image Acquisitions	3D structural MRI	3T TIM Trio	Siemens	3	tesla	UO	UO:0000228	head	12	T1-weighted Acquisition	256x256x176	millimeter	UO	UO:0000016	1x1x1	millimeter	UO	UO:0000016	1900	millisecond	UO	UO:0000028	2.52	millisecond	UO	UO:0000028	9	degree	UO	UO:0000185	900	millisecond	UO	UO:0000028	RawData_BIDS/sub-031705/anat/sub-031705_T1w.nii.gz	Functional Connectomes Project International Neuroimaging Data-Sharing Initiative	doi:10.15387/fcp_indi.sald	https://doi.org/10.15387/fcp_indi.sald
sub-031706	sub-031706_20160408_T1-weighted Acquisition	Image Acquisitions	3D structural MRI	3T TIM Trio	Siemens	3	tesla	UO	UO:0000228	head	12	T1-weighted Acquisition	256x256x176	millimeter	UO	UO:0000016	1x1x1	millimeter	UO	UO:0000016	1900	millisecond	UO	UO:0000028	2.52	millisecond	UO	UO:0000028	9	degree	UO	UO:0000185	900	millisecond	UO	UO:0000028	RawData_BIDS/sub-031706/anat/sub-031706_T1w.nii.gz	Functional Connectomes Project International Neuroimaging Data-Sharing Initiative	doi:10.15387/fcp_indi.sald	https://doi.org/10.15387/fcp_indi.sald
sub-031707	sub-031707_20160410_T1-weighted Acquisition	Image Acquisitions	3D structural MRI	3T TIM Trio	Siemens	3	tesla	UO	UO:0000228	head	12	T1-weighted Acquisition	256x256x176	millimeter	UO	UO:0000016	1x1x1	millimeter	UO	UO:0000016	1900	millisecond	UO	UO:0000028	2.52	millisecond	UO	UO:0000028	9	degree	UO	UO:0000185	900	millisecond	UO	UO:0000028	RawData_BIDS/sub-031707/anat/sub-031707_T1w.nii.gz	Functional Connectomes Project International Neuroimaging Data-Sharing Initiative	doi:10.15387/fcp_indi.sald	https://doi.org/10.15387/fcp_indi.sald
sub-031708	sub-031708_20160410_T1-weighted Acquisition	Image Acquisitions	3D structural MRI	3T TIM Trio	Siemens	3	tesla	UO	UO:0000228	head	12	T1-weighted Acquisition	256x256x176	millimeter	UO	UO:0000016	1x1x1	millimeter	UO	UO:0000016	1900	millisecond	UO	UO:0000028	2.52	millisecond	UO	UO:0000028	9	degree	UO	UO:0000185	900	millisecond	UO	UO:0000028	RawData_BIDS/sub-031708/anat/sub-031708_T1w.nii.gz	Functional Connectomes Project International Neuroimaging Data-Sharing Initiative	doi:10.15387/fcp_indi.sald	https://doi.org/10.15387/fcp_indi.sald
sub-031709	sub-031709_20160416_T1-weighted Acquisition	Image Acquisitions	3D structural MRI	3T TIM Trio	Siemens	3	tesla	UO	UO:0000228	head	12	T1-weighted Acquisition	256x256x176	millimeter	UO	UO:0000016	1x1x1	millimeter	UO	UO:0000016	1900	millisecond	UO	UO:0000028	2.52	millisecond	UO	UO:0000028	9	degree	UO	UO:0000185	900	millisecond	UO	UO:0000028	RawData_BIDS/sub-031709/anat/sub-031709_T1w.nii.gz	Functional Connectomes Project International Neuroimaging Data-Sharing Initiative	doi:10.15387/fcp_indi.sald	https://doi.org/10.15387/fcp_indi.sald
sub-031710	sub-031710_20160416_T1-weighted Acquisition	Image Acquisitions	3D structural MRI	3T TIM Trio	Siemens	3	tesla	UO	UO:0000228	head	12	T1-weighted Acquisition	256x256x176	millimeter	UO	UO:0000016	1x1x1	millimeter	UO	UO:0000016	1900	millisecond	UO	UO:0000028	2.52	millisecond	UO	UO:0000028	9	degree	UO	UO:0000185	900	millisecond	UO	UO:0000028	RawData_BIDS/sub-031710/anat/sub-031710_T1w.nii.gz	Functional Connectomes Project International Neuroimaging Data-Sharing Initiative	doi:10.15387/fcp_indi.sald	https://doi.org/10.15387/fcp_indi.sald
sub-031711	sub-031711_20160416_T1-weighted Acquisition	Image Acquisitions	3D structural MRI	3T TIM Trio	Siemens	3	tesla	UO	UO:0000228	head	12	T1-weighted Acquisition	256x256x176	millimeter	UO	UO:0000016	1x1x1	millimeter	UO	UO:0000016	1900	millisecond	UO	UO:0000028	2.52	millisecond	UO	UO:0000028	9	degree	UO	UO:0000185	900	millisecond	UO	UO:0000028	RawData_BIDS/sub-031711/anat/sub-031711_T1w.nii.gz	Functional Connectomes Project International Neuroimaging Data-Sharing Initiative	doi:10.15387/fcp_indi.sald	https://doi.org/10.15387/fcp_indi.sald
sub-031712	sub-031712_20160416_T1-weighted Acquisition	Image Acquisitions	3D structural MRI	3T TIM Trio	Siemens	3	tesla	UO	UO:0000228	head	12	T1-weighted Acquisition	256x256x176	millimeter	UO	UO:0000016	1x1x1	millimeter	UO	UO:0000016	1900	millisecond	UO	UO:0000028	2.52	millisecond	UO	UO:0000028	9	degree	UO	UO:0000185	900	millisecond	UO	UO:0000028	RawData_BIDS/sub-031712/anat/sub-031712_T1w.nii.gz	Functional Connectomes Project International Neuroimaging Data-Sharing Initiative	doi:10.15387/fcp_indi.sald	https://doi.org/10.15387/fcp_indi.sald
sub-031713	sub-031713_20160416_T1-weighted Acquisition	Image Acquisitions	3D structural MRI	3T TIM Trio	Siemens	3	tesla	UO	UO:0000228	head	12	T1-weighted Acquisition	256x256x176	millimeter	UO	UO:0000016	1x1x1	millimeter	UO	UO:0000016	1900	millisecond	UO	UO:0000028	2.52	millisecond	UO	UO:0000028	9	degree	UO	UO:0000185	900	millisecond	UO	UO:0000028	RawData_BIDS/sub-031713/anat/sub-031713_T1w.nii.gz	Functional Connectomes Project International Neuroimaging Data-Sharing Initiative	doi:10.15387/fcp_indi.sald	https://doi.org/10.15387/fcp_indi.sald
sub-031714	sub-031714_20140324_T1-weighted Acquisition	Image Acquisitions	3D structural MRI	3T TIM Trio	Siemens	3	tesla	UO	UO:0000228	head	12	T1-weighted Acquisition	256x256x176	millimeter	UO	UO:0000016	1x1x1	millimeter	UO	UO:0000016	1900	millisecond	UO	UO:0000028	2.52	millisecond	UO	UO:0000028	9	degree	UO	UO:0000185	900	millisecond	UO	UO:0000028	RawData_BIDS/sub-031714/anat/sub-031714_T1w.nii.gz	Functional Connectomes Project International Neuroimaging Data-Sharing Initiative	doi:10.15387/fcp_indi.sald	https://doi.org/10.15387/fcp_indi.sald
sub-031715	sub-031715_20140324_T1-weighted Acquisition	Image Acquisitions	3D structural MRI	3T TIM Trio	Siemens	3	tesla	UO	UO:0000228	head	12	T1-weighted Acquisition	256x256x176	millimeter	UO	UO:0000016	1x1x1	millimeter	UO	UO:0000016	1900	millisecond	UO	UO:0000028	2.52	millisecond	UO	UO:0000028	9	degree	UO	UO:0000185	900	millisecond	UO	UO:0000028	RawData_BIDS/sub-031715/anat/sub-031715_T1w.nii.gz	Functional Connectomes Project International Neuroimaging Data-Sharing Initiative	doi:10.15387/fcp_indi.sald	https://doi.org/10.15387/fcp_indi.sald
sub-031716	sub-031716_20140324_T1-weighted Acquisition	Image Acquisitions	3D structural MRI	3T TIM Trio	Siemens	3	tesla	UO	UO:0000228	head	12	T1-weighted Acquisition	256x256x176	millimeter	UO	UO:0000016	1x1x1	millimeter	UO	UO:0000016	1900	millisecond	UO	UO:0000028	2.52	millisecond	UO	UO:0000028	9	degree	UO	UO:0000185	900	millisecond	UO	UO:0000028	RawData_BIDS/sub-031716/anat/sub-031716_T1w.nii.gz	Functional Connectomes Project International Neuroimaging Data-Sharing Initiative	doi:10.15387/fcp_indi.sald	https://doi.org/10.15387/fcp_indi.sald
sub-031717	sub-031717_20140324_T1-weighted Acquisition	Image Acquisitions	3D structural MRI	3T TIM Trio	Siemens	3	tesla	UO	UO:0000228	head	12	T1-weighted Acquisition	256x256x176	millimeter	UO	UO:0000016	1x1x1	millimeter	UO	UO:0000016	1900	millisecond	UO	UO:0000028	2.52	millisecond	UO	UO:0000028	9	degree	UO	UO:0000185	900	millisecond	UO	UO:0000028	RawData_BIDS/sub-031717/anat/sub-031717_T1w.nii.gz	Functional Connectomes Project International Neuroimaging Data-Sharing Initiative	doi:10.15387/fcp_indi.sald	https://doi.org/10.15387/fcp_indi.sald
sub-031718	sub-031718_20140324_T1-weighted Acquisition	Image Acquisitions	3D structural MRI	3T TIM Trio	Siemens	3	tesla	UO	UO:0000228	head	12	T1-weighted Acquisition	256x256x176	millimeter	UO	UO:0000016	1x1x1	millimeter	UO	UO:0000016	1900	millisecond	UO	UO:0000028	2.52	millisecond	UO	UO:0000028	9	degree	UO	UO:0000185	900	millisecond	UO	UO:0000028	RawData_BIDS/sub-031718/anat/sub-031718_T1w.nii.gz	Functional Connectomes Project International Neuroimaging Data-Sharing Initiative	doi:10.15387/fcp_indi.sald	https://doi.org/10.15387/fcp_indi.sald
sub-031719	sub-031719_20140325_T1-weighted Acquisition	Image Acquisitions	3D structural MRI	3T TIM Trio	Siemens	3	tesla	UO	UO:0000228	head	12	T1-weighted Acquisition	256x256x176	millimeter	UO	UO:0000016	1x1x1	millimeter	UO	UO:0000016	1900	millisecond	UO	UO:0000028	2.52	millisecond	UO	UO:0000028	9	degree	UO	UO:0000185	900	millisecond	UO	UO:0000028	RawData_BIDS/sub-031719/anat/sub-031719_T1w.nii.gz	Functional Connectomes Project International Neuroimaging Data-Sharing Initiative	doi:10.15387/fcp_indi.sald	https://doi.org/10.15387/fcp_indi.sald
sub-031720	sub-031720_20140325_T1-weighted Acquisition	Image Acquisitions	3D structural MRI	3T TIM Trio	Siemens	3	tesla	UO	UO:0000228	head	12	T1-weighted Acquisition	256x256x176	millimeter	UO	UO:0000016	1x1x1	millimeter	UO	UO:0000016	1900	millisecond	UO	UO:0000028	2.52	millisecond	UO	UO:0000028	9	degree	UO	UO:0000185	900	millisecond	UO	UO:0000028	RawData_BIDS/sub-031720/anat/sub-031720_T1w.nii.gz	Functional Connectomes Project International Neuroimaging Data-Sharing Initiative	doi:10.15387/fcp_indi.sald	https://doi.org/10.15387/fcp_indi.sald
sub-031721	sub-031721_20140325_T1-weighted Acquisition	Image Acquisitions	3D structural MRI	3T TIM Trio	Siemens	3	tesla	UO	UO:0000228	head	12	T1-weighted Acquisition	256x256x176	millimeter	UO	UO:0000016	1x1x1	millimeter	UO	UO:0000016	1900	millisecond	UO	UO:0000028	2.52	millisecond	UO	UO:0000028	9	degree	UO	UO:0000185	900	millisecond	UO	UO:0000028	RawData_BIDS/sub-031721/anat/sub-031721_T1w.nii.gz	Functional Connectomes Project International Neuroimaging Data-Sharing Initiative	doi:10.15387/fcp_indi.sald	https://doi.org/10.15387/fcp_indi.sald
sub-031722	sub-031722_20140325_T1-weighted Acquisition	Image Acquisitions	3D structural MRI	3T TIM Trio	Siemens	3	tesla	UO	UO:0000228	head	12	T1-weighted Acquisition	256x256x176	millimeter	UO	UO:0000016	1x1x1	millimeter	UO	UO:0000016	1900	millisecond	UO	UO:0000028	2.52	millisecond	UO	UO:0000028	9	degree	UO	UO:0000185	900	millisecond	UO	UO:0000028	RawData_BIDS/sub-031722/anat/sub-031722_T1w.nii.gz	Functional Connectomes Project International Neuroimaging Data-Sharing Initiative	doi:10.15387/fcp_indi.sald	https://doi.org/10.15387/fcp_indi.sald
sub-031723	sub-031723_20140325_T1-weighted Acquisition	Image Acquisitions	3D structural MRI	3T TIM Trio	Siemens	3	tesla	UO	UO:0000228	head	12	T1-weighted Acquisition	256x256x176	millimeter	UO	UO:0000016	1x1x1	millimeter	UO	UO:0000016	1900	millisecond	UO	UO:0000028	2.52	millisecond	UO	UO:0000028	9	degree	UO	UO:0000185	900	millisecond	UO	UO:0000028	RawData_BIDS/sub-031723/anat/sub-031723_T1w.nii.gz	Functional Connectomes Project International Neuroimaging Data-Sharing Initiative	doi:10.15387/fcp_indi.sald	https://doi.org/10.15387/fcp_indi.sald
sub-031724	sub-031724_20140325_T1-weighted Acquisition	Image Acquisitions	3D structural MRI	3T TIM Trio	Siemens	3	tesla	UO	UO:0000228	head	12	T1-weighted Acquisition	256x256x176	millimeter	UO	UO:0000016	1x1x1	millimeter	UO	UO:0000016	1900	millisecond	UO	UO:0000028	2.52	millisecond	UO	UO:0000028	9	degree	UO	UO:0000185	900	millisecond	UO	UO:0000028	RawData_BIDS/sub-031724/anat/sub-031724_T1w.nii.gz	Functional Connectomes Project International Neuroimaging Data-Sharing Initiative	doi:10.15387/fcp_indi.sald	https://doi.org/10.15387/fcp_indi.sald
sub-031725	sub-031725_20140325_T1-weighted Acquisition	Image Acquisitions	3D structural MRI	3T TIM Trio	Siemens	3	tesla	UO	UO:0000228	head	12	T1-weighted Acquisition	256x256x176	millimeter	UO	UO:0000016	1x1x1	millimeter	UO	UO:0000016	1900	millisecond	UO	UO:0000028	2.52	millisecond	UO	UO:0000028	9	degree	UO	UO:0000185	900	millisecond	UO	UO:0000028	RawData_BIDS/sub-031725/anat/sub-031725_T1w.nii.gz	Functional Connectomes Project International Neuroimaging Data-Sharing Initiative	doi:10.15387/fcp_indi.sald	https://doi.org/10.15387/fcp_indi.sald
sub-031726	sub-031726_20140325_T1-weighted Acquisition	Image Acquisitions	3D structural MRI	3T TIM Trio	Siemens	3	tesla	UO	UO:0000228	head	12	T1-weighted Acquisition	256x256x176	millimeter	UO	UO:0000016	1x1x1	millimeter	UO	UO:0000016	1900	millisecond	UO	UO:0000028	2.52	millisecond	UO	UO:0000028	9	degree	UO	UO:0000185	900	millisecond	UO	UO:0000028	RawData_BIDS/sub-031726/anat/sub-031726_T1w.nii.gz	Functional Connectomes Project International Neuroimaging Data-Sharing Initiative	doi:10.15387/fcp_indi.sald	https://doi.org/10.15387/fcp_indi.sald
sub-031727	sub-031727_20140325_T1-weighted Acquisition	Image Acquisitions	3D structural MRI	3T TIM Trio	Siemens	3	tesla	UO	UO:0000228	head	12	T1-weighted Acquisition	256x256x176	millimeter	UO	UO:0000016	1x1x1	millimeter	UO	UO:0000016	1900	millisecond	UO	UO:0000028	2.52	millisecond	UO	UO:0000028	9	degree	UO	UO:0000185	900	millisecond	UO	UO:0000028	RawData_BIDS/sub-031727/anat/sub-031727_T1w.nii.gz	Functional Connectomes Project International Neuroimaging Data-Sharing Initiative	doi:10.15387/fcp_indi.sald	https://doi.org/10.15387/fcp_indi.sald
sub-031728	sub-031728_20140325_T1-weighted Acquisition	Image Acquisitions	3D structural MRI	3T TIM Trio	Siemens	3	tesla	UO	UO:0000228	head	12	T1-weighted Acquisition	256x256x176	millimeter	UO	UO:0000016	1x1x1	millimeter	UO	UO:0000016	1900	millisecond	UO	UO:0000028	2.52	millisecond	UO	UO:0000028	9	degree	UO	UO:0000185	900	millisecond	UO	UO:0000028	RawData_BIDS/sub-031728/anat/sub-031728_T1w.nii.gz	Functional Connectomes Project International Neuroimaging Data-Sharing Initiative	doi:10.15387/fcp_indi.sald	https://doi.org/10.15387/fcp_indi.sald
sub-031729	sub-031729_20140325_T1-weighted Acquisition	Image Acquisitions	3D structural MRI	3T TIM Trio	Siemens	3	tesla	UO	UO:0000228	head	12	T1-weighted Acquisition	256x256x176	millimeter	UO	UO:0000016	1x1x1	millimeter	UO	UO:0000016	1900	millisecond	UO	UO:0000028	2.52	millisecond	UO	UO:0000028	9	degree	UO	UO:0000185	900	millisecond	UO	UO:0000028	RawData_BIDS/sub-031729/anat/sub-031729_T1w.nii.gz	Functional Connectomes Project International Neuroimaging Data-Sharing Initiative	doi:10.15387/fcp_indi.sald	https://doi.org/10.15387/fcp_indi.sald
sub-031730	sub-031730_20140326_T1-weighted Acquisition	Image Acquisitions	3D structural MRI	3T TIM Trio	Siemens	3	tesla	UO	UO:0000228	head	12	T1-weighted Acquisition	256x256x176	millimeter	UO	UO:0000016	1x1x1	millimeter	UO	UO:0000016	1900	millisecond	UO	UO:0000028	2.52	millisecond	UO	UO:0000028	9	degree	UO	UO:0000185	900	millisecond	UO	UO:0000028	RawData_BIDS/sub-031730/anat/sub-031730_T1w.nii.gz	Functional Connectomes Project International Neuroimaging Data-Sharing Initiative	doi:10.15387/fcp_indi.sald	https://doi.org/10.15387/fcp_indi.sald
sub-031731	sub-031731_20140326_T1-weighted Acquisition	Image Acquisitions	3D structural MRI	3T TIM Trio	Siemens	3	tesla	UO	UO:0000228	head	12	T1-weighted Acquisition	256x256x176	millimeter	UO	UO:0000016	1x1x1	millimeter	UO	UO:0000016	1900	millisecond	UO	UO:0000028	2.52	millisecond	UO	UO:0000028	9	degree	UO	UO:0000185	900	millisecond	UO	UO:0000028	RawData_BIDS/sub-031731/anat/sub-031731_T1w.nii.gz	Functional Connectomes Project International Neuroimaging Data-Sharing Initiative	doi:10.15387/fcp_indi.sald	https://doi.org/10.15387/fcp_indi.sald
sub-031732	sub-031732_20140326_T1-weighted Acquisition	Image Acquisitions	3D structural MRI	3T TIM Trio	Siemens	3	tesla	UO	UO:0000228	head	12	T1-weighted Acquisition	256x256x176	millimeter	UO	UO:0000016	1x1x1	millimeter	UO	UO:0000016	1900	millisecond	UO	UO:0000028	2.52	millisecond	UO	UO:0000028	9	degree	UO	UO:0000185	900	millisecond	UO	UO:0000028	RawData_BIDS/sub-031732/anat/sub-031732_T1w.nii.gz	Functional Connectomes Project International Neuroimaging Data-Sharing Initiative	doi:10.15387/fcp_indi.sald	https://doi.org/10.15387/fcp_indi.sald
sub-031733	sub-031733_20140326_T1-weighted Acquisition	Image Acquisitions	3D structural MRI	3T TIM Trio	Siemens	3	tesla	UO	UO:0000228	head	12	T1-weighted Acquisition	256x256x176	millimeter	UO	UO:0000016	1x1x1	millimeter	UO	UO:0000016	1900	millisecond	UO	UO:0000028	2.52	millisecond	UO	UO:0000028	9	degree	UO	UO:0000185	900	millisecond	UO	UO:0000028	RawData_BIDS/sub-031733/anat/sub-031733_T1w.nii.gz	Functional Connectomes Project International Neuroimaging Data-Sharing Initiative	doi:10.15387/fcp_indi.sald	https://doi.org/10.15387/fcp_indi.sald
sub-031734	sub-031734_20140326_T1-weighted Acquisition	Image Acquisitions	3D structural MRI	3T TIM Trio	Siemens	3	tesla	UO	UO:0000228	head	12	T1-weighted Acquisition	256x256x176	millimeter	UO	UO:0000016	1x1x1	millimeter	UO	UO:0000016	1900	millisecond	UO	UO:0000028	2.52	millisecond	UO	UO:0000028	9	degree	UO	UO:0000185	900	millisecond	UO	UO:0000028	RawData_BIDS/sub-031734/anat/sub-031734_T1w.nii.gz	Functional Connectomes Project International Neuroimaging Data-Sharing Initiative	doi:10.15387/fcp_indi.sald	https://doi.org/10.15387/fcp_indi.sald
sub-031735	sub-031735_20140326_T1-weighted Acquisition	Image Acquisitions	3D structural MRI	3T TIM Trio	Siemens	3	tesla	UO	UO:0000228	head	12	T1-weighted Acquisition	256x256x176	millimeter	UO	UO:0000016	1x1x1	millimeter	UO	UO:0000016	1900	millisecond	UO	UO:0000028	2.52	millisecond	UO	UO:0000028	9	degree	UO	UO:0000185	900	millisecond	UO	UO:0000028	RawData_BIDS/sub-031735/anat/sub-031735_T1w.nii.gz	Functional Connectomes Project International Neuroimaging Data-Sharing Initiative	doi:10.15387/fcp_indi.sald	https://doi.org/10.15387/fcp_indi.sald
sub-031736	sub-031736_20140326_T1-weighted Acquisition	Image Acquisitions	3D structural MRI	3T TIM Trio	Siemens	3	tesla	UO	UO:0000228	head	12	T1-weighted Acquisition	256x256x176	millimeter	UO	UO:0000016	1x1x1	millimeter	UO	UO:0000016	1900	millisecond	UO	UO:0000028	2.52	millisecond	UO	UO:0000028	9	degree	UO	UO:0000185	900	millisecond	UO	UO:0000028	RawData_BIDS/sub-031736/anat/sub-031736_T1w.nii.gz	Functional Connectomes Project International Neuroimaging Data-Sharing Initiative	doi:10.15387/fcp_indi.sald	https://doi.org/10.15387/fcp_indi.sald
sub-031737	sub-031737_20140326_T1-weighted Acquisition	Image Acquisitions	3D structural MRI	3T TIM Trio	Siemens	3	tesla	UO	UO:0000228	head	12	T1-weighted Acquisition	256x256x176	millimeter	UO	UO:0000016	1x1x1	millimeter	UO	UO:0000016	1900	millisecond	UO	UO:0000028	2.52	millisecond	UO	UO:0000028	9	degree	UO	UO:0000185	900	millisecond	UO	UO:0000028	RawData_BIDS/sub-031737/anat/sub-031737_T1w.nii.gz	Functional Connectomes Project International Neuroimaging Data-Sharing Initiative	doi:10.15387/fcp_indi.sald	https://doi.org/10.15387/fcp_indi.sald
sub-031738	sub-031738_20140326_T1-weighted Acquisition	Image Acquisitions	3D structural MRI	3T TIM Trio	Siemens	3	tesla	UO	UO:0000228	head	12	T1-weighted Acquisition	256x256x176	millimeter	UO	UO:0000016	1x1x1	millimeter	UO	UO:0000016	1900	millisecond	UO	UO:0000028	2.52	millisecond	UO	UO:0000028	9	degree	UO	UO:0000185	900	millisecond	UO	UO:0000028	RawData_BIDS/sub-031738/anat/sub-031738_T1w.nii.gz	Functional Connectomes Project International Neuroimaging Data-Sharing Initiative	doi:10.15387/fcp_indi.sald	https://doi.org/10.15387/fcp_indi.sald
sub-031739	sub-031739_20140326_T1-weighted Acquisition	Image Acquisitions	3D structural MRI	3T TIM Trio	Siemens	3	tesla	UO	UO:0000228	head	12	T1-weighted Acquisition	256x256x176	millimeter	UO	UO:0000016	1x1x1	millimeter	UO	UO:0000016	1900	millisecond	UO	UO:0000028	2.52	millisecond	UO	UO:0000028	9	degree	UO	UO:0000185	900	millisecond	UO	UO:0000028	RawData_BIDS/sub-031739/anat/sub-031739_T1w.nii.gz	Functional Connectomes Project International Neuroimaging Data-Sharing Initiative	doi:10.15387/fcp_indi.sald	https://doi.org/10.15387/fcp_indi.sald
sub-031740	sub-031740_20140326_T1-weighted Acquisition	Image Acquisitions	3D structural MRI	3T TIM Trio	Siemens	3	tesla	UO	UO:0000228	head	12	T1-weighted Acquisition	256x256x176	millimeter	UO	UO:0000016	1x1x1	millimeter	UO	UO:0000016	1900	millisecond	UO	UO:0000028	2.52	millisecond	UO	UO:0000028	9	degree	UO	UO:0000185	900	millisecond	UO	UO:0000028	RawData_BIDS/sub-031740/anat/sub-031740_T1w.nii.gz	Functional Connectomes Project International Neuroimaging Data-Sharing Initiative	doi:10.15387/fcp_indi.sald	https://doi.org/10.15387/fcp_indi.sald
sub-031741	sub-031741_20140327_T1-weighted Acquisition	Image Acquisitions	3D structural MRI	3T TIM Trio	Siemens	3	tesla	UO	UO:0000228	head	12	T1-weighted Acquisition	256x256x176	millimeter	UO	UO:0000016	1x1x1	millimeter	UO	UO:0000016	1900	millisecond	UO	UO:0000028	2.52	millisecond	UO	UO:0000028	9	degree	UO	UO:0000185	900	millisecond	UO	UO:0000028	RawData_BIDS/sub-031741/anat/sub-031741_T1w.nii.gz	Functional Connectomes Project International Neuroimaging Data-Sharing Initiative	doi:10.15387/fcp_indi.sald	https://doi.org/10.15387/fcp_indi.sald
sub-031742	sub-031742_20140327_T1-weighted Acquisition	Image Acquisitions	3D structural MRI	3T TIM Trio	Siemens	3	tesla	UO	UO:0000228	head	12	T1-weighted Acquisition	256x256x176	millimeter	UO	UO:0000016	1x1x1	millimeter	UO	UO:0000016	1900	millisecond	UO	UO:0000028	2.52	millisecond	UO	UO:0000028	9	degree	UO	UO:0000185	900	millisecond	UO	UO:0000028	RawData_BIDS/sub-031742/anat/sub-031742_T1w.nii.gz	Functional Connectomes Project International Neuroimaging Data-Sharing Initiative	doi:10.15387/fcp_indi.sald	https://doi.org/10.15387/fcp_indi.sald
sub-031743	sub-031743_20140327_T1-weighted Acquisition	Image Acquisitions	3D structural MRI	3T TIM Trio	Siemens	3	tesla	UO	UO:0000228	head	12	T1-weighted Acquisition	256x256x176	millimeter	UO	UO:0000016	1x1x1	millimeter	UO	UO:0000016	1900	millisecond	UO	UO:0000028	2.52	millisecond	UO	UO:0000028	9	degree	UO	UO:0000185	900	millisecond	UO	UO:0000028	RawData_BIDS/sub-031743/anat/sub-031743_T1w.nii.gz	Functional Connectomes Project International Neuroimaging Data-Sharing Initiative	doi:10.15387/fcp_indi.sald	https://doi.org/10.15387/fcp_indi.sald
sub-031744	sub-031744_20140327_T1-weighted Acquisition	Image Acquisitions	3D structural MRI	3T TIM Trio	Siemens	3	tesla	UO	UO:0000228	head	12	T1-weighted Acquisition	256x256x176	millimeter	UO	UO:0000016	1x1x1	millimeter	UO	UO:0000016	1900	millisecond	UO	UO:0000028	2.52	millisecond	UO	UO:0000028	9	degree	UO	UO:0000185	900	millisecond	UO	UO:0000028	RawData_BIDS/sub-031744/anat/sub-031744_T1w.nii.gz	Functional Connectomes Project International Neuroimaging Data-Sharing Initiative	doi:10.15387/fcp_indi.sald	https://doi.org/10.15387/fcp_indi.sald
sub-031745	sub-031745_20140327_T1-weighted Acquisition	Image Acquisitions	3D structural MRI	3T TIM Trio	Siemens	3	tesla	UO	UO:0000228	head	12	T1-weighted Acquisition	256x256x176	millimeter	UO	UO:0000016	1x1x1	millimeter	UO	UO:0000016	1900	millisecond	UO	UO:0000028	2.52	millisecond	UO	UO:0000028	9	degree	UO	UO:0000185	900	millisecond	UO	UO:0000028	RawData_BIDS/sub-031745/anat/sub-031745_T1w.nii.gz	Functional Connectomes Project International Neuroimaging Data-Sharing Initiative	doi:10.15387/fcp_indi.sald	https://doi.org/10.15387/fcp_indi.sald
sub-031746	sub-031746_20140327_T1-weighted Acquisition	Image Acquisitions	3D structural MRI	3T TIM Trio	Siemens	3	tesla	UO	UO:0000228	head	12	T1-weighted Acquisition	256x256x176	millimeter	UO	UO:0000016	1x1x1	millimeter	UO	UO:0000016	1900	millisecond	UO	UO:0000028	2.52	millisecond	UO	UO:0000028	9	degree	UO	UO:0000185	900	millisecond	UO	UO:0000028	RawData_BIDS/sub-031746/anat/sub-031746_T1w.nii.gz	Functional Connectomes Project International Neuroimaging Data-Sharing Initiative	doi:10.15387/fcp_indi.sald	https://doi.org/10.15387/fcp_indi.sald
sub-031747	sub-031747_20140327_T1-weighted Acquisition	Image Acquisitions	3D structural MRI	3T TIM Trio	Siemens	3	tesla	UO	UO:0000228	head	12	T1-weighted Acquisition	256x256x176	millimeter	UO	UO:0000016	1x1x1	millimeter	UO	UO:0000016	1900	millisecond	UO	UO:0000028	2.52	millisecond	UO	UO:0000028	9	degree	UO	UO:0000185	900	millisecond	UO	UO:0000028	RawData_BIDS/sub-031747/anat/sub-031747_T1w.nii.gz	Functional Connectomes Project International Neuroimaging Data-Sharing Initiative	doi:10.15387/fcp_indi.sald	https://doi.org/10.15387/fcp_indi.sald
sub-031748	sub-031748_20140327_T1-weighted Acquisition	Image Acquisitions	3D structural MRI	3T TIM Trio	Siemens	3	tesla	UO	UO:0000228	head	12	T1-weighted Acquisition	256x256x176	millimeter	UO	UO:0000016	1x1x1	millimeter	UO	UO:0000016	1900	millisecond	UO	UO:0000028	2.52	millisecond	UO	UO:0000028	9	degree	UO	UO:0000185	900	millisecond	UO	UO:0000028	RawData_BIDS/sub-031748/anat/sub-031748_T1w.nii.gz	Functional Connectomes Project International Neuroimaging Data-Sharing Initiative	doi:10.15387/fcp_indi.sald	https://doi.org/10.15387/fcp_indi.sald
sub-031749	sub-031749_20140327_T1-weighted Acquisition	Image Acquisitions	3D structural MRI	3T TIM Trio	Siemens	3	tesla	UO	UO:0000228	head	12	T1-weighted Acquisition	256x256x176	millimeter	UO	UO:0000016	1x1x1	millimeter	UO	UO:0000016	1900	millisecond	UO	UO:0000028	2.52	millisecond	UO	UO:0000028	9	degree	UO	UO:0000185	900	millisecond	UO	UO:0000028	RawData_BIDS/sub-031749/anat/sub-031749_T1w.nii.gz	Functional Connectomes Project International Neuroimaging Data-Sharing Initiative	doi:10.15387/fcp_indi.sald	https://doi.org/10.15387/fcp_indi.sald
sub-031750	sub-031750_20140327_T1-weighted Acquisition	Image Acquisitions	3D structural MRI	3T TIM Trio	Siemens	3	tesla	UO	UO:0000228	head	12	T1-weighted Acquisition	256x256x176	millimeter	UO	UO:0000016	1x1x1	millimeter	UO	UO:0000016	1900	millisecond	UO	UO:0000028	2.52	millisecond	UO	UO:0000028	9	degree	UO	UO:0000185	900	millisecond	UO	UO:0000028	RawData_BIDS/sub-031750/anat/sub-031750_T1w.nii.gz	Functional Connectomes Project International Neuroimaging Data-Sharing Initiative	doi:10.15387/fcp_indi.sald	https://doi.org/10.15387/fcp_indi.sald
sub-031751	sub-031751_20140327_T1-weighted Acquisition	Image Acquisitions	3D structural MRI	3T TIM Trio	Siemens	3	tesla	UO	UO:0000228	head	12	T1-weighted Acquisition	256x256x176	millimeter	UO	UO:0000016	1x1x1	millimeter	UO	UO:0000016	1900	millisecond	UO	UO:0000028	2.52	millisecond	UO	UO:0000028	9	degree	UO	UO:0000185	900	millisecond	UO	UO:0000028	RawData_BIDS/sub-031751/anat/sub-031751_T1w.nii.gz	Functional Connectomes Project International Neuroimaging Data-Sharing Initiative	doi:10.15387/fcp_indi.sald	https://doi.org/10.15387/fcp_indi.sald
sub-031752	sub-031752_20140331_T1-weighted Acquisition	Image Acquisitions	3D structural MRI	3T TIM Trio	Siemens	3	tesla	UO	UO:0000228	head	12	T1-weighted Acquisition	256x256x176	millimeter	UO	UO:0000016	1x1x1	millimeter	UO	UO:0000016	1900	millisecond	UO	UO:0000028	2.52	millisecond	UO	UO:0000028	9	degree	UO	UO:0000185	900	millisecond	UO	UO:0000028	RawData_BIDS/sub-031752/anat/sub-031752_T1w.nii.gz	Functional Connectomes Project International Neuroimaging Data-Sharing Initiative	doi:10.15387/fcp_indi.sald	https://doi.org/10.15387/fcp_indi.sald
sub-031753	sub-031753_20140331_T1-weighted Acquisition	Image Acquisitions	3D structural MRI	3T TIM Trio	Siemens	3	tesla	UO	UO:0000228	head	12	T1-weighted Acquisition	256x256x176	millimeter	UO	UO:0000016	1x1x1	millimeter	UO	UO:0000016	1900	millisecond	UO	UO:0000028	2.52	millisecond	UO	UO:0000028	9	degree	UO	UO:0000185	900	millisecond	UO	UO:0000028	RawData_BIDS/sub-031753/anat/sub-031753_T1w.nii.gz	Functional Connectomes Project International Neuroimaging Data-Sharing Initiative	doi:10.15387/fcp_indi.sald	https://doi.org/10.15387/fcp_indi.sald
sub-031754	sub-031754_20140331_T1-weighted Acquisition	Image Acquisitions	3D structural MRI	3T TIM Trio	Siemens	3	tesla	UO	UO:0000228	head	12	T1-weighted Acquisition	256x256x176	millimeter	UO	UO:0000016	1x1x1	millimeter	UO	UO:0000016	1900	millisecond	UO	UO:0000028	2.52	millisecond	UO	UO:0000028	9	degree	UO	UO:0000185	900	millisecond	UO	UO:0000028	RawData_BIDS/sub-031754/anat/sub-031754_T1w.nii.gz	Functional Connectomes Project International Neuroimaging Data-Sharing Initiative	doi:10.15387/fcp_indi.sald	https://doi.org/10.15387/fcp_indi.sald
sub-031755	sub-031755_20140331_T1-weighted Acquisition	Image Acquisitions	3D structural MRI	3T TIM Trio	Siemens	3	tesla	UO	UO:0000228	head	12	T1-weighted Acquisition	256x256x176	millimeter	UO	UO:0000016	1x1x1	millimeter	UO	UO:0000016	1900	millisecond	UO	UO:0000028	2.52	millisecond	UO	UO:0000028	9	degree	UO	UO:0000185	900	millisecond	UO	UO:0000028	RawData_BIDS/sub-031755/anat/sub-031755_T1w.nii.gz	Functional Connectomes Project International Neuroimaging Data-Sharing Initiative	doi:10.15387/fcp_indi.sald	https://doi.org/10.15387/fcp_indi.sald
sub-031756	sub-031756_20140428_T1-weighted Acquisition	Image Acquisitions	3D structural MRI	3T TIM Trio	Siemens	3	tesla	UO	UO:0000228	head	12	T1-weighted Acquisition	256x256x176	millimeter	UO	UO:0000016	1x1x1	millimeter	UO	UO:0000016	1900	millisecond	UO	UO:0000028	2.52	millisecond	UO	UO:0000028	9	degree	UO	UO:0000185	900	millisecond	UO	UO:0000028	RawData_BIDS/sub-031756/anat/sub-031756_T1w.nii.gz	Functional Connectomes Project International Neuroimaging Data-Sharing Initiative	doi:10.15387/fcp_indi.sald	https://doi.org/10.15387/fcp_indi.sald
sub-031757	sub-031757_20140428_T1-weighted Acquisition	Image Acquisitions	3D structural MRI	3T TIM Trio	Siemens	3	tesla	UO	UO:0000228	head	12	T1-weighted Acquisition	256x256x176	millimeter	UO	UO:0000016	1x1x1	millimeter	UO	UO:0000016	1900	millisecond	UO	UO:0000028	2.52	millisecond	UO	UO:0000028	9	degree	UO	UO:0000185	900	millisecond	UO	UO:0000028	RawData_BIDS/sub-031757/anat/sub-031757_T1w.nii.gz	Functional Connectomes Project International Neuroimaging Data-Sharing Initiative	doi:10.15387/fcp_indi.sald	https://doi.org/10.15387/fcp_indi.sald
sub-031758	sub-031758_20140428_T1-weighted Acquisition	Image Acquisitions	3D structural MRI	3T TIM Trio	Siemens	3	tesla	UO	UO:0000228	head	12	T1-weighted Acquisition	256x256x176	millimeter	UO	UO:0000016	1x1x1	millimeter	UO	UO:0000016	1900	millisecond	UO	UO:0000028	2.52	millisecond	UO	UO:0000028	9	degree	UO	UO:0000185	900	millisecond	UO	UO:0000028	RawData_BIDS/sub-031758/anat/sub-031758_T1w.nii.gz	Functional Connectomes Project International Neuroimaging Data-Sharing Initiative	doi:10.15387/fcp_indi.sald	https://doi.org/10.15387/fcp_indi.sald
sub-031759	sub-031759_20140505_T1-weighted Acquisition	Image Acquisitions	3D structural MRI	3T TIM Trio	Siemens	3	tesla	UO	UO:0000228	head	12	T1-weighted Acquisition	256x256x176	millimeter	UO	UO:0000016	1x1x1	millimeter	UO	UO:0000016	1900	millisecond	UO	UO:0000028	2.52	millisecond	UO	UO:0000028	9	degree	UO	UO:0000185	900	millisecond	UO	UO:0000028	RawData_BIDS/sub-031759/anat/sub-031759_T1w.nii.gz	Functional Connectomes Project International Neuroimaging Data-Sharing Initiative	doi:10.15387/fcp_indi.sald	https://doi.org/10.15387/fcp_indi.sald
sub-031760	sub-031760_20140505_T1-weighted Acquisition	Image Acquisitions	3D structural MRI	3T TIM Trio	Siemens	3	tesla	UO	UO:0000228	head	12	T1-weighted Acquisition	256x256x176	millimeter	UO	UO:0000016	1x1x1	millimeter	UO	UO:0000016	1900	millisecond	UO	UO:0000028	2.52	millisecond	UO	UO:0000028	9	degree	UO	UO:0000185	900	millisecond	UO	UO:0000028	RawData_BIDS/sub-031760/anat/sub-031760_T1w.nii.gz	Functional Connectomes Project International Neuroimaging Data-Sharing Initiative	doi:10.15387/fcp_indi.sald	https://doi.org/10.15387/fcp_indi.sald
sub-031761	sub-031761_20140505_T1-weighted Acquisition	Image Acquisitions	3D structural MRI	3T TIM Trio	Siemens	3	tesla	UO	UO:0000228	head	12	T1-weighted Acquisition	256x256x176	millimeter	UO	UO:0000016	1x1x1	millimeter	UO	UO:0000016	1900	millisecond	UO	UO:0000028	2.52	millisecond	UO	UO:0000028	9	degree	UO	UO:0000185	900	millisecond	UO	UO:0000028	RawData_BIDS/sub-031761/anat/sub-031761_T1w.nii.gz	Functional Connectomes Project International Neuroimaging Data-Sharing Initiative	doi:10.15387/fcp_indi.sald	https://doi.org/10.15387/fcp_indi.sald
sub-031762	sub-031762_20140505_T1-weighted Acquisition	Image Acquisitions	3D structural MRI	3T TIM Trio	Siemens	3	tesla	UO	UO:0000228	head	12	T1-weighted Acquisition	256x256x176	millimeter	UO	UO:0000016	1x1x1	millimeter	UO	UO:0000016	1900	millisecond	UO	UO:0000028	2.52	millisecond	UO	UO:0000028	9	degree	UO	UO:0000185	900	millisecond	UO	UO:0000028	RawData_BIDS/sub-031762/anat/sub-031762_T1w.nii.gz	Functional Connectomes Project International Neuroimaging Data-Sharing Initiative	doi:10.15387/fcp_indi.sald	https://doi.org/10.15387/fcp_indi.sald
sub-031763	sub-031763_20140505_T1-weighted Acquisition	Image Acquisitions	3D structural MRI	3T TIM Trio	Siemens	3	tesla	UO	UO:0000228	head	12	T1-weighted Acquisition	256x256x176	millimeter	UO	UO:0000016	1x1x1	millimeter	UO	UO:0000016	1900	millisecond	UO	UO:0000028	2.52	millisecond	UO	UO:0000028	9	degree	UO	UO:0000185	900	millisecond	UO	UO:0000028	RawData_BIDS/sub-031763/anat/sub-031763_T1w.nii.gz	Functional Connectomes Project International Neuroimaging Data-Sharing Initiative	doi:10.15387/fcp_indi.sald	https://doi.org/10.15387/fcp_indi.sald
sub-031764	sub-031764_20140505_T1-weighted Acquisition	Image Acquisitions	3D structural MRI	3T TIM Trio	Siemens	3	tesla	UO	UO:0000228	head	12	T1-weighted Acquisition	256x256x176	millimeter	UO	UO:0000016	1x1x1	millimeter	UO	UO:0000016	1900	millisecond	UO	UO:0000028	2.52	millisecond	UO	UO:0000028	9	degree	UO	UO:0000185	900	millisecond	UO	UO:0000028	RawData_BIDS/sub-031764/anat/sub-031764_T1w.nii.gz	Functional Connectomes Project International Neuroimaging Data-Sharing Initiative	doi:10.15387/fcp_indi.sald	https://doi.org/10.15387/fcp_indi.sald
sub-031765	sub-031765_20140520_T1-weighted Acquisition	Image Acquisitions	3D structural MRI	3T TIM Trio	Siemens	3	tesla	UO	UO:0000228	head	12	T1-weighted Acquisition	256x256x176	millimeter	UO	UO:0000016	1x1x1	millimeter	UO	UO:0000016	1900	millisecond	UO	UO:0000028	2.52	millisecond	UO	UO:0000028	9	degree	UO	UO:0000185	900	millisecond	UO	UO:0000028	RawData_BIDS/sub-031765/anat/sub-031765_T1w.nii.gz	Functional Connectomes Project International Neuroimaging Data-Sharing Initiative	doi:10.15387/fcp_indi.sald	https://doi.org/10.15387/fcp_indi.sald
sub-031766	sub-031766_20140520_T1-weighted Acquisition	Image Acquisitions	3D structural MRI	3T TIM Trio	Siemens	3	tesla	UO	UO:0000228	head	12	T1-weighted Acquisition	256x256x176	millimeter	UO	UO:0000016	1x1x1	millimeter	UO	UO:0000016	1900	millisecond	UO	UO:0000028	2.52	millisecond	UO	UO:0000028	9	degree	UO	UO:0000185	900	millisecond	UO	UO:0000028	RawData_BIDS/sub-031766/anat/sub-031766_T1w.nii.gz	Functional Connectomes Project International Neuroimaging Data-Sharing Initiative	doi:10.15387/fcp_indi.sald	https://doi.org/10.15387/fcp_indi.sald
sub-031767	sub-031767_20140520_T1-weighted Acquisition	Image Acquisitions	3D structural MRI	3T TIM Trio	Siemens	3	tesla	UO	UO:0000228	head	12	T1-weighted Acquisition	256x256x176	millimeter	UO	UO:0000016	1x1x1	millimeter	UO	UO:0000016	1900	millisecond	UO	UO:0000028	2.52	millisecond	UO	UO:0000028	9	degree	UO	UO:0000185	900	millisecond	UO	UO:0000028	RawData_BIDS/sub-031767/anat/sub-031767_T1w.nii.gz	Functional Connectomes Project International Neuroimaging Data-Sharing Initiative	doi:10.15387/fcp_indi.sald	https://doi.org/10.15387/fcp_indi.sald
